# Supplementary material for: Haploinsufficiency in the ANKS1B gene encoding AIDA-1 leads to a neurodevelopmental syndrome
Source: Nat Commun. 2019 Aug 6;10:3529. doi: 10.1038/s41467-019-11437-w (PMC6684583; doi:10.1038/s41467-019-11437-w)
Supplement: Supplementary file 5 — Supplementary Data 1 [file 41467_2019_11437_MOESM5_ESM.xlsx]

## Sheet: Supplementary Data 1
Supplementary Data 1. Detailed Clinical Phenotyping of ANKS1B Deletion Patients from Families EIN-1 and EIN-2.
			EIN-1-1	EIN-1-2	EIN-1-3	EIN-1-4	EIN-2-1	EIN-2-2
AGE (years)			11	6	3	38	5	36
CLINICAL INTERVIEW	Development	Dominant Hand	Left	Right	Right	Right	Right	Right
		Delays	Speech	Speech, Motor	Speech, Motor	Motor	Speech, Motor	ADHD
SENSORY MOTOR EXAMINATION	Oculomotor	Pursuit	Yes	Yes	Yes	Yes	Yes	Yes
		Convergence	No	No	No	No	No	No
	Movements	Alternating Finger (Right)	No	No	No	No	No	No
		Alternating Finger (Left)	No	No	No	No	No	No
		Finger-to-Nose	No	No	No	No	No	Yes
		Point-to-Point	No	No	No	No	No	Yes
	Coordination	Gait	No	No	No	No	No	Yes
		Hop (Right)	Yes	No	No	Yes	No	Yes
		Hop (Left)	No	Yes	No	Yes	No	Yes
	Perception	Graphaesthesia	Yes	Yes	Yes	Yes	Yes	Yes
		Stereognosis	Yes	Yes	Yes	Yes	Yes	Yes
INTELLIGENCE	Wechsler Scales (Standard)	Full Scale Intelligence Quotient (FSIQ)	105	89	86	98	81	100
		Verbal Comprehension Index (VCI)	106	98	100	98	73	103
		Perceptual Reasoning Index (PRI)	101		97	105		107
		Visual Spatial Index (VSI)		84			97
		Fluid Reasoning Index (FRI)		100			88
		Working Memory Index (WMI)		88		100	107	95
		Processing Speed Index (PSI)		72		89	103	89
	Wechsler Subtests (Scaled)	Vocabulary	T=59	11	11	10	3	9
		Similarities	T=49	8		9	6	11
		Information			9	10		12
		Block Design	T=49	8	6	9	11	13
		Visual Puzzles		6		12		13
		Object Assembly					8
		Matrix Reasoning	T=53	13		12	7	8
		Picture Concepts					9
		Figure Weights		9
		Zoo Locations					14
		Picture Memory			8		8
		Digit Span		7		8		10
		Picture Span		9		12		8
		Symbol Search		6		6	10	10
		Coding		4		7	11	6
		Cancellation	12	11			11	12
ACADEMIC	WIAT-III (Standard)	Word Reading	108			107		84
		Numerical Operations	78	106		106	86	95
		Spelling	98	84		108	81	101
LANGUAGE	BNT (z)	Score	-0.02			-0.21		0.31
	NEPSY-II (Scaled)	Comprehension of Instructions	9	6	9		4
		Oromotor Sequencing	≤2nd %ile	≤2nd %ile	≤2nd %ile		≤2nd %ile
		Word Generation		8	1		6
		Sentence Repetition	9 (CELF-V)	7	6		1
MOTOR	Purdue Pegboard Test (z)	Right	-1.21	-2.89	-2.22	-5.06	-2.48	0.2
		Left	-2.39	-1.79	-1.45	-2.29	-0.08	0.45
		Both	-0.19	-1.49	-0.98	-2.64	-0.6	-0.53
	Movement ABC (Scaled)	Balance	3	11	8	7	4	9
		Walk	3	1	5	3	1	3
		Hop	11	11	3	11	6	11
		Total	5	7	5	6	4	7
	VMI-VI (Standard)	Copy	65	81	102	57	77	72
		Motor Coordination	45	74	86		53	97
VISUAL		Visual Perception	82	113	67	81	98	107
	RCFT (T)	Time	≤16th %ile	≤16th %ile		≤16th %ile		≤16th %ile
		Copy	1st %ile	1st %ile		16th %ile		16th %ile
MEMORY		Immediate Recall	22	31		57		40
		Delayed Recall	20	31		62		38
		Recall	52	51		69		44
	CVLT-C / CVLT-II (z)	Trials 1-5	T=53	T=34		T=51	T=35	T=57
		Short-Delay Recall	-1	-1		0.5	-1.5	1
		Short-Delay Cued Recall	0	-0.5		0.5	-1.5	0.5
		Long-Delay Recall	-0.5	-0.5		1	-1.5	1
		Long-Delay Cued Recall	0.5	-0.5		0	-1.5	0
		Recognition	1	-1		0	-2	1
ATTENTION	CPT-III / K-CPT-II (T)	Detectability	62	65		53	72	55
		Omissions	65	52		45	78	46
		Comissions	57	70		68	68	64
		Perseverations	74	70		45	90	45
		Hit Reaction Time (HRT)	48	48		45	70	43
		HRT Standard Deviation (SD)	55	65		42	89	48
		Variability	61	77		51	87	41
		HRT Block Change	51	43		49	35	46
		HRT Interstimulus Interval (ISI) Change	50	52		36	90	48
EXECUTIVE FUNCTION	NEPSY-II (Scaled)	Naming Completion Time		9
		Naming Inhibition Completion Time		7
		Total Errors		4
	D-KEFS Verbal Fluency (Scaled)	Letter Fluency	5			5		9
		Category Fluency	5			10		10
		Switching	7			9		12
		Switching Accuracy	9			10		13
		First Interval	7			7		8
	D-KEFS Design Fluency (Scaled)	Filled Dots	5			4		12
		Empty Dots	14			5		10
		Switching	5			8		11
		Percent Design Accuracy	2			3		9
	D-KEFS Color-Word Interference (Scaled)	Naming	8			8		12
		Word Reading	11			8		10
		Inhibition	10			7		9
		Switching	11			3		8
		Total Errors Inhibition	12			12		10
		Total Errors Switching	12			11		9
	D-KEFS Trail Making (Scaled)	Visual Scanning	11			1		11
		Number Sequencing	3			8		13
		Letter Sequencing	3			14		13
		Letter Number Sequencing	10			1		9
		Motor Speed	12			9		13
		Total Errors	10			12		12
	D-KEFS Tower Test (Scaled)	Achievement	12			11		9
		Move Accuracy	7			3		9
PROCESSING SPEED	SDMT (z)	Score	-1.66			-0.94		-0.64
SOCIAL COMMUNICATION	NEPSY-II (Scaled)	Affect Recognition	10	4	12		4
		Theory of Mind	75th %ile	37th %ile	75th %ile		1st %ile
	SRS-II (T)	Total	66	55		54	54	43
		Social Communication Index (SCI)	63	53		55	43	42
		Restricted Interests and Repetitive Behavior (RRB)	75	62		52	56	48
ADAPTIVE FUNCTION	Vineland-III (Standard)	Communication	96	81	74		74
		Daily Living Skills	100	79	78		78
		Socialization	87	87	84		92
		Motor Skills			81
		Adaptive Behavior Composite	92	79	77		79
