# Supplementary material for: Haploinsufficiency in the ANKS1B gene encoding AIDA-1 leads to a neurodevelopmental syndrome
Source: Nat Commun. 2019 Aug 6;10:3529. doi: 10.1038/s41467-019-11437-w (PMC6684583; doi:10.1038/s41467-019-11437-w)
Supplement: Supplementary file 6 — Supplementary Data 2 [file 41467_2019_11437_MOESM6_ESM.xlsx]

## Sheet: Supplementary Data 2
Supplementary Data 2. Additional ANKS1B deletion probands from the DECIPHER database display similar neurodevelopmental phenotypes.
	MONOGENIC					OTHER CNVs REPORTED
ID	DEC-4	DEC-5	DEC-8	DEC-9	DEC-12	DEC-3	DEC-6	DEC-7	DEC-10	DEC-11
Age	2	9	7	12	5	5	2	35	2	2
Sex	46XX	46XY	46XY	46XX	46XY	46XY	46XY	46XY	46XX	46XX
Variant/Deletion (GRCh37/hg19)	12:100041927-100127855	12:99574445-99917952	12:99701065-99984543	12:100127797-100230289	12:99640138-100043181	12:100041927-100127855	12:100258150-100384831	12:100056381-100316270	12:100042162-100156273	12:100230230-100527562
Other CNV	None	None	None	None	None	1:237305617-237543248	Y:22862603-23196092	10:48775616-49262377	X:30869943-31263793	5:13830687-14153620
Other Variant	None	None	None	None	None	Deletion	Duplication	Duplication	Triplication	Duplication
Genes in Other CNV	None	None	None	None	None	RYR2	RPS4Y2	FAM25C,PTPN20B	FTHL17, DMD, TAB3	DNAH5, TRIO
Inheritance	Parent	Parent	Unknown	Unknown	Unknown	Parent	De novo	Unknown	Paternal	De novo
Ethnicity							Pakistani	Caucasian	Caucasian	Maghreb
Variant Size	85.93 kb	343.51 kb	283.48 kb	102.49 kb	403.04 kb	85.93 kb	126.68 kb	259.89 kb	114.11 kb	297.33 kb
Allele	Heterozygous	Heterozygous	Heterozygous	Heterozygous	Heterozygous	Heterozygous	Heterozygous	Heterozygous	Heterozygous	Heterozygous
Parent Phenotype	Similar	Unknown	Unknown	Unknown	Unknown	Normal	Normal	Mild	Normal	Normal
Head Circumference							95th percentile	9th percentile	Not reported	75th percentile
ID/DD					Global developmental delay		Developmental delay, mild intellectual disability	Borderline intellectual disability	Intellectual disability, developmental delay	Intellectual disability, developmental delay
Speech			Delayed speech and language development				Speech delay	Poor language skills	Speech delay	Speech delay and dyspraxia
Motor							Motor delay	Motor delay	Motor delay and dyspraxia	Motor delay and dyspraxia
Neurologic/ Psychiatric		Abnormality of higher mental function		Cognitive impairment			ASD; auditory, olfactory, and oral sensitivity; aggression, waking at night, shouting, pica	Mild right hemiparesis; focal infantile seizures	ASD	ADHD, cognitive impairment, generalized myoclonic seizures (familial)
MRI							Shallow arachnoid cyst in middle of cranial fossa anteriorly on left	Enlargement of lateral and third ventricles	T2 hyperintensity in posterior corona radiata white matter	T2 hyperintensity right hippocampus
EEG							None	Flattening of left parietal, no epileptogenic activity	Focal epileptic anomalies	Slow basal, frequent large spikes during sleep
Other		Obesity					Cyclical vomiting	Tetralogy of Fallot with repair, ankylosing spondylitis
