# Supplementary material for: Haploinsufficiency in the ANKS1B gene encoding AIDA-1 leads to a neurodevelopmental syndrome
Source: Nat Commun. 2019 Aug 6;10:3529. doi: 10.1038/s41467-019-11437-w (PMC6684583; doi:10.1038/s41467-019-11437-w)
Supplement: Supplementary file 8 — Supplementary Data 4 [file 41467_2019_11437_MOESM8_ESM.xlsx]

## Sheet: Supplementary Data 4
Supplementary Data 4. Statistical analysis for Figures 1, 2, 4, 5, and Supplementary Figure 2.
FIGURE 1G	AIDA-1 Western Blot Family EIN-2 (% Unaffected)	2-Way ANOVA Effect Tests	Source	Nparm	DF	Sum of Squares	F Ratio	Prob > F
			Genotype	1	1	34840.1	64.5168	<.0001***
			Band	2	2	488.298	0.4521	0.6403
			Genotype*Band	2	2	488.298	0.4521	0.6403
		AIDA-1B								Student's t-Test	Difference	-53.65	t Ratio	-3.29
			Level	Number	Mean	Std Dev	Std Err Mean	Lower 95%	Upper 95%		Std Err Dif	16.31	DF	7.91
			Unaffected	5	100	24.3886	10.9069	69.7175	130.282		Upper CL Dif	-15.96	Prob > |t|	0.0112*
			Proband	5	46.3497	27.1252	12.1308	12.6693	80.0302		Lower CL Dif	-91.34	Prob > t	0.99
											Confidence	0.95	Prob < t	0.0056**
		AIDA-1D								Student's t-Test	Difference	-59.25	t Ratio	-6.18
			Level	Number	Mean	Std Dev	Std Err Mean	Lower 95%	Upper 95%		Std Err Dif	9.59	DF	12
			Unaffected	7	100	23.7198	8.96526	78.0628	121.937		Upper CL Dif	-38.35	Prob > |t|	<.0001***
			Proband	7	40.7479	9.0183	3.4086	32.4074	49.0885		Lower CL Dif	-80.15	Prob > t	1
											Confidence	0.95	Prob < t	<.0001***
		AIDA-1C								Student's t-Test	Difference	-71.07	t Ratio	-5.12
			Level	Number	Mean	Std Dev	Std Err Mean	Lower 95%	Upper 95%		Std Err Dif	13.88	DF	12
			Unaffected	7	100	34.6535	13.0978	67.9509	132.049		Upper CL Dif	-40.82	Prob > |t|	0.0003***
			Proband	7	28.933	12.174	4.60135	17.6739	40.1921		Lower CL Dif	-101.31	Prob > t	1
											Confidence	0.95	Prob < t	0.0001***
	AIDA-1 Western Blot Family EIN-1 (% Unaffected)	AIDA-1B	Level	Number	Mean	Std Dev	Std Err Mean	Lower 95%	Upper 95%
			Unaffected	3	100	0	0	100	100
			Proband	3	45.123	3.07916	1.77776	37.474	52.7721
		AIDA-1D	Level	Number	Mean	Std Dev	Std Err Mean	Lower 95%	Upper 95%
			Unaffected	5	100	0	0	100	100
			Proband	5	28.4485	9.8733	4.41547	16.1892	40.7078
		AIDA-1C	Level	Number	Mean	Std Dev	Std Err Mean	Lower 95%	Upper 95%
			Unaffected	5	100	0	0	100	100
			Proband	5	32.9712	23.8194	10.6524	3.39554	62.5469
FIGURE 1H	ANKS1B RT-qPCR Family EIN-1 (% Unaffected)	2-Way ANOVA Effect Tests	Source	Nparm	DF	Sum of Squares	F Ratio	Prob > F
			Genotype	1	1	25066.3	21.7901	0.0001***
			Target	2	2	2623.46	1.1403	0.3387
			Genotype*Target	2	2	2623.46	1.1403	0.3387
		Exon 4								Student's t-Test	Difference	-46.96	t Ratio	-2.0881
			Level	Number	Mean	Std Dev	Std Err Mean	Lower 95%	Upper 95%		Std Err Dif	22.49	DF	7
			Unaffected	4	100	31.8194	15.9097	49.3682	150.632		Upper CL Dif	6.22	Prob > |t|	0.0752
			Proband	5	53.0384	34.7527	15.5419	9.88727	96.1895		Lower CL Dif	-100.14	Prob > t	0.9624
											Confidence	0.95	Prob < t	0.0376*
		Exon 13								Student's t-Test	Difference	-89.37	t Ratio	-3.1494
			Level	Number	Mean	Std Dev	Std Err Mean	Lower 95%	Upper 95%		Std Err Dif	28.38	DF	7
			Unaffected	4	100	63.6476	31.8238	-1.2775	201.278		Upper CL Dif	-22.27	Prob > |t|	0.0162*
			Proband	5	10.63	9.65454	4.31764	-1.3577	22.6177		Lower CL Dif	-156.47	Prob > t	0.9919
											Confidence	0.95	Prob < t	0.0081**
		Exon 20								Student's t-Test	Difference	-47.62	t Ratio	-3.062
			Level	Number	Mean	Std Dev	Std Err Mean	Lower 95%	Upper 95%		Std Err Dif	15.55	DF	7
			Unaffected	4	100	20.7371	10.3686	67.0026	132.997		Upper CL Dif	-10.85	Prob > |t|	0.0183*
			Proband	5	52.3764	24.8648	11.1199	21.5026	83.2501		Lower CL Dif	-84.40	Prob > t	0.9909
											Confidence	0.95	Prob < t	0.0091**
	ANKS1B RT-qPCR Family EIN-2 (% Unaffected)	2-Way ANOVA Effect Tests	Source	Nparm	DF	Sum of Squares	F Ratio	Prob > F
			Genotype	1	1	21643.3	19.0147	0.0002***
			Target	2	2	45.461	0.02	0.9802
			Genotype*Target	2	2	45.461	0.02	0.9802
		Exon 4								Student's t-Test	Difference	-52.47	t Ratio	-2.9710
			Level	Number	Mean	Std Dev	Std Err Mean	Lower 95%	Upper 95%		Std Err Dif	17.66	DF	8
			Unaffected	5	100	33.1769	14.8372	58.8054	141.195		Upper CL Dif	-11.74	Prob > |t|	0.0178*
			Proband	5	47.5306	21.4191	9.57892	20.9352	74.1259		Lower CL Dif	-93.20	Prob > t	0.9911
											Confidence	0.95	Prob < t	0.0089**
		Exon 13								Student's t-Test	Difference	-57.16	t Ratio	-1.8298
			Level	Number	Mean	Std Dev	Std Err Mean	Lower 95%	Upper 95%		Std Err Dif	31.24	DF	8
			Unaffected	5	100	59.4891	26.6044	26.1345	173.866		Upper CL Dif	14.88	Prob > |t|	0.1047
			Proband	5	42.8413	36.6055	16.3705	-2.6104	88.293		Lower CL Dif	-129.19	Prob > t	0.9477
											Confidence	0.95	Prob < t	0.0523
		Exon 20								Student's t-Test	Difference	-51.53	t Ratio	-5.8270
			Level	Number	Mean	Std Dev	Std Err Mean	Lower 95%	Upper 95%		Std Err Dif	8.84	DF	8
			Unaffected	5	100	14.0203	6.27005	82.5916	117.408		Upper CL Dif	-31.14	Prob > |t|	0.0004***
			Proband	5	48.47	13.9449	6.23635	31.1551	65.7848		Lower CL Dif	-71.92	Prob > t	0.9998
											Confidence	0.95	Prob < t	0.0002***
Supplementary FIGURE 2B	AIDA-1 Western Blot (% WT)	2-Way ANOVA Effect Tests	Source	Nparm	DF	Sum of Squares	F Ratio	Prob > F
			Genotype	1	1	16168	52.2221	<.0001***
			Band	2	2	112.154	0.1811	0.8358
			Genotype*Band	2	2	112.154	0.1811	0.8358
		AIDA-1B								Student's t-Test	Difference	-51.83	t Ratio	-4.6669
			Level	Number	Mean	Std Dev	Std Err Mean	Lower 95%	Upper 95%		Std Err Dif	11.11	DF	6
			WT	4	100	11.999	5.99949	80.9069	119.093		Upper CL Dif	-24.66	Prob > |t|	0.0034**
			Het	4	48.1678	18.6932	9.34661	18.4227	77.9129		Lower CL Dif	-79.01	Prob > t	0.9983
											Confidence	0.95	Prob < t	0.0017**
		AIDA-1D								Student's t-Test	Difference	-46.65	t Ratio	-3.5249
			Level	Number	Mean	Std Dev	Std Err Mean	Lower 95%	Upper 95%		Std Err Dif	13.24	DF	6
			WT	4	100	12.2017	6.10084	80.5844	119.416		Upper CL Dif	-14.27	Prob > |t|	0.0124*
			Het	4	53.3455	23.4919	11.746	15.9646	90.7264		Lower CL Dif	-79.04	Prob > t	0.9938
											Confidence	0.95	Prob < t	0.0062**
		AIDA-1C								Student's t-Test	Difference	-57.24	t Ratio	-4.4449
			Level	Number	Mean	Std Dev	Std Err Mean	Lower 95%	Upper 95%		Std Err Dif	12.88	DF	6
			WT	4	100	10.6685	5.33423	83.0241	116.976		Upper CL Dif	-25.73	Prob > |t|	0.0044**
			Het	4	42.7561	23.4441	11.722	5.4513	80.0609		Lower CL Dif	-88.76	Prob > t	0.9978
											Confidence	0.95	Prob < t	0.0022**
Supplementary FIGURE 2C	Anks1b RT-qPCR (% WT)	2-Way ANOVA Effect Tests	Source	Nparm	DF	Sum of Squares	F Ratio	Prob > F
			Genotype	1	1	11669.4	12.9955	0.0017**
			Target	2	2	1107.76	0.6168	0.5492
			Genotype*Target	2	2	1107.76	0.6168	0.5492
		Exon 4								Student's t-Test	Difference	-24.95	t Ratio	-2.8815
			Level	Number	Mean	Std Dev	Std Err Mean	Lower 95%	Upper 95%		Std Err Dif	8.66	DF	7
			WT	5	100	13.5396	6.05511	83.1883	116.812		Upper CL Dif	-4.48	Prob > |t|	0.0236*
			Het	4	75.0545	12.0069	6.00344	55.9489	94.1602		Lower CL Dif	-45.42	Prob > t	0.9882
											Confidence	0.95	Prob < t	0.0118*
		Exon 13								Student's t-Test	Difference	-56.22	t Ratio	-1.9301
			Level	Number	Mean	Std Dev	Std Err Mean	Lower 95%	Upper 95%		Std Err Dif	29.13	DF	7
			WT	5	100	41.2463	18.4459	48.7859	151.214		Upper CL Dif	12.66	Prob > |t|	0.0949
			Het	4	43.7804	46.1643	23.0821	-29.6772	117.238		Lower CL Dif	-125.10	Prob > t	0.9525
											Confidence	0.95	Prob < t	0.0475*
		Exon 20								Student's t-Test	Difference	-44.35	t Ratio	-2.6095
			Level	Number	Mean	Std Dev	Std Err Mean	Lower 95%	Upper 95%		Std Err Dif	17	DF	7
			WT	5	100	20.0197	8.95308	75.1423	124.858		Upper CL Dif	-4.16	Prob > |t|	0.0349*
			Het	4	55.6513	31.0362	15.5181	6.26574	105.037		Lower CL Dif	-84.54	Prob > t	0.9825
											Confidence	0.95	Prob < t	0.0175*
FIGURE 2D	Total weight (g)	Males								Student's t-Test	Difference	-2.79	t Ratio	-2.7791
			Level	Number	Mean	Std Dev	Std Err Mean	Lower 95%	Upper 95%		Std Err Dif	1	DF	39
			wt	19	29.5053	3.56767	0.818481	27.7857	31.2248		Upper CL Dif	-0.76	Prob > |t|	0.0083**
			het	22	26.7136	2.86278	0.610347	25.4444	27.9829		Lower CL Dif	-4.82	Prob > t	0.9958
											Confidence	0.95	Prob < t	0.0042**
		Females								Student's t-Test	Difference	-0.99	t Ratio	-1.8932
			Level	Number	Mean	Std Dev	Std Err Mean	Lower 95%	Upper 95%		Std Err Dif	0.52	DF	30
			wt	19	21.7053	1.50609	0.345521	20.9794	22.4312		Upper CL Dif	0.08	Prob > |t|	0.068
			het	13	20.7154	1.3686	0.379582	19.8883	21.5424		Lower CL Dif	-2.06	Prob > t	0.966
											Confidence	0.95	Prob < t	0.0340*
	Body length (cm)	Males								Student's t-Test	Difference	-0.66	t Ratio	-3.3346
			Level	Number	Mean	Std Dev	Std Err Mean	Lower 95%	Upper 95%		Std Err Dif	0.2	DF	11
			wt	8	8.54588	0.407778	0.144171	8.20496	8.88679		Upper CL Dif	-0.23	Prob > |t|	0.0067**
			het	5	7.88375	0.206444	0.0923246	7.62742	8.14008		Lower CL Dif	-1.10	Prob > t	0.9967
											Confidence	0.95	Prob < t	0.0033**
		Females								Student's t-Test	Difference	0.41	t Ratio	1.21949
			Level	Number	Mean	Std Dev	Std Err Mean	Lower 95%	Upper 95%		Std Err Dif	0.33	DF	5
			wt	4	7.67967	0.365091	0.182546	7.09873	8.26061		Upper CL Dif	1.26	Prob > |t|	0.277
			het	3	8.085	0.523	0.301954	6.7858	9.3842		Lower CL Dif	-0.45	Prob > t	0.1385
											Confidence	0.95	Prob < t	0.8615
	Brain mass (mg)	Males								Student's t-Test	Difference	-24.77	t Ratio	-2.1799
			Level	Number	Mean	Std Dev	Std Err Mean	Lower 95%	Upper 95%		Std Err Dif	11.36	DF	17
			wt	8	467.5	17.5255	6.1962	452.848	482.152		Upper CL Dif	-0.80	Prob > |t|	0.0436*
			het	11	442.727	28.3164	8.53771	423.704	461.75		Lower CL Dif	-48.75	Prob > t	0.9782
											Confidence	0.95	Prob < t	0.0218*
		Females								Student's t-Test	Difference	-26.00	t Ratio	-1.83586
			Level	Number	Mean	Std Dev	Std Err Mean	Lower 95%	Upper 95%		Std Err Dif	14.16	DF	7
			wt	5	396	11.4018	5.09902	381.843	410.157		Upper CL Dif	7.49	Prob > |t|	0.109
			het	4	370	29.4392	14.7196	323.156	416.844		Lower CL Dif	-59.49	Prob > t	0.9455
											Confidence	0.95	Prob < t	0.0545
Supplementary FIGURE 2D	Hippocampus area (um2)	2-Way ANOVA Effect Tests	Source	Nparm	DF	Sum of Squares	F Ratio	Prob > F
			Genotype	1	1	5926271386	0.1206	0.7374
			Sex	1	1	58465000000	1.1896	0.3072
			Genotype*Sex	1	1	180970000000	3.6823	0.0913
		Means								Student's t-Test	Difference	64025	t Ratio	0.436453
			Level	Number	Mean	Std Dev	Std Err Mean	Lower 95%	Upper 95%		Std Err Dif	146694	DF	10
			WT	6	1149127	287361	117315	847560	1.45069e+06		Upper CL Dif	390880	Prob > |t|	0.6718
			Het	6	1.21315e+06	215728	88070.7	986759	1.43955e+06		Lower CL Dif	-262830	Prob > t	0.3359
											Confidence	0.95	Prob < t	0.6641
	Cerebellum area (um2)	2-Way ANOVA Effect Tests	Source	Nparm	DF	Sum of Squares	F Ratio	Prob > F
			Genotype	1	1	795595116	0.0054	0.9433
			Sex	1	1	643080000000	4.3602	0.0702
			Genotype*Sex	1	1	771350000000	5.2299	0.0515
		Means								Student's t-Test	Difference	9214	t Ratio	0.030813
			Level	Number	Mean	Std Dev	Std Err Mean	Lower 95%	Upper 95%		Std Err Dif	299021	DF	10
			WT	6	7009509	682423	278598	6.29335e+06	7.72567e+06		Upper CL Dif	675473	Prob > |t|	0.976
			Het	6	7.01872e+06	266042	108611	6.73953e+06	7297917		Lower CL Dif	-657046	Prob > t	0.488
											Confidence	0.95	Prob < t	0.512
FIGURE 4C	Overlap with AIDA-1 Mix Agarose	Protein X Agarose	Test	ChiSquare	Prob>ChiSq	Fisher's Exact Test	0.2174
			Likelihood Ratio	1.626	0.2023
			Pearson	1.641	0.2002
		AIDA-1 C10 Agarose	Test	ChiSquare	Prob>ChiSq	Fisher's Exact Test	<.0001***
			Likelihood Ratio	17.791	<.0001***
			Pearson	26.608	<.0001***
		AIDA-1 2B22 Agarose	Test	ChiSquare	Prob>ChiSq	Fisher's Exact Test	0.0012**
			Likelihood Ratio	10.818	0.0010**
			Pearson	11.907	0.0006***
		Protein Y Agarose	Test	ChiSquare	Prob>ChiSq	Fisher's Exact Test	1
			Likelihood Ratio	0.001	0.9724
			Pearson	0.001	0.9725
		Protein X Magnetic	Test	ChiSquare	Prob>ChiSq	Fisher's Exact Test	0.1086
			Likelihood Ratio	3.209	0.0732
			Pearson	2.74	0.0979
		AIDA-1 Mix Magnetic	Test	ChiSquare	Prob>ChiSq	Fisher's Exact Test	0.0467*
			Likelihood Ratio	4.566	0.0326*
			Pearson	4.309	0.0379*
		Protein Y Magnetic	Test	ChiSquare	Prob>ChiSq	Fisher's Exact Test	0.3959
			Likelihood Ratio	0.879	0.3486
			Pearson	1.013	0.3143
FIGURE 5C	GluN2A Western Blot	EIN-1								Student's t-Test	Difference	8.825	t Ratio	0.726253
			Level	Number	Mean	Std Dev	Std Err Mean	Lower 95%	Upper 95%		Std Err Dif	12.152	DF	4
			Unaffected	3	100	15.815	9.1308	60.7133	139.287		Upper CL Dif	42.565	Prob > |t|	0.5079
			Proband	3	108.825	13.8889	8.01874	74.3236	143.327		Lower CL Dif	-24.91	Prob > t	0.254
											Confidence	0.95	Prob < t	0.746
		EIN-2								Student's t-Test	Difference	-6.29	t Ratio	-0.4606
			Level	Number	Mean	Std Dev	Std Err Mean	Lower 95%	Upper 95%		Std Err Dif	13.65	DF	4
			Unaffected	3	100	19.9181	11.4997	50.5207	149.479		Upper CL Dif	31.612	Prob > |t|	0.669
			Proband	3	93.7131	12.7378	7.35419	62.0705	125.356		Lower CL Dif	-44.19	Prob > t	0.6655
											Confidence	0.95	Prob < t	0.3345
	GluN2B Western Blot	EIN-1								Student's t-Test	Difference	25.666	t Ratio	1.3716
			Level	Number	Mean	Std Dev	Std Err Mean	Lower 95%	Upper 95%		Std Err Dif	18.713	DF	4
			Unaffected	3	100	17.1092	9.87798	57.4985	142.502		Upper CL Dif	77.62	Prob > |t|	0.2421
			Proband	3	125.666	27.5274	15.893	57.2839	194.048		Lower CL Dif	-26.29	Prob > t	0.121
											Confidence	0.95	Prob < t	0.879
		EIN-2								Student's t-Test	Difference	-5.22	t Ratio	-0.2803
			Level	Number	Mean	Std Dev	Std Err Mean	Lower 95%	Upper 95%		Std Err Dif	18.639	DF	4
			Unaffected	3	100	29.0902	16.7952	27.7359	172.264		Upper CL Dif	46.525	Prob > |t|	0.7931
			Proband	3	94.7755	13.9992	8.08244	59.9996	129.551		Lower CL Dif	-56.97	Prob > t	0.6034
											Confidence	0.95	Prob < t	0.3966
	GluN2 Subunit Surface Expression	GluN2A								Student's t-Test	Difference	9.8255	t Ratio	2.61671
			Level	Number	Mean	Std Dev	Std Err Mean	Lower 95%	Upper 95%		Std Err Dif	3.7549	DF	165
			Unaffected	106	100	19.1025	1.8554	96.3211	103.679		Upper CL Dif	17.2394	Prob > |t|	0.0097**
			Proband	61	109.826	29.371	3.76057	102.303	117.348		Lower CL Dif	2.4117	Prob > t	0.0049**
											Confidence	0.95	Prob < t	0.9951
		GluN2B								Student's t-Test	Difference	2.9183	t Ratio	0.956609
			Level	Number	Mean	Std Dev	Std Err Mean	Lower 95%	Upper 95%		Std Err Dif	3.0507	DF	365
			Mother	220	100	26.0757	1.75802	96.5352	103.465		Upper CL Dif	8.9174	Prob > |t|	0.3394
			Proband	147	102.918	32.0989	2.64748	97.686	108.151		Lower CL Dif	-3.08	Prob > t	0.1697
											Confidence	0.95	Prob < t	0.8303
