# Supplementary material for: Haploinsufficiency in the ANKS1B gene encoding AIDA-1 leads to a neurodevelopmental syndrome
Source: Nat Commun. 2019 Aug 6;10:3529. doi: 10.1038/s41467-019-11437-w (PMC6684583; doi:10.1038/s41467-019-11437-w)
Supplement: Supplementary file 9 — Supplementary Data 5 [file 41467_2019_11437_MOESM9_ESM.xlsx]

## Sheet: Supplementary Data 5
Supplementary Data 5. Statistical analysis for behavioral tests in the Anks1b heterozygous mouse model (Figure 3 and Supplementary Figure 3).
Figure 3A, Supplementary Figure 3A Behavioral Spectrometer	Total track (cm)	2-Way ANOVA Effect Tests	Source	Nparm	DF	Sum of Squares	F Ratio	Prob > F	Means	Level	Number	Mean	Std Dev	Std Err Mean	Lower 95%	Upper 95%	Student's t-Test	Difference	511.736	t Ratio	3.33114	α	0.05
			Genotype	1	1	5.13226e+06	10.9336	0.0015**		WT	41	3301.31	661.725	103.344	3092.45	3510.18		Std Err Dif	153.622	DF	76	σ	677.483
			Sex	1	1	24066.1	0.0513	0.8215		Het	37	3813.05	694.574	114.187	3581.47	4044.63		Upper CL Dif	817.701	Prob > |t|	0.0013**	δ	255.532
			Genotype*Sex	1	1	128120	0.2729	0.6029										Lower CL Dif	205.772	Prob > t	0.0007***	Least Significant N	29.539
																		Confidence	0.95	Prob < t	0.9993	Power	0.908
	Run (#)	2-Way ANOVA Effect Tests	Source	Nparm	DF	Sum of Squares	F Ratio	Prob > F	Means	Level	Number	Mean	Std Dev	Std Err Mean	Lower 95%	Upper 95%	Student's t-Test	Difference	15.3992	t Ratio	2.34884	α	0.05
			Genotype	1	1	2354.91	4.5315	0.0392*		WT	23	87.7826	22.2995	4.64977	78.1396	97.4256		Std Err Dif	6.5561	DF	42.9872	σ	21.9985
			Sex	1	1	133.278	0.2565	0.6152		Het	23	103.182	21.6787	4.62191	93.57	112.794		Upper CL Dif	28.621	Prob > |t|	0.0235*	δ	7.6977
			Genotype*Sex	1	1	1277.76	2.4588	0.1244										Lower CL Dif	2.1775	Prob > t	0.0117*	Least Significant N	33.8946
																		Confidence	0.95	Prob < t	0.9883	Power	0.6411
	Groom (#)	2-Way ANOVA Effect Tests	Source	Nparm	DF	Sum of Squares	F Ratio	Prob > F	Means	Level	Number	Mean	Std Dev	Std Err Mean	Lower 95%	Upper 95%	Student's t-Test	Difference	-13.783	t Ratio	-1.7803
			Genotype	1	1	1383.98	1.9991	0.1648		WT	23	74.1304	31.24	6.51399	60.6213	87.6396		Std Err Dif	7.742	DF	37.509
			Sex	1	1	1235.79	1.7851	0.1887		Het	23	60.3478	20.0626	4.18335	51.6721	69.0236		Upper CL Dif	1.896	Prob > |t|	0.0831
			Genotype*Sex	1	1	42.946	0.062	0.8045										Lower CL Dif	-29.461	Prob > t	0.9584
																		Confidence	0.95	Prob < t	0.0416*
	Orient (#)	2-Way ANOVA Effect Tests	Source	Nparm	DF	Sum of Squares	F Ratio	Prob > F	Means	Level	Number	Mean	Std Dev	Std Err Mean	Lower 95%	Upper 95%	Student's t-Test	Difference	0.3913	t Ratio	0.105674
			Genotype	1	1	3.89819	0.0243	0.877		WT	23	95.9565	11.5816	2.41494	90.9482	100.965		Std Err Dif	3.7029	DF	43.0399
			Sex	1	1	181.803	1.1317	0.2935		Het	23	96.3478	13.4624	2.80711	90.5262	102.169		Upper CL Dif	7.8588	Prob > |t|	0.9163
			Genotype*Sex	1	1	17.127	0.1066	0.7457										Lower CL Dif	-7.076	Prob > t	0.4582
																		Confidence	0.95	Prob < t	0.5418
	Rear (#)	2-Way ANOVA Effect Tests	Source	Nparm	DF	Sum of Squares	F Ratio	Prob > F	Means	Level	Number	Mean	Std Dev	Std Err Mean	Lower 95%	Upper 95%	Student's t-Test	Difference	4.435	t Ratio	0.694142
			Genotype	1	1	154.208	0.3541	0.555		WT	23	55.8261	20.6896	4.31408	46.8792	64.7729		Std Err Dif	6.389	DF	43.6613
			Sex	1	1	1647.54	3.7836	0.0585		Het	23	60.2609	22.5997	4.71237	50.488	70.0337		Upper CL Dif	17.314	Prob > |t|	0.4913
			Genotype*Sex	1	1	546.334	1.2547	0.269										Lower CL Dif	-8.444	Prob > t	0.2456
																		Confidence	0.95	Prob < t	0.7544
	Center visits (#)	2-Way ANOVA Effect Tests	Source	Nparm	DF	Sum of Squares	F Ratio	Prob > F	Means	Level	Number	Mean	Std Dev	Std Err Mean	Lower 95%	Upper 95%	Student's t-Test	Difference	8.5517	t Ratio	3.6361	α	0.05
			Genotype	1	1	1450.59	13.5623	0.0004***		WT	41	21.8537	8.52221	1.33095	19.1637	24.5436		Std Err Dif	2.3519	DF	76	σ	10.372
			Sex	1	1	58.965	0.5513	0.4601		Het	37	30.4054	12.1002	1.98926	26.371	34.4398		Upper CL Dif	13.236	Prob > |t|	0.0005***	δ	4.27025
			Genotype*Sex	1	1	213.048	1.9919	0.1623										Lower CL Dif	3.8675	Prob > t	0.0003***	Least Significant N	25.22
																		Confidence	0.95	Prob < t	0.9997	Power	0.9484
	Center time (s)	2-Way ANOVA Effect Tests	Source	Nparm	DF	Sum of Squares	F Ratio	Prob > F	Means	Level	Number	Mean	Std Dev	Std Err Mean	Lower 95%	Upper 95%	Student's t-Test	Difference	14.5784	t Ratio	2.5202	α	0.05
			Genotype	1	1	4279.57	6.6768	0.0117*		WT	41	25.9756	18.135	2.83221	20.2515	31.6997		Std Err Dif	5.7846	DF	76	σ	25.5107
			Sex	1	1	6.7929	0.0106	0.9183		Het	37	40.5541	31.7566	5.22075	29.9659	51.1422		Upper CL Dif	26.0995	Prob > |t|	0.0138*	δ	7.27963
			Genotype*Sex	1	1	2005.42	3.1288	0.081										Lower CL Dif	3.0573	Prob > t	0.0069**	Least Significant N	49.6648
																		Confidence	0.95	Prob < t	0.9931	Power	0.7014
	Center track (%)	2-Way ANOVA Effect Tests	Source	Nparm	DF	Sum of Squares	F Ratio	Prob > F	Means	Level	Number	Mean	Std Dev	Std Err Mean	Lower 95%	Upper 95%	Student's t-Test	Difference	2.21099	t Ratio	2.39282	α	0.05
			Genotype	1	1	97.1637	5.7968	0.0185*		WT	41	8.78419	3.41529	0.533379	7.70619	9.86219		Std Err Dif	0.92401	DF	76	σ	4.07495
			Sex	1	1	5.31908	0.3173	0.5749		Het	37	10.9952	4.70056	0.772767	9.42794	12.5624		Upper CL Dif	4.05132	Prob > |t|	0.0192*	δ	1.10404
			Genotype*Sex	1	1	17.2407	1.0286	0.3138										Lower CL Dif	0.37066	Prob > t	0.0096**	Least Significant N	54.8147
																		Confidence	0.95	Prob < t	0.9904	Power	0.6564
Figure 3B, Supplementary Figure 3B Elevated Plus Maze	Open arm track (%)	2-Way ANOVA Effect Tests	Source	Nparm	DF	Sum of Squares	F Ratio	Prob > F	Means	Level	Number	Mean	Std Dev	Std Err Mean	Lower 95%	Upper 95%	Student's t-Test	Difference	8.397	t Ratio	4.12003	α	0.05
			Genotype	1	1	1473.5	14.5504	0.0002***		WT	49	22.4846	10.6084	1.51548	19.4375	25.5317		Std Err Dif	2.0381	DF	95	σ	10.0359
			Sex	1	1	51.6174	0.5097	0.477		Het	48	30.8815	9.41529	1.35898	28.1476	33.6155		Upper CL Dif	12.4431	Prob > |t|	<.0001***	δ	4.19825
			Genotype*Sex	1	1	263.506	2.6021	0.11										Lower CL Dif	4.3508	Prob > t	<.0001***	Least Significant N	24.5126
																		Confidence	0.95	Prob < t	1	Power	0.9829
	Open arm time (s)	2-Way ANOVA Effect Tests	Source	Nparm	DF	Sum of Squares	F Ratio	Prob > F	Means	Level	Number	Mean	Std Dev	Std Err Mean	Lower 95%	Upper 95%	Student's t-Test	Difference	29.915	t Ratio	4.69622	α	0.05
			Genotype	1	1	17901.8	17.2058	<.0001***		WT	49	69.1184	31.5663	4.50947	60.0515	78.1853		Std Err Dif	6.37	DF	95	σ	31.367
			Sex	1	1	341.025	0.3278	0.5683		Het	48	99.0333	31.1621	4.49787	89.9848	108.082		Upper CL Dif	42.561	Prob > |t|	<.0001***	δ	14.9567
			Genotype*Sex	1	1	789.063	0.7584	0.386										Lower CL Dif	17.2689	Prob > t	<.0001***	Least Significant N	19.4939
																		Confidence	0.95	Prob < t	1	Power	0.9964
Figure S3C Forced Swim Test	Immobility time (%)	2-Way ANOVA Effect Tests	Source	Nparm	DF	Sum of Squares	F Ratio	Prob > F	Means	Level	Number	Mean	Std Dev	Std Err Mean	Lower 95%	Upper 95%	Student's t-Test	Difference	-1.951	t Ratio	-0.4875
			Genotype	1	1	0.03594	0.0001	0.9909		WT	23	49.3818	14.2774	2.97704	43.2078	55.5558		Std Err Dif	4.002	DF	43.5048
			Sex	1	1	45.773	0.1685	0.6835		Het	23	47.4308	12.8274	2.67469	41.8839	52.9778		Upper CL Dif	6.117	Prob > |t|	0.6284
			Genotype*Sex	1	1	136.579	0.5029	0.4821										Lower CL Dif	-10.019	Prob > t	0.6858
																		Confidence	0.95	Prob < t	0.3142
Figure 3C, Supplementary Figure 3D Three-Chamber Test	Social preference (%)	2-Way ANOVA Effect Tests	Source	Nparm	DF	Sum of Squares	F Ratio	Prob > F	Means	Level	Number	Mean	Std Dev	Std Err Mean	Lower 95%	Upper 95%	Student's t-Test	Difference	-6.170	t Ratio	-2.6811	α	0.05
			Genotype	1	1	873.092	6.7147	0.0111*		WT	49	57.3072	10.703	1.529	54.233	60.3815		Std Err Dif	2.301	DF	95	σ	11.3317
			Sex	1	1	39.6962	0.3053	0.5819		Het	48	51.1373	11.9397	1.72335	47.6703	54.6042		Upper CL Dif	-1.601	Prob > |t|	0.0087**	δ	3.08482
			Genotype*Sex	1	1	67.3794	0.5182	0.4734										Lower CL Dif	-10.739	Prob > t	0.9957	Least Significant N	54.3187
																		Confidence	0.95	Prob < t	0.0043**	Power	0.7562
	Social preference >50% (Pass/Fail)	Likelihood Ratio Effect Tests	Source	Nparm	DF	L-R ChiSquare	Prob>ChiSq		Counts	Level	Pass	Fail	Total	Fail%	Pass%		Contingency Tests	Likelihood Ratio ChiSquare		12.157	Prob>ChiSq	0.0005***
			Genotype	1	1	11.7051	0.0006***			WT	39	10	49	20.41	79.59
			Sex	1	1	0.00324547	0.9546			Het	22	26	48	54.17	45.83			Pearson ChiSquare		11.84	Prob>ChiSq	0.0006***
			Genotype*Sex	1	1	0.382265	0.5364			Total	61	36	97					Fisher's Exact Test			Prob	0.0007***
	Social vs. Object time (s)	Repeated Measures ANOVA Effect Tests	Source	DenDF	DF	Value	Exact F	Prob>F	Means	Level	Number	Mean	Std Dev	Std Err Mean	Lower 95%	Upper 95%	Tukey Kramer HSD Test	Level	- Level	Difference	Std Err Dif	Lower CL	Upper CL	p-Value
			All Between Subjects	93	1	0.0441735	1.3694	0.257		WT Social	49	42.6633	13.9927	1.99896	38.6441	46.6824		WT Social	WT Object	11.7543	2.62595	4.948	18.5606	<.0001***
			All Within Subjects	93	1	0.118462	3.6723	0.0150*		WT Object	49	30.909	9.44916	1.34988	28.1949	33.6231		Het Social	WT Object	6.83456	2.63959	-0.0071	13.6762	0.0503
			Social/Object	93	1	0.191475	17.8072	<.0001***		Het Social	48	37.7435	14.3664	2.07362	33.572	41.9151		WT Animal	Het Object	6.75993	2.63959	-0.0817	13.6016	0.0541
			Social/Object*Genotype	93	1	0.0938747	8.7303	0.0040**		Het Object	48	35.9033	13.6168	1.96542	31.9494	39.8572		Het Object	WT Object	4.99435	2.63959	-1.8473	11.836	0.2349
			Social/Object*Sex	93	1	0.0011899	0.1107	0.7401										WT Social	Het Social	4.91972	2.63959	-1.9219	11.7614	0.2472
			Social/Object*Genotype*Sex	93	1	0.0155723	1.4482	0.2319										Het Social	Het Object	1.84021	2.65317	-5.0366	8.71702	0.8994
Figure 3D, Supplementary Figure 3E Acoustic Startle	Response magnitude (mV)	2-Way ANOVA Effect Tests	Source	Nparm	DF	Sum of Squares	F Ratio	Prob > F	Means	Level	Number	Mean	Std Dev	Std Err Mean	Lower 95%	Upper 95%	Student's t-Test	Difference	399.749	t Ratio	4.03884	α	0.05
			Genotype	1	1	4.03847e+06	16.8947	<.0001***		WT	49	581.347	472.126	67.4465	445.737	716.957		Std Err Dif	98.976	DF	95	σ	487.375
			Sex	1	1	73910.3	0.3092	0.5795		Het	48	981.096	502.471	72.5254	835.193	1127		Upper CL Dif	596.241	Prob > |t|	0.0001***	δ	199.864
			Genotype*Sex	1	1	258969	1.0834	0.3006										Lower CL Dif	203.256	Prob > t	<.0001***	Least Significant N	25.399
																		Confidence	0.95	Prob < t	0.9999	Power	0.9792
	Prepulse inhibition, short delay (%)	2-Way ANOVA Effect Tests	Source	Nparm	DF	Sum of Squares	F Ratio	Prob > F	Means	Level	Number	Mean	Std Dev	Std Err Mean	Lower 95%	Upper 95%	Student's t-Test	Difference	-15.274	t Ratio	-3.9204	α	0.05
			Genotype*Sex	1	1	114.262	0.3074	0.5806		WT	49	61.273	15.0387	2.14839	56.9534	65.5926		Std Err Dif	3.896	DF	81.763	σ	19.1077
			Genotype	1	1	5462.38	14.6956	0.0002***		Het	48	45.9994	22.5167	3.25001	39.4612	52.5376		Upper CL Dif	-7.523	Prob > |t|	0.0002***	δ	7.63639
			Sex	1	1	2.7461	0.0074	0.9317										Lower CL Dif	-23.024	Prob > t	0.9999	Least Significant N	26.6009
																		Confidence	0.95	Prob < t	<.0001***	Power	0.9736
	Prepulse inhibition, long delay (%)	2-Way ANOVA Effect Tests	Source	Nparm	DF	Sum of Squares	F Ratio	Prob > F	Means	Level	Number	Mean	Std Dev	Std Err Mean	Lower 95%	Upper 95%	Student's t-Test	Difference	-20.965	t Ratio	-4.3748	α	0.05
			Genotype*Sex	1	1	99.927	0.178	0.674		WT	49	48.3477	21.3878	3.0554	42.2044	54.491		Std Err Dif	4.792	DF	95	σ	23.5975
			Genotype	1	1	10328.8	18.4033	<.0001***		Het	48	27.3828	25.6586	3.7035	19.9323	34.8333		Upper CL Dif	-11.451	Prob > |t|	<.0001***	δ	10.4819
			Sex	1	1	599.952	1.069	0.3039										Lower CL Dif	-30.479	Prob > t	1	Least Significant N	22.0465
																		Confidence	0.95	Prob < t	<.0001***	Power	0.9911
Figure 3E Adhesive Removal Test	Active removal time (s)	2-Way ANOVA Effect Tests	Source	Nparm	DF	Sum of Squares	F Ratio	Prob > F	Means	Level	Number	Mean	Std Dev	Std Err Mean	Lower 95%	Upper 95%	Student's t-Test	Difference	44.7096	t Ratio	3.32633	α	0.05
			Genotype	1	1	27325.9	9.0901	0.0037**		WT	35	81.0957	36.0081	6.08648	68.7265	93.4649		Std Err Dif	13.4411	DF	49.0521	σ	55.3448
			Sex	1	1	499.144	0.166	0.685		Het	34	125.805	69.8787	11.9841	101.423	150.187		Upper CL Dif	71.7198	Prob > |t|	0.0017**	δ	22.3524
			Genotype*Sex	1	1	9059.36	3.0137	0.0873										Lower CL Dif	17.6994	Prob > t	0.0008***	Least Significant N	26.1026
																		Confidence	0.95	Prob < t	0.9992	Power	0.9109
Figure 3F Balance Beam	Slips (#)	2-Way ANOVA Effect Tests	Source	Nparm	DF	Sum of Squares	F Ratio	Prob > F	Means	Level	Number	Mean	Std Dev	Std Err Mean	Lower 95%	Upper 95%	Student's t-Test	Difference	2.6957	t Ratio	1.08937
			Genotype	1	1	21.7992	0.3582	0.5527		WT	23	10.6087	7.21576	1.50459	7.48837	13.729		Std Err Dif	2.4745	DF	41.2021
			Sex	1	1	539.091	8.8571	0.0048**		Het	23	13.3043	9.42161	1.96454	9.23014	17.3786		Upper CL Dif	7.6923	Prob > |t|	0.2823
			Genotype*Sex	1	1	0.0401	0.0007	0.9796										Lower CL Dif	-2.301	Prob > t	0.1412
																		Confidence	0.95	Prob < t	0.8588
Figure 3G Object Placement Test	Novel placement preference, 40 min (%)	2-Way ANOVA Effect Tests	Source	Nparm	DF	Sum of Squares	F Ratio	Prob > F	Means	Level	Number	Mean	Std Dev	Std Err Mean	Lower 95%	Upper 95%	Student's t-Test	Difference	-0.458	t Ratio	-0.1512
			Genotype	1	1	5.09179	0.0465	0.8302		WT	23	69.8205	10.6488	2.22043	65.2156	74.4254		Std Err Dif	3.0284	DF	43.7526
			Sex	1	1	8.4816	0.0775	0.782		Het	23	69.3627	9.87597	2.05928	65.092	73.6334		Upper CL Dif	5.6464	Prob > |t|	0.8805
			Genotype*Sex	1	1	34.4994	0.3154	0.5774										Lower CL Dif	-6.562	Prob > t	0.5597
																		Confidence	0.95	Prob < t	0.4403
	Novel placement preference, 90 min (%)	2-Way ANOVA Effect Tests	Source	Nparm	DF	Sum of Squares	F Ratio	Prob > F	Means	Level	Number	Mean	Std Dev	Std Err Mean	Lower 95%	Upper 95%	Student's t-Test	Difference	1.321	t Ratio	0.244166
			Genotype	1	1	37.6253	0.1073	0.7448		WT	23	48.5178	20.1739	4.20655	39.7939	57.2416		Std Err Dif	5.411	DF	42.1636
			Sex	1	1	93.2999	0.2662	0.6086		Het	23	49.839	16.3231	3.4036	42.7803	56.8976		Upper CL Dif	12.24	Prob > |t|	0.8083
			Genotype*Sex	1	1	0.578233	0.0016	0.9678										Lower CL Dif	-9.598	Prob > t	0.4041
																		Confidence	0.95	Prob < t	0.5959
Supplementary Figure 3F Developmental Milestones	Homing time (s)	ANOVA Effect Tests	Source	Nparm	DF	Sum of Squares	F Ratio	Prob > F
			Age	3	3	32050.1	35.3468	<.0001***
			Genotype	1	1	0.02	0.0001	0.9935
			Age*Genotype	3	3	19.687	0.0217	0.9956
			Sex	1	1	853.024	2.8223	0.0953
			Age*Sex	3	3	859.595	0.948	0.4195
			Genotype*Sex	1	1	166.295	0.5502	0.4595
			Age*Genotype*Sex	3	3	193.938	0.2139	0.8866
	Negative Geotaxis time (s)	ANOVA Effect Tests	Source	Nparm	DF	Sum of Squares	F Ratio	Prob > F
			Age	3	3	14013.1	13.2328	<.0001***
			Genotype	1	1	72.231	0.2046	0.6517
			Age*Genotype	3	3	342.501	0.3234	0.8084
			Sex	1	1	265.65	0.7526	0.3872
			Age*Sex	3	3	250.59	0.2366	0.8707
			Genotype*Sex	1	1	0.361	0.001	0.9745
			Age*Genotype*Sex	3	3	966.032	0.9122	0.437
	Acoustic Startle (score)	ANOVA Effect Tests	Source	Nparm	DF	Sum of Squares	F Ratio	Prob > F
			Age	3	3	82.7773	125.75	<.0001***
			Genotype	1	1	0.670135	3.0541	0.0828
			Age*Genotype	3	3	1.13416	1.7229	0.1653
			Sex	1	1	0.829188	3.7789	0.054
			Age*Sex	3	3	1.52996	2.3242	0.0778
			Genotype*Sex	1	1	0.752858	3.4311	0.0662
			Age*Genotype*Sex	3	3	1.00509	1.5269	0.2105
