# Supplementary material for: Haploinsufficiency in the ANKS1B gene encoding AIDA-1 leads to a neurodevelopmental syndrome
Source: Nat Commun. 2019 Aug 6;10:3529. doi: 10.1038/s41467-019-11437-w (PMC6684583; doi:10.1038/s41467-019-11437-w)
Supplement: Supplementary file 10 — Supplementary Data 6 [file 41467_2019_11437_MOESM10_ESM.xlsx]

## Sheet: Supplementary Data 6a
Supplementary Data 6a. Quantification of all proteins identified by TMT-MS in all 10 immunoprecipitations.
Protein IDs	Protein names	Gene names	Protein X Agarose	AIDA-1 C10 Agarose	AIDA-1 2B22 Agarose	AIDA-1 Mix Agarose	Protein Y Agarose	Protein X Magnetic	AIDA-1 Mix Magnetic	Protein Y Magnetic	Peptides	Sequence coverage [%]	Mol. weight [kDa]	MS/MS count	Q-value	Score
Q8BYI9;A0A0A6YWD9	Tenascin-R	Tnr	2.11616	0.987769	5.00061	1.42564	1.00858	5.56918	2.69932	2.36944	29	24.1	149.59	142	0	323.31
S4R1Q0;S4R2I2;S4R2H2;S4R1H2;E9QPP6;S4R2K2		Anks1b	1.27751	5.73543	4.71093	4.08883	1.17133	2.00286	12.5357	1.21146	17	25.5	55.078	18	0	33.158
B9EKR1	Receptor-type tyrosine-protein phosphatase zeta	Ptprz1	1.86073	0.866272	3.98552	1.18115	0.999622	3.57915	2.71515	1.89363	9	4.1	254.4	40	0	135.11
S4R286;Q8BIZ1;K4DI73;S4R2E3;S4R2H8;S4R1K4;S4R235;S4R1G5;S4R2E7;S4R2J3	Ankyrin repeat and sterile alpha motif domain-containing protein 1B	Anks1b	1.86041	4.33562	3.65472	3.21606	1.17526	2.87403	10.6579	1.1335	24	16.8	139.02	113	0	221.13
Q9D6T9;Q9CQX8	28S ribosomal protein S36, mitochondrial	Mrps36	7.89892	3.90985	3.58736	11.1173	2.17726	2.82616	3.65401	1.12844	1	21	10.942	1	0.002551	7.5176
Q8R1B4	Eukaryotic translation initiation factor 3 subunit C	Eif3c	2.77485	2.21138	3.42314	2.69819	3.78813	3.06728	1.4189	0.623394	2	2.9	105.53	4	0.0014114	11.515
G3UYZ1;Q8R366;D3Z4Q8;A0A0A6YWK7	Immunoglobulin superfamily member 8	Igsf8	1.2496	0.978772	3.25628	1.10069	1.03292	2.0672	1.07594	1.21918	6	14.1	58.131	19	0	48.675
Q5SUT0;Q5SUS9;Q61545	RNA-binding protein EWS	Ewsr1	2.30349	0.651528	3.17651	1.08737	0.914066	1.17996	0.540571	0.558467	2	4.7	64.988	2	0	17.32
P12960	Contactin-1	Cntn1	1.44026	0.978081	3.16907	1.1354	1.03319	1.9239	1.86845	1.45596	11	12.6	113.39	40	0	114.72
S4R2Q2		Anks1b	1.77926	3.43898	3.10666	2.47011	0.979237	1.95617	11.4543	1.23854	16	24	57.619	8	0.00072254	12.077
S4R2L9;S4R209;S4R294;S4R2J9;A0A0A0MQ79;Q3TLH4	Protein PRRC2C	Prrc2c	0.957446	1.163	2.99112	1.2461	1.28893	1.57067	1.68869	0.804915	1	0.9	133.55	2	0.0041866	6.8013
S4R2H3;S4R2N9		Anks1b	1.26682	2.71886	2.76153	2.37854	0.775461	1.41402	9.41434	1.93341	11	30.5	44.451	4	0.00080775	14.437
Q8CHD8	Rab11 family-interacting protein 3	Rab11fip3	0.915611	0.815797	2.67121	2.74196	1.18348	1.0333	4.85194	0.901705	3	4.3	118.53	3	0	17.531
G3XA35;E9PYH0;E9QMK3;E9QMK2;Q62059;Q8BS97;F7B603;F7B6F7;E0CZC0	Versican core protein	Vcan	1.95789	0.938807	2.58929	1.32755	1.12455	9.49219	2.33571	2.81414	9	4.2	262.71	33	0	77.677
O55106;F6Z700;F8WH41;V9GX64;V9GXT1;B2RQS1;P58404;Q9ERG2	Striatin	Strn	1.24912	0.98491	2.46913	1.09094	0.999821	1.39343	2.258	1.06507	5	7.6	85.965	10	0	30.591
Q3UHD6;Q91VY6	Sorting nexin-27	Snx27	1.23745	1.81589	2.25118	1.70352	1.01845	1.40206	5.88595	1.15819	10	17.8	60.988	33	0	79.282
Q8R5L1		C1qbp	9.0544	2.57976	2.2444	2.03121	1.24655	2.44102	4.70737	1.53288	1	7.2	31.025	3	0.0026127	7.8108
P98086	Complement C1q subcomponent subunit A	C1qa	1.51034	0.910251	2.15613	1.63789	1.61749	2.75995	2.07767	7.41213	9	22.9	25.974	55	0	87.686
A2AVJ7;Q99PL5	Ribosome-binding protein 1	Rrbp1	1.74181	1.01	2.1518	1.55701	1.03482	2.77762	1.08015	1.66859	12	8.4	158.39	24	0	79.988
Q60625	Intercellular adhesion molecule 5	Icam5	1.32694	0.931093	2.00909	1.27266	1.0761	1.54555	1.87453	0.897272	2	2.2	96.944	3	0.00071788	11.938
O35954;D3YXW5	Membrane-associated phosphatidylinositol transfer protein 1	Pitpnm1	1.66258	1.42094	1.93126	1.32223	1.16043	2.29	3.28698	1.28192	6	6.2	134.94	7	0	38.597
Q9QUP5	Hyaluronan and proteoglycan link protein 1	Hapln1	2.65691	1.05313	1.91064	1.36693	1.11565	10.2249	1.37888	1.46956	10	25	40.477	40	0	93.204
Q60737;A2ANR6;Q6NSS6	Casein kinase II subunit alpha	Csnk2a1	1.68865	0.938189	1.90736	1.14351	1.06484	2.2146	2.04502	1.65372	6	21	45.133	19	0	49.473
Q02105	Complement C1q subcomponent subunit C	C1qc	1.61746	1.01931	1.88861	1.537	1.60558	2.94406	2.07544	7.25406	5	25.2	25.991	32	0	67.043
O54991	Contactin-associated protein 1	Cntnap1	1.22886	0.967809	1.86614	1.17745	0.974462	1.80175	2.51907	1.28562	16	12.6	156.31	41	0	123.69
Q8C9B9	Death-inducer obliterator 1	Dido1	1.01787	1.04478	1.8413	1.3579	1.05581	1.82857	4.65682	1.18767	11	7	247.17	20	0	87.717
F8WI57;Q99MR0	Actin-like protein 6B	Actl6b	1.65557	1.31664	1.83523	1.55569	1.65168	1.66388	2.04122	1.10972	1	3.4	41.689	1	0.0083195	6.1112
Q9DBL1;E9Q5L3	Short/branched chain specific acyl-CoA dehydrogenase, mitochondrial	Acadsb	1.15322	0.999633	1.8235	1.64828	1.87375	1.71174	2.17899	3.69818	2	8.3	47.874	2	0.0027267	10.634
Q60714	Long-chain fatty acid transport protein 1	Slc27a1	1.19352	1.29844	1.81804	1.23099	1.02734	1.54081	2.05873	1.38928	2	3.1	71.275	4	0.002584	7.6588
B9EJ80		Pdzd8	1.98026	2.07581	1.78108	2.81249	1.06716	1.27818	4.57794	1.1193	1	1	127.74	2	0.0030637	7.0775
E0CXZ9;P62482;Q3UPV6;E0CXI4;P63143;E0CYS2	Voltage-gated potassium channel subunit beta-2	Kcnab2	2.26753	0.954653	1.775	1.20684	1.00233	5.83851	2.15319	1.6526	10	20.4	42.734	38	0	77.493
E9PYJ7;Q6ZPQ6	Membrane-associated phosphatidylinositol transfer protein 2	Pitpnm2	1.96209	1.37486	1.76823	1.13577	1.67789	1.15849	0.515091	0.679722	3	2.6	147.62	4	0	18.042
D3YTP3		Mtx3	4.27505	1.50372	1.76787	1.5435	0.886012	0.568734	1.24094	0	2	9.9	34.89	2	0.0027174	10.513
Q9QUR7	Peptidyl-prolyl cis-trans isomerase NIMA-interacting 1	Pin1	1.50625	1.05507	1.74766	1.33048	0.949715	1.49358	5.05621	1.31901	1	9.1	18.37	3	0.0078081	6.139
D3YZT7;Q9QYE9	Pleckstrin homology domain-containing family B member 1	Plekhb1	1.55006	0.749677	1.7333	1.30272	0.989204	2.08282	1.78025	1.96813	1	7.5	26.806	2	0.0078038	6.1345
P23242	Gap junction alpha-1 protein	Gja1	1.03257	0.892321	1.72601	0.894537	1.01108	1.73859	14.7726	1.00413	6	21.2	43.004	35	0	80.22
Q8K4Z0	Leucine-rich repeat LGI family member 2	Lgi2	1.59714	1.40481	1.70696	1.26881	1.25502	1.16454	2.66893	1.03068	2	3.8	63.005	6	0.00080972	14.65
P63276	40S ribosomal protein S17	Rps17	1.54026	1.08975	1.70399	1.34155	1.09093	1.36687	1.93042	0.864572	1	7.4	15.524	4	0.0026212	7.9253
P27546;Q78TF3	Microtubule-associated protein 4	Map4	1.8257	1.22869	1.6913	1.43354	1.21951	1.73195	1.09176	0.884723	9	9.1	117.43	7	0.00080515	14.359
A2ARP8;Q9QYR6	Microtubule-associated protein 1A;MAP1A heavy chain;MAP1 light chain LC2	Map1a	1.24883	0.982208	1.68741	3.00672	1.03803	1.76544	2.53938	1.19146	65	26	325.88	243	0	323.31
Q99J77		Nans	2.67779	1.32716	1.68452	1.64041	10.7061	0.830347	0.11025	0.806838	2	5.8	40.024	4	0.00073746	12.485
P14873	Microtubule-associated protein 1B;MAP1B heavy chain;MAP1 light chain LC1	Map1b	1.24747	1.0178	1.68109	1.15744	1.05131	1.75323	2.65829	1.32207	37	19.3	270.25	110	0	323.31
E9Q2A6;Q3UDE9;Q9QVP9;F7CCX1	Protein-tyrosine kinase 2-beta	Ptk2b	2.0385	1.46286	1.67615	1.3168	1.43174	1.30912	0.858693	0.73576	6	6.1	111.1	12	0	37.17
Q71M36	Chondroitin sulfate proteoglycan 5	Cspg5	1.22045	0.83386	1.67031	1.3455	1.18888	2.33247	1.72583	1.09679	1	1.4	60.405	2	0.0078918	6.1922
D3YYK8;E9Q6X0;Q8R001;Q3TG90	Microtubule-associated protein RP/EB family member 2	Mapre2	1.07	0.931125	1.66657	0.982162	1.02227	1.49638	10.8606	1.16361	10	33.8	29.425	38	0	72.346
Q99MR8	Methylcrotonoyl-CoA carboxylase subunit alpha, mitochondrial	Mccc1	1.62875	1.04882	1.65366	1.65145	1.29346	1.74363	2.90068	1.14014	4	6.6	79.343	7	0	30.529
G3UXG7;P67871;G3UZA4;G3UXU2;G3UZJ5;G3UZX4	Casein kinase II subunit beta	Csnk2b	1.76687	0.920404	1.65045	0.834205	1.00342	1.80969	2.1492	1.28128	2	10.4	18.926	5	0.00080128	14.247
B1AV77;B1ATI0;P47740	Aldehyde dehydrogenase;Fatty aldehyde dehydrogenase	Aldh3a2	1.18797	1.00718	1.6207	1.27078	1.09371	1.09494	2.17756	0.968431	2	3.3	54.33	2	0.0027454	10.898
Q6ZQ18	Protein EFR3 homolog B	Efr3b	1.5078	1.04678	1.61441	1.29485	1.14855	3.80466	8.27216	2.89341	6	9.8	92.405	8	0	39.44
Q8VDP4	Cell cycle and apoptosis regulator protein 2	Ccar2	1.04672	0.983303	1.59745	0.910447	0.949818	1.20064	2.57445	0.892407	4	4.3	103	7	0	26.887
F6U7V1;E9Q401	Ryanodine receptor 2	Ryr2	1.46518	0.997911	1.59706	1.41653	0.838449	1.03393	1.39123	0.966157	3	0.7	564.73	4	0	20.338
G3XA10;Q8VEK3	Heterogeneous nuclear ribonucleoprotein U	Gm28062;Hnrnpu	1.75005	1.03453	1.57119	1.15861	1.05207	2.0362	2.26925	1.30285	13	15.8	86.805	48	0	133.62
Q99KX1	Myeloid leukemia factor 2	Mlf2	1.7708	1.26321	1.57015	1.22444	1.08311	1.52566	3.65035	1.43045	2	6.9	28.055	8	0.0007446	12.712
Q8C5G6;Q9QZ06;F7AT44;A9JEI5	Toll-interacting protein	Tollip	1.795	1.17878	1.56222	1.39451	1.50504	4.75052	5.84538	0.743122	3	16.4	24.54	5	0	18.476
P68181	cAMP-dependent protein kinase catalytic subunit beta	Prkacb	1.41014	1.07411	1.55895	1.14148	0.988984	4.19389	3.70622	1.89856	9	19.9	40.707	8	0.00083195	16.074
Q9ESM3	Hyaluronan and proteoglycan link protein 2	Hapln2	1.73919	1.07685	1.55504	1.09852	1.03227	6.89476	2.73575	3.30417	7	17.9	37.925	20	0	47.274
G5E8J2;B7ZW98;E9QNT8;G8JL84;D3YTV8;D3Z5M4;Q0VGY9;Q02357;F7D1P5;G3UY11;D6RJ51	Ankyrin-1	Ank1	1.67755	0.951691	1.55396	1.28127	1.32073	1.56118	2.88127	1.05398	9	5.5	202.52	9	0	36.265
M0QW69;Q3TMN1;Q3UI33;O08663	Methionine aminopeptidase;Methionine aminopeptidase 2	Metap2	1.38973	1.03973	1.55301	1.17078	1.27153	1.2633	2.41795	0.80317	1	4.8	20.664	2	0.0046866	6.555
H3BKE6;E9QMI7;H3BL41;H3BJY2;E9QN63;Q9QWY8;H3BKD4;E9QMJ1;H3BJM7;H3BK40;D3YX85;E9PX52;Q7SIG6	Arf-GAP with SH3 domain, ANK repeat and PH domain-containing protein 1	Asap1	1.46643	1.25196	1.54374	1.5627	1.28393	1.6732	4.39499	1.50138	4	4.5	121.27	6	0	26.998
Q62418	Drebrin-like protein	Dbnl	1.20531	1.13277	1.54225	1.07134	1.06918	1.46001	2.44729	1.30744	6	17.7	48.699	14	0	69.392
E9Q4G7;E9Q3W1;E9PWB2;Q8BK63;F6YBC9;H7BXB1;E9Q2U6	Casein kinase I isoform alpha	Csnk1a1	3.414	3.38747	1.54124	2.40471	1.01996	1.64906	1.00201	0.995825	3	12.5	38.767	3	0	19.537
P30416;F6S2D5;F7CAT1;D6RDE2	Peptidyl-prolyl cis-trans isomerase FKBP4;Peptidyl-prolyl cis-trans isomerase FKBP4, N-terminally processed;Peptidyl-prolyl cis-trans isomerase	Fkbp4	1.38185	0.795444	1.52402	1.15277	1.06072	1.75006	2.84858	1.08583	3	6.8	51.572	3	0.00083612	16.248
E9Q0N0;Q9Z0R4;E9Q3I4;E9Q3I5;E9Q3I8;E9Q3I9;CON__ENSEMBL:ENSBTAP00000001528;Q6NZJ5	Intersectin-1	Itsn1	1.05372	0.935238	1.51319	1.04566	0.824737	1.72824	3.4874	1.31654	4	2.5	194.89	5	0	25.168
Q8VHM5;F7B5B5;A2AW41;G3UWM1;G3UXU5;S4R1E9;A2AW40;V9GWW3		Hnrnpr	3.88348	0.932908	1.5127	1.13035	1.07838	5.15	2.22186	1.17747	9	15.7	70.887	28	0	66.325
D3Z5K9;D3Z5K8;Q80Z38	SH3 and multiple ankyrin repeat domains protein 2	Shank2	1.22747	1.22854	1.51005	1.05992	0.942915	3.16482	3.78709	1.84739	2	1.3	158.54	5	0.00072464	12.112
Q9WUL7	ADP-ribosylation factor-like protein 3	Arl3	1.51559	1.45738	1.50861	0.956732	1.36551	1.49374	1.88063	0.981575	1	6	20.486	3	0.0024984	7.2683
Q8CBE3;H3BJB3;H3BK66;Q05BF4;H3BJR7;H3BJS1	WD repeat-containing protein 37	Wdr37	1.32293	1.00187	1.50748	1.91658	1.1362	1.96974	1.90491	0.993231	5	8.3	55.045	11	0	33.744
Q9D883;G3UW94	Splicing factor U2AF 35 kDa subunit	U2af1	1.2766	2.5081	1.50638	1.21873	2.97378	1.37763	0.298406	0.577974	2	8.8	27.815	6	0	18.37
Q60902	Epidermal growth factor receptor substrate 15-like 1	Eps15l1	1.23852	0.930503	1.50511	1.13693	0.945219	1.18108	4.23232	1.1475	8	10.3	99.307	11	0	49.094
Q8BQP9	Regulator of G-protein signaling 7-binding protein	Rgs7bp	1.34065	1.19008	1.50398	1.31564	0.997851	1.55753	4.75666	1.48113	2	10.9	29.023	4	0.00077399	13.512
F8VPK5;P70336	Rho-associated protein kinase;Rho-associated protein kinase 2	Rock2	1.44917	1.03872	1.49451	1.09667	0.992654	1.64653	2.27524	1.14387	9	8.4	160.61	17	0	58.806
Q9DB72	BTB/POZ domain-containing protein 17	Btbd17	2.39543	1.04219	1.49311	1.25354	1.06233	4.82471	1.65348	1.80022	5	11.9	52.602	15	0	52.75
Q61644	Protein kinase C and casein kinase substrate in neurons protein 1	Pacsin1	1.05527	0.884056	1.49058	0.896331	0.935471	1.65297	3.40043	1.06671	9	21.3	50.575	33	0	107.1
P26443;F7CFA5	Glutamate dehydrogenase 1, mitochondrial	Glud1	1.2472	0.88702	1.4891	1.1292	0.96259	2.62646	1.95189	3.51183	14	29.2	61.336	62	0	155.8
A2A690	Protein TANC2	Tanc2	1.39939	1.21416	1.48346	1.18435	1.1869	1.43797	2.06007	1.27122	2	0.8	220.26	4	0.002095	11.328
A2AC13;P60764	Ras-related C3 botulinum toxin substrate 3	Rac3	1.4768	1.08468	1.47885	1.21956	1.12477	1.51842	1.86161	1.1814	3	21.1	20.735	2	0.002656	8.4704
Q8BZW8	NHL repeat-containing protein 2	Nhlrc2	0.867407	0.999029	1.47772	0.865978	0.652894	1.01828	1.76078	0.595811	1	1.8	78.429	1	0.0058207	6.4793
Q9ES28;D3Z0V2	Rho guanine nucleotide exchange factor 7	Arhgef7	1.03267	1.13369	1.47435	1.38964	0.903794	1.04705	2.391	0.911367	3	2.8	97.055	3	0	17.478
Q5F258;Q68FF6	ARF GTPase-activating protein GIT1	Git1	1.54126	1.31981	1.47237	2.06639	1.25738	0.625069	0.964822	0.5294	4	5.7	84.194	12	0	29.961
Q7TMM9	Tubulin beta-2A chain	Tubb2a	1.22542	0.950972	1.4675	1.07698	0.958067	1.20053	3.88613	1.45591	18	43.1	49.906	87	0	54.859
Q9JLB0;E9PWC5;REV__Q8C6L5	MAGUK p55 subfamily member 6	Mpp6	1.36861	0.996578	1.46551	1.26359	1.15014	1.23702	3.07014	1.16373	5	10.5	62.63	8	0	27.627
Q80WM4	Hyaluronan and proteoglycan link protein 4	Hapln4	1.95105	0.988369	1.4581	1.24021	1.06504	10.1887	1.97699	1.52112	8	22.8	42.808	43	0	110.82
A2AC24;S4R225;Q91V09	WD repeat-containing protein 13	Wdr13	1.46621	1.20244	1.4579	1.06545	1.07539	1.91832	3.66082	1.48991	1	9.6	24.639	3	0.0027045	10.33
F6XTB7;E9QAQ3;Q6ZQ82	Rho GTPase-activating protein 26	Arhgap26	1.40091	1.14596	1.45671	1.40795	0.996483	1.69481	2.40731	1.66954	2	4.6	42.735	4	0.00078431	13.727
P62242	40S ribosomal protein S8	Rps8	1.6624	1.00998	1.45234	1.17865	1.0066	1.71772	2.80275	1.20872	4	23.1	24.205	16	0	55.557
O08583;G3X9I4;Q9JJW6	THO complex subunit 4;Aly/REF export factor 2	Alyref;Alyref2	1.64175	1.12139	1.45108	1.23051	1.19575	2.05603	1.23383	1.08538	3	15.3	26.94	8	0	25.084
A2A7Z6;Q9CZT8	Ras-related protein Rab-3B	Rab3b	1.14645	1.00903	1.4459	1.05172	0.966455	0.892668	2.91964	1.09598	2	8.8	25.942	3	0.00269	9.8281
Q9QXK3	Coatomer subunit gamma-2	Copg2	1.03875	0.813918	1.44213	0.918032	0.879749	1.69196	1.25587	1.25971	2	2.3	97.679	4	0.00074074	12.553
E9QKG6;Q99NH0;E9Q804;E9Q1M6;E9PUR0;F7C545	Ankyrin repeat domain-containing protein 17	Ankrd17;Ankhd1	1.33157	0.980145	1.43468	1.2532	1.1311	1.32415	1.09524	2.2795	5	2	246.62	9	0	31.921
E9QB02;Q68FL6;F6W0G8	Methionine--tRNA ligase, cytoplasmic	Mars	1.44867	1.37841	1.43411	1.46284	1.09378	1.62476	2.02004	1.17902	11	13.1	102.37	16	0	73.753
Q91WS0	CDGSH iron-sulfur domain-containing protein 1	Cisd1	1.07973	1.01204	1.43359	1.05281	1.06378	1.60322	2.68476	1.20499	2	25.9	12.097	8	0	24.158
P14106	Complement C1q subcomponent subunit B	C1qb	1.23308	0.932953	1.43294	1.27475	1.47453	2.78527	1.93232	6.60932	5	23.7	26.717	37	0	105.12
E9PUX4;P47911	60S ribosomal protein L6	Gm5428;Rpl6	1.4512	1.04459	1.42873	1.03562	0.941402	1.40889	2.19565	1.00109	4	11.1	33.59	19	0	25.935
Q8R071;B2RXC2	Inositol-trisphosphate 3-kinase A	Itpka	1.39925	1.09729	1.42276	1.39322	1.02827	1.28025	3.14442	1.16607	7	17.9	50.934	14	0	53.415
F6ZV59;G5E8G0;G3X9W0;Q60668;E9Q5B6;F6SHF3;F7A465;F6VQH5;D3YTQ3;Q9D3U4;Q9Z130	Heterogeneous nuclear ribonucleoprotein D0	Hnrnpd	1.35195	0.916178	1.42092	1.11498	0.959939	1.08114	2.68552	1.18998	7	28.7	24.611	19	0	54.945
G3XA53;Q63912	Oligodendrocyte-myelin glycoprotein	Omg	1.50431	1.06159	1.4204	1.07296	1.09984	2.0661	0.946499	1.63768	3	6.5	49.598	9	0	20.189
P28738;A2ARD4	Kinesin heavy chain isoform 5C	Kif5c	1.31562	1.06442	1.41115	1.1152	1.01518	1.34332	2.20972	1.08533	11	13.1	109.27	40	0	96.081
E9PZ43	Microtubule-associated protein	Map4	1.29503	1.01906	1.41049	1.00006	1.10337	2.41547	1.15558	1.38107	10	12.5	94.403	31	0	79.181
Q8K0D5	Elongation factor G, mitochondrial	Gfm1	1.37588	1.42744	1.40874	1.35756	0.770308	1.44354	3.36419	1.03765	2	3.6	83.549	3	0.00076046	13.199
B1AQX9;B1AQX6;B1AQX7;Q9QWI6;B1AQX8	SRC kinase signaling inhibitor 1	Srcin1	1.39648	0.990187	1.40369	1.05753	0.992207	2.25607	2.46645	1.81103	40	35.5	130.61	113	0	323.31
Q9D023;A0A0A6YY89;E9PY67;Q3V1C1;G5E869	Mitochondrial pyruvate carrier 2	Mpc2	1.09812	1.07819	1.40324	1.3715	1.17068	1.47516	2.05749	0.8988	4	22	14.286	17	0	34.817
Q62108;G3UZL5;B1AR31;E9PXG2;J3KMS4;E9Q3Z8;F6TPQ6;F6UDT8	Disks large homolog 4	Dlg4	1.21296	1.04347	1.40316	1.06044	1.00803	1.45056	2.91599	1.58573	13	22.8	80.471	44	0	127.46
Q8BGN3	Ectonucleotide pyrophosphatase/phosphodiesterase family member 6	Enpp6	0.9907	0.79875	1.40228	2.19411	0.94301	2.53069	3.00703	0.641137	1	2.5	50.618	1	0.0079275	6.2166
Q8BJY1	26S proteasome non-ATPase regulatory subunit 5	Psmd5	1.55012	1.26379	1.39933	1.2297	1.16331	2.02638	2.71836	1.79477	4	8.7	55.971	8	0	32.862
Q5UE59;E9Q7C9;Q7TNF4;Q8CD76;O88447;D3YXZ3;Q91YS4;O88448	Kinesin light chain 1;Kinesin light chain 2	Klc1;Klc2	1.28275	0.93058	1.39924	1.20846	1.07357	1.19272	2.43119	1.1556	5	10.3	61.629	11	0	33.043
A2AEM2;Q99LI2	Chloride channel CLIC-like protein 1	Clcc1	1.20024	1.0771	1.39776	1.16373	0.986789	1.65903	6.66419	1.03731	4	10.1	61.239	10	0	41.878
Q62465	Synaptic vesicle membrane protein VAT-1 homolog	Vat1	1.47023	1.11254	1.38938	1.14743	1.17221	1.93764	2.75894	1.27883	3	8.9	43.096	6	0	22.559
Q9DBC7;A2AI69;D3Z068;D3Z4L4;D3YTM5	cAMP-dependent protein kinase type I-alpha regulatory subunit;cAMP-dependent protein kinase type I-alpha regulatory subunit, N-terminally processed	Prkar1a	1.31755	1.12116	1.38806	1.22821	1.06194	1.28261	2.75935	1.25568	5	15	43.185	14	0	39.364
G3UXT7;Q8CFQ9;P56959;G3UZD2;Q91VQ2;F6QCI0;Q8BQ46	RNA-binding protein FUS	Fus	1.49317	0.871738	1.38586	0.900667	0.990495	1.74352	0.703394	0.911025	7	53.8	13.897	24	0	53.389
Q01853	Transitional endoplasmic reticulum ATPase	Vcp	1.33289	0.96791	1.38477	1.14751	0.986856	1.28817	1.77459	1.07291	13	17.1	89.321	30	0	96.837
E0CZ72;P28740;F8VQ42;Q9D481;F6SUU5;Q3TTL2;Q922S8	Kinesin-like protein;Kinesin-like protein KIF2A	Kif2a	1.2194	0.998252	1.38043	1.14223	1.01625	1.59319	3.55737	1.24808	14	19.7	83.86	35	0	111.13
Q61282	Aggrecan core protein	Acan	1.65717	1.04331	1.37917	1.22494	1.0095	8.00196	1.81408	3.09415	8	3.2	221.94	21	0	49.171
Q8BX10;F6YJC6	Serine/threonine-protein phosphatase PGAM5, mitochondrial	Pgam5	1.26592	0.88882	1.37562	1.09105	0.867535	1.40968	1.67318	0.974369	5	16	31.994	11	0	41.813
E9Q0W6;E9Q4K0;Q8BL65;F6VVW4;D3Z0Y4;F7A5C5;F6UI99;D3YYR9;F6W6N3;Q69ZX8	Actin-binding LIM protein 2	Ablim2	1.42605	1.00839	1.37478	1.08735	1.14797	1.38911	2.89199	1.47978	6	11.2	67.285	13	0	42.034
Q61361;A0A0A6YW95	Brevican core protein	Bcan	1.32267	0.794432	1.37433	0.878684	1.00142	8.87228	1.7416	1.87801	15	14.9	95.814	59	0	142.04
Q8C2Q7;O35737	Heterogeneous nuclear ribonucleoprotein H;Heterogeneous nuclear ribonucleoprotein H, N-terminally processed	Hnrnph1	1.27391	1.00567	1.372	1.06161	1.04713	1.39296	2.66658	1.3101	6	19.9	51.217	20	0	90.731
H3BJZ7;Q4KUS2;E9Q263;Q9Z1N9;Q8K0T7;H3BKY4	Protein unc-13 homolog A;Protein unc-13 homolog B	Unc13a;Unc13b	1.30779	0.994478	1.3714	1.00667	1.07926	2.09991	2.58	1.4583	6	3.4	195.83	11	0	36.938
A2ATI8;A2ATI6;A2ATI9;Q99JX3	Golgi reassembly-stacking protein 2	Gorasp2	1.20578	1.16814	1.37095	1.28355	1.16972	1.17498	2.12801	1.23168	1	5	33.903	3	0.0025429	7.4474
D3YUS5;E9PW37		Rasal2	1.80412	1.02895	1.3706	0.841402	0.866345	1.08933	1.53613	0.616804	2	1.7	142.01	4	0.00082781	15.78
Q8K1S6	Protein spire homolog 2	Spire2	1.19109	0.963372	1.36926	1.0833	0.995411	1.47985	2.98525	1.3015	1	1.4	80.209	24	0.0041816	6.7843
P11798;F8WIS9;F8WHB5;D3Z7K9;F6WHR9	Calcium/calmodulin-dependent protein kinase type II subunit alpha	Camk2a	1.32665	1.07102	1.36912	1.10426	1.03694	1.51266	2.90549	1.78374	16	29.9	54.114	107	0	172.48
Q7TSJ2;D3Z6W1	Microtubule-associated protein 6	Map6	1.5229	0.95487	1.36799	1.21697	1.03782	1.95037	1.96404	1.42658	47	61.6	96.449	245	0	323.31
Q8VDP6	CDP-diacylglycerol--inositol 3-phosphatidyltransferase	Cdipt	1.56675	1.10604	1.36704	1.31763	1.2499	1.51774	2.87579	1.29031	1	6.1	23.599	3	0.00081235	14.869
Q80X80	C2 domain-containing protein 2-like	C2cd2l	1.34349	1.06019	1.36444	1.13613	0.988986	1.58524	2.43973	1.24438	4	7.1	76.328	8	0	23.837
Q99KK2	N-acylneuraminate cytidylyltransferase	Cmas	1.40687	1.00255	1.36422	1.17233	1.02595	1.49191	2.91651	1.21511	5	12.3	48.057	14	0	37.866
Q6P4T2	U5 small nuclear ribonucleoprotein 200 kDa helicase	Snrnp200	1.28166	1.13344	1.36299	1.16872	1.11595	1.28806	1.66675	0.982634	3	1.5	244.54	7	0	24.854
Q9WU79	Proline dehydrogenase 1, mitochondrial	Prodh	1.3751	0.996903	1.36113	1.23011	0.953895	0.944484	2.08292	1.1107	1	2	68.035	2	0.0024799	7.1936
S4R1S2;G5E8K2;G5E8K3;S4R2S8;S4R2K9;G5E8K5;S4R236;G3X971;S4R1X7;S4R2C1;S4R187;S4R2F5;S4R2J6;S4R165;S4R229;W4VSQ0;Q3UVY0;S4R1U4;S4R278;S4R208;A0A087WNU5	Ankyrin-3	Ank3	1.22329	1.02252	1.36005	1.14403	1.06362	1.69772	2.88205	1.3447	17	9	197.5	22	0	71.978
Q923T9	Calcium/calmodulin-dependent protein kinase type II subunit gamma	Camk2g	1.28291	1.04067	1.35624	1.16527	1.01617	1.68802	3.42697	1.94806	11	21.6	59.606	15	0	27.864
Q8CBY8	Dynactin subunit 4	Dctn4	1.50255	0.98133	1.35539	1.12747	1.03566	3.64568	3.54579	3.23983	4	11.3	53.056	13	0	34.865
Q9CXR1	Dehydrogenase/reductase SDR family member 7	Dhrs7	1.54856	1.17621	1.35508	1.32867	1.11727	1.10286	2.13142	0.990283	1	2.4	38.167	2	0.0058173	6.4718
A0A0A0MQ68;Q60759	Glutaryl-CoA dehydrogenase, mitochondrial	Gcdh	1.32304	1.28549	1.35328	1.13003	1.26209	1.52191	1.26475	0.756803	3	7.8	49.57	6	0	19.958
P62754	40S ribosomal protein S6	Rps6	1.30606	1.1341	1.35232	1.10082	1.08748	1.39876	3.26084	1.31274	4	16.9	28.68	7	0	27.836
P68372;CON__ENSEMBL:ENSBTAP00000025008;A2AQ07	Tubulin beta-4B chain	Tubb4b	1.24366	0.969542	1.34982	1.05877	0.970886	1.25575	3.42821	1.37292	18	43.1	49.83	60	0	50.151
Q6P9K8	Caskin-1	Caskin1	1.24514	0.952805	1.34698	0.977688	1.06598	1.69825	1.56882	1.15681	15	14	150.49	36	0	147.53
P99024	Tubulin beta-5 chain	Tubb5	1.24559	0.942384	1.3441	1.05278	0.969889	1.26192	3.19776	1.26551	18	43.2	49.67	270	0	314.8
P42125	Enoyl-CoA delta isomerase 1, mitochondrial	Eci1	1.22762	0.953728	1.34402	1.34671	1.01618	0.570621	0.918129	0.387794	2	9	32.25	6	0	17.351
Q8C2Q3;E9QL13;J3QN51;J3QPT3;B0LM42;F7BGR7	RNA-binding protein 14	Rbm14	1.10854	0.986949	1.34066	1.01749	0.932769	1.48252	2.41809	1.56261	4	7	69.448	9	0	24.661
Q9QUH0	Glutaredoxin-1	Glrx	1.02578	1.0877	1.33961	1.02953	0.88377	1.21742	1.95757	1.06729	1	10.3	11.871	2	0.002574	7.6173
P68369;P05213;P68373;P05214	Tubulin alpha-1A chain;Tubulin alpha-1B chain;Tubulin alpha-1C chain;Tubulin alpha-3 chain	Tuba1a;Tuba1b;Tuba1c;Tuba3a	1.24936	0.994875	1.33896	1.04718	0.999535	1.0699	2.93923	1.18883	20	44.1	50.135	249	0	284.53
Q8BP47	Asparagine--tRNA ligase, cytoplasmic	Nars	1.3045	0.973082	1.33884	1.10693	1.03027	1.39652	2.60384	1.21552	10	18.6	64.279	37	0	88.452
F6YP92;H7BX15;E9Q9Q9;E9Q3V9;Q80TR1	Latrophilin-1	Adgrl1;Lphn1	1.54209	0.906039	1.3349	0.904843	0.939013	1.91672	1.63908	0.983833	2	9.4	22.04	2	0.0027064	10.389
Q9CX33;Q9CZR8;D3Z4M7	Elongation factor Ts, mitochondrial	Tsfm	1.1706	1.07441	1.33433	1.11034	0.933152	1.61332	3.47523	1.48061	2	13	21.213	5	0	25.31
D3YX71;Q6ZWZ4;P47964	60S ribosomal protein L36	Gm8973;Rpl36	1.76642	1.1016	1.33219	1.0331	0.996091	1.71451	1.73283	0.903096	1	8.7	12.034	3	0.002611	7.8105
Q8JZQ2	AFG3-like protein 2	Afg3l2	1.21549	0.974506	1.33079	1.03732	1.02547	1.32808	2.31068	1.10031	11	14	89.518	36	0	67.082
O08919;Q05BE7;Q9QZS3	Numb-like protein;Protein numb homolog	Numbl;Numb	1.35266	0.961439	1.32953	1.07797	1.11752	1.37383	2.54091	1.20056	2	3	64.13	6	0.00075988	13.166
Q8CH18	Cell division cycle and apoptosis regulator protein 1	Ccar1	1.08114	1.26219	1.32934	1.11207	1.22509	2.27158	1.66545	0.988672	1	0.8	132.06	3	0.0088447	6.081
G3X9H8;E9PXB7;Q8CFI0;Q8C863	E3 ubiquitin-protein ligase NEDD4-like	Nedd4l	1.14936	0.993902	1.32932	1.06073	0.97708	1.38211	2.73406	0.978353	3	4.2	98.454	6	0	17.966
B1ATS4;B1ATS5;E9Q559;Q64518	Calcium-transporting ATPase;Sarcoplasmic/endoplasmic reticulum calcium ATPase 3	Atp2a3	1.11518	0.866167	1.32843	1.01201	0.981172	1.45064	4.23784	1.30822	6	4.8	107.6	3	0.0027341	10.741
O54774	AP-3 complex subunit delta-1	Ap3d1	1.42796	1.02954	1.32751	1.08451	0.99899	1.47879	2.39889	1.10931	12	11.8	135.08	29	0	96.342
P62274;D3YYL7	40S ribosomal protein S29	Rps29;Gm10126	1.41127	1.06088	1.32674	1.23189	1.00743	1.18998	0.766832	0.644765	2	33.9	6.6767	8	0.000815	14.958
A0A0A0MQA5;P68368;A0A087WQS4;A0A087WRB4;A0A087WSB0;A0A087WSL5	Tubulin alpha-4A chain	Tuba4a	1.23126	0.946422	1.32282	1.07687	0.980969	1.21514	2.74972	1.07708	18	33.1	52.793	32	0	40.578
Q8K406	Leucine-rich repeat LGI family member 3	Lgi3	1.32385	1.04925	1.32213	1.28192	0.813866	1.07025	2.40166	1.11906	8	17.9	61.817	18	0	63.25
O88737;V9GX98	Protein bassoon	Bsn	1.2881	0.976683	1.321	1.53834	1.03536	2.14402	2.45927	1.6021	54	18.4	418.84	168	0	323.31
E9Q0H6;P51880	Fatty acid-binding protein, brain	Fabp7	1.36397	1.00714	1.32046	1.131	1.10988	1.22849	2.67119	1.39944	2	11.2	20.615	6	0.00080906	14.583
E9Q3M3;O08788;E9Q586;D3YX34;D3Z2M9;D3YYG9	Dynactin subunit 1	Dctn1	1.20675	0.974184	1.31991	1.08311	0.965295	1.42042	2.81803	1.20529	22	22.7	139.76	56	0	186.38
E9Q0A7;Q4KMM3	Oxidation resistance protein 1	Oxr1	1.30615	0.968486	1.31958	1.11271	1.0684	1.42545	1.53857	0.966222	2	2.8	91.741	2	0.002772	11.141
Q8CIB5;A6X941;A6X940	Fermitin family homolog 2	Fermt2	1.22292	1.00632	1.31649	1.07989	0.94864	1.25951	2.90669	1.33861	8	11.6	77.8	15	0	48.346
A0A0A6YWG7;E9QNQ4;Q8CHG7	Rap guanine nucleotide exchange factor 2	Rapgef2	1.25667	1.06078	1.31288	0.982415	0.86364	1.67913	1.85037	1.08744	4	2.1	184.11	5	0	24.238
Q9WTQ5	A-kinase anchor protein 12	Akap12	1.38303	1.12148	1.31232	1.18103	1.0024	1.21613	2.64442	1.22576	2	1.8	180.69	3	0.0027155	10.513
Q9Z2X1;J3QM80;J3QMT0;J3QP45	Heterogeneous nuclear ribonucleoprotein F;Heterogeneous nuclear ribonucleoprotein F, N-terminally processed	Hnrnpf	1.37438	1.01363	1.31179	1.05156	1.06223	1.38228	2.05536	1.31102	5	13.7	45.729	7	0	24.43
P53395	Lipoamide acyltransferase component of branched-chain alpha-keto acid dehydrogenase complex, mitochondrial	Dbt	1.18297	1.11326	1.31157	1.09741	1.08815	2.25021	1.9227	1.22038	3	5.8	53.246	10	0	21.082
G3X9V4;Q01097	Glutamate receptor ionotropic, NMDA 2B	Grin2b	1.17992	0.936328	1.31031	0.89914	1.65248	1.95063	1.13142	2.1041	2	1.6	165.99	2	0.0027192	10.566
P47963	60S ribosomal protein L13	Rpl13	1.28488	1.02277	1.30954	1.06284	1.14955	1.52409	2.6997	1.11638	4	19	24.305	9	0	26.433
Q9D6F9	Tubulin beta-4A chain	Tubb4a	1.19093	0.947679	1.30554	0.99626	0.989617	1.12618	2.70178	1.25751	16	39.2	49.585	32	0	64.254
Q9Z2M7	Phosphomannomutase 2	Pmm2	1.21335	1.01866	1.3041	1.04885	1.12159	1.30875	1.90324	0.8661	1	5.8	27.656	3	0.002511	7.3229
Q9JMK2	Casein kinase I isoform epsilon	Csnk1e	1.7164	0.865454	1.30074	0.918017	0.983113	1.43276	2.44557	0.901194	3	9.4	47.321	7	0	20.094
Q9Z204	Heterogeneous nuclear ribonucleoproteins C1/C2	Hnrnpc	1.43436	1.04405	1.2986	1.10657	1.19432	1.33188	1.81975	1.06559	7	19.8	34.384	14	0	54.499
P61967	AP-1 complex subunit sigma-1A	Ap1s1	1.1193	1.03804	1.2986	1.12945	0.987769	1.25722	2.72829	1.47291	2	15.8	18.733	2	0	18.331
Q9JLM8;Q80VB6;H7BX36;Q9CXL6;Q6PGI2;O88809	Serine/threonine-protein kinase DCLK1	Dclk1	1.19158	0.974892	1.29858	1.04343	1.00334	1.43668	3.34847	1.48967	13	21.2	84.152	46	0	134.81
Q62095	ATP-dependent RNA helicase DDX3Y	Ddx3y	1.25684	0.929226	1.29531	1.04808	0.936094	1.37255	3.35706	1.29212	8	13.4	73.427	2	0	25.801
E9Q5A0;P19253;S4R281	60S ribosomal protein L13a	Rpl13a	1.45384	0.969071	1.29492	0.987949	0.900386	1.58056	2.35294	1.20422	2	4.3	48.342	5	0	27.761
Q8CHT0	Delta-1-pyrroline-5-carboxylate dehydrogenase, mitochondrial	Aldh4a1	1.32719	0.940158	1.29488	1.13525	1.08574	1.35151	2.43434	1.05342	9	17.1	61.84	26	0	63.763
O55125	Protein NipSnap homolog 1	Nipsnap1	1.24641	0.929256	1.29461	1.04139	0.961775	1.27542	1.37939	0.935342	2	8.1	33.363	5	0.000819	15.15
P19157;P46425;Q8VC73;F6RWR5	Glutathione S-transferase P 1;Glutathione S-transferase P 2	Gstp1;Gstp2	1.13339	0.870219	1.29328	1.09287	0.924815	1.2468	3.81533	1.15595	6	30	23.609	26	0	65.916
Q9D1H7	Golgi to ER traffic protein 4 homolog	Get4	1.04596	0.78707	1.2926	1.24028	1.05015	1.37688	1.75938	1.38541	1	3.4	36.525	3	0.0025641	7.5546
A6H630	Protein-glutamate O-methyltransferase	Armt1	1.39455	1.05565	1.28971	1.24571	1.21017	1.185	1.99017	1.04927	2	3.4	50.548	6	0.00073421	12.372
Q8K3H0	DCC-interacting protein 13-alpha	Appl1	1.33373	1.09963	1.2893	1.07894	1.04468	1.32202	1.25875	0.895454	6	9.1	79.327	12	0	37.167
O55029	Coatomer subunit beta	Copb2	1.09178	0.918076	1.28843	1.13456	1.10861	1.42686	1.91233	1.102	4	4.8	102.45	4	0	23.874
Q9CXS4;F6SS03	Centromere protein V	Cenpv	1.32956	0.858795	1.28769	1.09577	1.08902	1.21723	2.71218	1.43801	2	10.7	27.541	4	0.0007593	13.141
E9PWV3;Q505N6;F6RQA2;F6Q8A4;P18653;G3UZI3;B1AXN9;P18654;B1AXP0;Q9WUT3;F6UG16;B1AXN8;B1AXN5;E9Q6Q5;A2CEE6;A2CEE5;E9PUP0;A2CEE7;E9QK39;E9Q6G0;E9Q4Q9;E9Q1M8;E9Q8S5;B1AST8;B1AST7;E9QLW6;E9Q1Q1;E9PWX8;E9QPR4;A0A0A6YXG1;Q7TPS0;Q8C0P0;Q3U214;Q9R1L5;Q60592;Q811L6	Ribosomal protein S6 kinase;Ribosomal protein S6 kinase alpha-1;Ribosomal protein S6 kinase alpha-3	Rps6ka1;Rps6ka3	1.21825	0.873862	1.2868	1.06992	1.00913	1.43701	3.17883	1.62997	5	7.1	81.311	7	0	33.687
D3Z7N2;D3YUQ9;D3YZT9;E9QN08;Q91VK2;Q80T06;F6ZFU0;P57776	Elongation factor 1-delta	Eef1d	1.23224	0.976211	1.28593	1.12226	1.04491	1.36456	3.17733	1.55675	2	18.6	14.182	6	0	18.475
G3UYU6;G3UX60;G3UWK6;E9Q7I7;E9PVW8;B9EJA3;G3UY75;Q64487;Q5SPA9;G3UXU8	Protein-tyrosine-phosphatase;Receptor-type tyrosine-protein phosphatase delta	Ptprd	1.1692	1.01124	1.28493	1.12387	1.08331	1.38553	1.58841	1.00674	7	5.3	168.34	14	0	61.931
Q60770;A2AEC9	Syntaxin-binding protein 3	Stxbp3	2.38133	1.23405	1.28365	1.26097	1.27979	2.09334	2.21309	0.887446	4	7.1	67.942	6	0	27.185
B1AX95;Q9DBS2	Tumor protein p63-regulated gene 1-like protein	Tprgl;Tprg1l	1.6436	0.982078	1.28164	1.44684	1.27293	1.02291	2.74258	1.17462	3	22.7	23.064	11	0	28.388
B2M1R6;P61979;D3Z5X4;H3BKD0;D3YWG1;H3BLL4;H3BKI8;H3BLP7;H3BK96;Q8BT23;H3BJ43;H3BJS9	Heterogeneous nuclear ribonucleoprotein K	Hnrnpk;Gm7964	1.27083	0.943257	1.28133	1.0303	0.958265	1.28882	2.87718	1.20425	13	29.3	48.562	47	0	145.14
P62281	40S ribosomal protein S11	Rps11	1.2232	0.94084	1.28127	1.02461	0.974232	1.53038	3.57073	1.27165	6	31.6	18.431	21	0	37.311
P25444;J3QMG5;D3YVC1;E9Q1N8;D3YWJ3;F6YTZ4;D3Z536	40S ribosomal protein S2	Rps2;Gm5786;Gm18025;Gm6576;Gm8225	1.33128	1.04037	1.28044	1.08218	0.924222	1.41569	2.95707	0.997202	8	25.9	31.231	32	0	53.922
B1AS06;Q6PFD5	Disks large-associated protein 3	Dlgap3	1.29493	1.90382	1.27859	1.56084	1.27457	1.54874	1.61379	1.2269	3	4.3	104.67	8	0	25.067
Q9D8E6	60S ribosomal protein L4	Rpl4	1.5653	1.01558	1.27843	1.05772	1.02898	1.83179	1.94165	1.0181	10	24.6	47.153	35	0	87.87
Q9ESX4	Nucleolar protein of 40 kDa	Zcchc17	1.28564	0.949738	1.27821	1.10475	1.14186	1.51363	0.336345	0.494088	4	22	27.471	16	0	32.556
Q3U741;Q501J6	Probable ATP-dependent RNA helicase DDX17	Ddx17	1.07852	1.00252	1.2777	1.09218	1.05041	1.25862	2.5326	1.07778	12	20.1	72.584	15	0	51.806
Q4FCQ7;J3QNU1;Q9Z2A5	Arginyl-tRNA--protein transferase 1	Ate1	1.61009	1.09667	1.27763	1.07977	1.09654	2.3341	2.52913	1.54142	1	2.4	58.319	3	0.0047226	6.624
Q99LB2	Dehydrogenase/reductase SDR family member 4	Dhrs4	1.40181	0.997369	1.27744	1.14511	1.11049	2.15831	1.80876	1.34662	2	6.8	29.884	8	0.00079051	13.907
Q7TN29	Stromal membrane-associated protein 2	Smap2	1.2549	1.0283	1.27675	1.14905	1.13454	1.45701	0.48184	0.724922	6	15	46.577	26	0	48.625
Q8VHJ5;A0A0A6YY78;E9Q2J6;Q8CIP4	Serine/threonine-protein kinase MARK1	Mark1	1.45722	1.19843	1.2767	1.21279	1.26614	1.52224	1.40139	0.964712	9	11.6	88.334	13	0	56.265
Q9Z1W9	STE20/SPS1-related proline-alanine-rich protein kinase	Stk39	1.38318	1.14732	1.27533	0.978035	1.01622	1.97376	2.37686	1.06942	4	7	60.319	8	0	30.519
P01831	Thy-1 membrane glycoprotein	Thy1	1.62493	0.931857	1.27347	1.17732	1.39135	1.7628	1.51647	1.88658	1	6.2	18.08	7	0.00076805	13.366
F7BUP2;A2CG44;E9Q5P9;E9Q3M0;Q8BUN5;Q9JIW5;Q62432	Mothers against decapentaplegic homolog;Mothers against decapentaplegic homolog 3;Mothers against decapentaplegic homolog 9;Mothers against decapentaplegic homolog 2	Smad3;Smad2;Smad9	1.30566	1.20921	1.27323	1.03287	0.904037	0.894835	1.12221	0.635544	1	9.1	16.447	3	0.0024907	7.2222
P31324;H3BK84	cAMP-dependent protein kinase type II-beta regulatory subunit	Prkar2b	1.20139	1.02634	1.27266	1.05224	1.04521	1.67887	3.07966	1.68485	7	23.8	46.167	17	0	57.316
Q9R0P9	Ubiquitin carboxyl-terminal hydrolase isozyme L1	Uchl1	1.19929	0.947168	1.27072	1.04311	0.977653	1.22329	3.65008	1.25418	5	29.1	24.838	28	0	67.739
D3YXV4;D3Z1F6;Q8VDU5	SNF-related serine/threonine-protein kinase	Snrk	1.35139	0.995119	1.26789	1.12495	1.18406	1.31171	2.30025	0.988881	1	15.6	10.189	3	0.0079186	6.2155
O35286	Pre-mRNA-splicing factor ATP-dependent RNA helicase DHX15	Dhx15	1.19332	0.947514	1.26778	1.10345	0.911514	1.50189	2.419	1.1946	4	5.4	91.006	8	0	28.05
P80317;E9QPA6;Q61390;B1AT05	T-complex protein 1 subunit zeta	Cct6a	1.20501	0.987501	1.26739	1.07536	0.987479	1.13861	2.81092	1.1283	10	19.6	58.004	44	0	82.491
Q8BW96;Q91YS8	Calcium/calmodulin-dependent protein kinase type 1D	Camk1d	1.22641	1.13173	1.26678	1.06248	1.01053	0.984751	1.86154	0.998911	3	11.9	42.918	6	0	19.732
Q8BI08	Protein MAL2	Mal2	1.64947	1.10198	1.26608	1.1998	1.03619	1.85195	2.06936	1.0645	1	6.3	19.094	3	0.003012	6.8815
P62301	40S ribosomal protein S13	Rps13	1.12078	0.884922	1.26526	1.05112	1.0844	1.3269	1.96682	0.781702	8	43	17.222	22	0	55.501
P27048;P63163	Small nuclear ribonucleoprotein-associated protein B;Small nuclear ribonucleoprotein-associated protein N	Snrpb;Snrpn	1.23811	1.02248	1.26475	1.00429	0.870947	1.95186	1.05663	1.01789	2	6.5	23.656	3	0.00071327	11.806
Q61206	Platelet-activating factor acetylhydrolase IB subunit beta	Pafah1b2	1.19946	0.707915	1.26443	1.10279	1.09235	2.7631	4.767	3.20006	1	3.9	25.581	2	0.0079051	6.2041
P50580;D3YVH7	Proliferation-associated protein 2G4	Pa2g4	1.21417	0.946523	1.26176	1.03423	1.11512	0.974743	2.28502	0.966947	10	25.6	43.698	20	0	69.218
Q4VA93;P20444;Q3TQ39	Protein kinase C;Protein kinase C alpha type	Prkca	1.05193	0.936423	1.26116	0.99292	0.9653	1.53759	4.04582	1.48143	7	10.6	76.823	12	0	25.986
Q3UUI3	Acyl-coenzyme A thioesterase THEM4	Them4	1.36382	1.13366	1.25853	1.10024	1.02718	1.18436	2.48798	1.13016	4	14.3	26.031	9	0	26.807
Q5SVJ0;P28652;Q5SVI3;Q5SVI0;Q5SVI2;Q5SVI9;Q5SVJ1;Q68EG2;Q5SVI1	Calcium/calmodulin-dependent protein kinase type II subunit beta	Camk2b	1.14964	1.05851	1.25806	1.0111	1.05767	1.42344	2.98696	1.70559	15	27.3	72.902	55	0	131.04
A2A547;P84099	Ribosomal protein L19;60S ribosomal protein L19	Rpl19	1.37472	1.00845	1.25625	0.961318	1.06102	1.58713	1.02311	0.797559	2	8.2	23.247	4	0.00080321	14.302
V9GXB6;Q921F4	Heterogeneous nuclear ribonucleoprotein L-like	Hnrnpll	1.17993	0.972018	1.2556	0.94384	1.0266	1.15144	1.73132	0.908152	2	7.6	35.346	3	0.00072359	12.09
P63318;Q2NKI4	Protein kinase C gamma type;Protein kinase C	Prkcg	1.38871	0.971446	1.25546	1.04226	1.04312	1.74744	1.91419	1.02052	13	18.8	78.357	40	0	111.43
Q544X6;P22315	Ferrochelatase;Ferrochelatase, mitochondrial	Fech	1.23178	0.963263	1.25516	1.06163	0.962626	1.30116	2.87169	1.32387	8	21.1	47.421	21	0	57.743
Q8BMF4	Dihydrolipoyllysine-residue acetyltransferase component of pyruvate dehydrogenase complex, mitochondrial	Dlat	1.33306	0.99635	1.25396	5.42013	1.0077	2.31481	1.67666	1.18215	11	21.3	67.941	80	0	182.59
P55096	ATP-binding cassette sub-family D member 3	Abcd3	1.32768	0.958886	1.25336	1.12004	0.975301	1.37973	3.59875	1.49853	2	4.2	75.474	7	0.00083682	16.277
A0A0A6YXE3;A0A0A6YWB0;G3X9Q0;A0A0A6YVV8;Q9JKP5;Q8C181;A0A0A6YXP3;A0A0A6YXL7;A0A0A6YWJ5;Q3U570;A0A0A6YWG1;Q3U581;A0A0A6YXQ4;S4R267;Q8R003	Muscleblind-like protein 1;Muscleblind-like protein 2;Muscleblind-like protein 3	Mbnl1;Mbnl2;Mbnl3	1.24546	1.04738	1.25161	0.937286	1.26718	2.22401	0.446072	0.589756	2	6	33.05	8	0.00079239	13.927
Q8VEJ9;P46467;Q8BPY9	Vacuolar protein sorting-associated protein 4A;Vacuolar protein sorting-associated protein 4B	Vps4a;Vps4b	1.1803	0.996296	1.25153	1.07956	0.982602	1.43183	2.13758	1.03773	3	8.2	48.906	7	0	19.433
A2AT93;Q91UZ1	Phosphoinositide phospholipase C	Plcb4	1.24944	0.986344	1.2515	1.15209	0.965512	1.51383	1.81993	1.23881	1	4.3	29.456	2	0.0030358	6.9895
Q9CRA7	ATP synthase subunit s, mitochondrial	Atp5s	1.45877	1.23159	1.25035	1.01855	0.892998	0.956321	0.865861	0.340492	2	10	23.275	3	0.00076453	13.311
E9Q9Q7;E9Q9D1;E9Q9D2;E9Q030;E9Q9C7;E9Q9C4;E9Q9C0;E9Q9C1;E9Q9C2;E9QK41;Q8K4G5	Actin-binding LIM protein 1	Ablim1	1.0729	1.25082	1.24922	0.989934	1.15191	2.1577	1.69507	1.64418	3	8.2	45.883	5	0	18.708
P84309;F8VQ52;Q01341	Adenylate cyclase type 5	Adcy5	1.19244	0.903781	1.24864	1.06044	1.11267	1.47545	1.87095	0.968575	5	4.9	139.12	12	0	36.907
Q99L45;E0CXJ3	Eukaryotic translation initiation factor 2 subunit 2	Eif2s2	1.15705	0.972657	1.24853	1.16859	0.947035	1.82105	5.26659	2.01893	6	24.2	38.092	11	0	43.3
E9QAQ5;Q9WV60	Glycogen synthase kinase-3 beta	Gsk3b	1.21402	0.917412	1.24808	1.09454	0.878395	2.41234	2.71332	1.21886	5	16.6	47.989	5	0	39.433
A2AKD7;Q61234	Alpha-1-syntrophin	Snta1	1.30376	0.802744	1.24802	1.02587	0.696938	1.3013	2.51517	1.48319	2	5	53.282	2	0.00082102	15.274
O70194	Eukaryotic translation initiation factor 3 subunit D	Eif3d	1.14018	1.10348	1.24761	1.10413	1.01247	1.11992	2.62186	1.05707	3	5.7	63.988	8	0	24.177
Q91VE0	Long-chain fatty acid transport protein 4	Slc27a4	1.19554	0.985115	1.247	1.11424	1.0504	1.05372	3.24015	1.18675	4	5.4	72.318	8	0	25.532
Q9DCW5;P43024	Cytochrome c oxidase subunit 6A, mitochondrial;Cytochrome c oxidase subunit 6A1, mitochondrial	Cox6a1	1.2085	0.817885	1.24629	0.986458	0.975478	1.89567	3.32505	1.61655	1	25.9	12.483	3	0.0041741	6.7551
S4R223;D3YUT3;D3YUG3;D3Z5R8;D3Z722;Q9CZX8	40S ribosomal protein S19	Rps19	1.28872	0.899328	1.24543	1.0905	1.1137	1.14058	0.975662	0.535351	3	37.5	8.1003	8	0	25.642
Q80ZX0;F6VJC5		Sec24b	1.28184	1.34909	1.24535	1.47035	1.49353	1.19763	0.966662	0.9127	4	4	135.55	7	0	28.247
Q99PV0;B7ZC27	Pre-mRNA-processing-splicing factor 8	Prpf8	1.3562	1.2138	1.24504	1.1956	1.05068	1.19285	1.22783	0.80885	5	2.1	273.61	12	0	39.63
Q9EQ20	Methylmalonate-semialdehyde dehydrogenase [acylating], mitochondrial	Aldh6a1	1.14228	0.933603	1.24491	0.971099	0.945725	1.14547	2.46989	1.22007	10	23.2	57.915	36	0	88.997
O08917;G3UYU4;G3UZZ5;G3UWW8;G3XA73	Flotillin-1	Flot1	1.37486	1.09041	1.24485	1.07901	1.14882	1.32241	1.80496	0.939479	5	13.8	47.513	13	0	63.941
Q8K4X7;E9Q2T9;E9Q6S5	1-acyl-sn-glycerol-3-phosphate acyltransferase delta	Agpat4	1.21647	1.01589	1.24393	0.949338	1.05227	1.23883	2.58463	1.18028	2	5	43.81	5	0.00071685	11.909
F6TZK4;F6Y0S3;F6VBV0;F6VBT9;F6VBR4;Q99NE5;A0A087WSA4;Q7TPL9	Regulating synaptic membrane exocytosis protein 1	Rims1	0.588673	0.628978	1.24371	0.824743	0.700884	6.24623	2.36662	0.954481	11	9.2	139.72	19	0	69.092
Q9ERD7;G3UZR1	Tubulin beta-3 chain	Tubb3	1.20389	0.927902	1.24357	0.982233	0.957446	1.15824	2.98173	1.29611	18	41.6	50.418	47	0	69.711
Q91Z61;D3Z0Z5	GTP-binding protein Di-Ras1	Diras1	1.16421	0.89421	1.24248	0.964436	1.05926	1.24862	2.98689	1.18412	4	23.7	22.264	8	0	28.867
A0A087WRZ5;Q8R0B4;Q8BLD4;Q6VYI5;Q6VYI4;Q921F2;A0A087WQA5;A0A087WR97;A0A087WRP4;H3BJV1;A0A087WSE4;A0A087WSH7;A0A087WS74;A0A087WS17;A0A087WQX8;A0A087WNY6	TAR DNA-binding protein 43	Tardbp	1.17855	0.975529	1.24211	1.05067	1.0293	1.41031	2.43367	1.20354	6	18.2	32.177	22	0	45.349
B0V2N1;F6Y3V0;F6S1X8;A2A8L5	Receptor-type tyrosine-protein phosphatase S	Ptprs	1.15817	0.927873	1.24173	1.09247	0.925457	1.59653	4.12329	1.63749	4	2.7	211.9	3	0.00074129	12.554
Q9EQQ9	Protein O-GlcNAcase	Mgea5	1.2184	0.971382	1.24096	1.02417	0.941612	1.34344	2.47648	1.15399	2	2.1	103.16	2	0.0020935	11.32
E9Q1V9;E9PXV3;E9Q1W0;E9Q1T1;Q6PHZ2;Q8CCM0;F6RWZ9;F7A856;F6ZIE1;E9QAJ4;D6RDQ8;E9PYZ8	Calcium/calmodulin-dependent protein kinase type II subunit delta	Camk2d	1.25683	1.10444	1.24091	1.03176	1.32548	1.47764	1.93323	1.44455	11	21.5	57.748	17	0	37.414
P62264;D3YVF4;D3Z7I1	40S ribosomal protein S14	Rps14	1.4057	0.818477	1.23941	1.15394	1.19871	1.8858	2.57797	1.63158	3	22.5	16.273	11	0	40.053
P36916	Guanine nucleotide-binding protein-like 1	Gnl1	1.41023	1.16037	1.23903	1.2325	1.16823	1.78525	1.4859	0.947302	5	9.7	68.77	9	0	37.024
A2ACM0;Q8K4Q0	Regulatory-associated protein of mTOR	Rptor	1.11519	1.13294	1.23884	0.797281	0.952848	1.96989	1.33999	0.768263	2	1.6	149.5	2	0.00071023	11.654
P35436	Glutamate receptor ionotropic, NMDA 2A	Grin2a	0.997956	0.881498	1.23671	0.933338	0.908732	0.0275999	0.0649168	0.0390529	1	1.1	165.42	5	0.0026316	7.987
Q9WUA2;A0A087WS80;A0A087WPV4;A0A087WQ15	Phenylalanine--tRNA ligase beta subunit	Farsb	1.32487	1.02318	1.23624	1.07316	1.01562	1.70632	2.27076	1.12037	13	21.1	65.696	26	0	104.64
Q8BHN3	Neutral alpha-glucosidase AB	Ganab	1.52204	1.07806	1.23596	1.02472	1.0389	1.43001	2.43332	1.08175	1	1.2	106.91	2	0.002486	7.2101
Q8VCV2;Q9QYF9;Q8CBD0	Protein NDRG3	Ndrg3	1.13583	0.945567	1.23571	1.07344	0.778606	1.04467	2.21024	0.869396	2	6.4	42.982	2	0.00074571	12.739
Q8BU30;F6Q6R1	Isoleucine--tRNA ligase, cytoplasmic	Iars	1.10891	0.893609	1.23501	1.00397	0.85068	2.18584	3.34024	1.09398	3	2.1	144.27	3	0	17.634
F7CBP1;G3XA17;Q62448;F6TW20	Eukaryotic translation initiation factor 4 gamma 2	Eif4g2	1.53003	0.955538	1.235	1.05511	1.22998	1.36688	2.184	1.25983	3	4.3	97.888	4	0	22.045
E9PUA3;A0A087WQ39;Q8R0S2;D3Z6V7;Q3TES0	IQ motif and SEC7 domain-containing protein 1	Iqsec1	1.2602	0.98028	1.23453	1.03675	1.02504	1.40953	2.54895	1.57699	9	8.7	122.65	22	0	77.324
Q9CWF2	Tubulin beta-2B chain	Tubb2b	1.3077	1.00356	1.23436	1.02937	0.988688	1.20807	3.38358	1.18675	18	43.1	49.953	4	0.0025526	7.5182
Q9D6C8;Q8BLR2;P59108;Q1RLL3;Q0VE82;Q9DC53;Q8JZW4	Copine-4	Cpne4	1.42774	1.35624	1.23433	1.177	1.6681	3.14217	2.14476	1.16817	3	6.5	52.783	5	0.00078555	13.76
Q9D517	1-acyl-sn-glycerol-3-phosphate acyltransferase gamma	Agpat3	1.19616	1.01558	1.23427	0.997061	1.0388	1.41944	2.75017	1.32535	4	9.8	43.295	9	0	25.377
P41105;F6Z0X0	60S ribosomal protein L28	Rpl28	1.2068	0.888954	1.23423	0.891615	1.02121	2.06527	3.2307	1.3559	2	13.1	15.733	7	0.00076687	13.344
P62911	60S ribosomal protein L32	Rpl32	0.891118	0.884632	1.23224	0.816648	1.14384	1.28288	1.15901	0.601415	2	11.1	15.86	4	0.0027682	11.135
Q3THS6	S-adenosylmethionine synthase isoform type-2	Mat2a	1.18204	1.01101	1.23181	1.15004	1.26792	1.29652	1.99829	1.27838	3	7.8	43.688	4	0	19.543
P68404	Protein kinase C beta type	Prkcb	1.1451	0.936661	1.23122	0.997459	0.957713	1.19184	3.26141	1.29636	10	15.5	76.75	38	0	79.488
P49442	Inositol polyphosphate 1-phosphatase	Inpp1	1.18769	0.989832	1.231	1.10147	1.06115	1.18544	2.54166	1.23474	4	14.6	43.346	13	0	27.925
Z4YKA3;Z4YKB8;Q3TEA8;A2AM65;A2AM62;A2AM63	Heterochromatin protein 1-binding protein 3	Hp1bp3	1.31985	1.211	1.23069	1.20723	0.947484	1.71487	2.40997	1.19552	5	8.7	56.824	9	0	33.781
P14131	40S ribosomal protein S16	Rps16	1.33237	1.01955	1.23064	1.00343	1.05974	1.40419	2.54475	1.01073	6	38.4	16.445	18	0	50.089
F7A0B0;F6ZIA4		Mbp	1.40094	0.905885	1.23064	0.989584	1.0837	1.24847	0.980747	0.581275	11	48	21.239	3	0.0026702	8.9694
Q9CR57	60S ribosomal protein L14	Rpl14	1.51028	1.08252	1.22954	0.958299	0.992797	1.259	1.24474	0.793176	2	11.5	23.564	9	0	34.343
D3Z3B8;H7BWY4;E9Q9H0;Q811D0;S4R2T8	Disks large homolog 1	Dlg1	1.48551	1.204	1.22952	1.24392	1.37261	1.38444	2.03733	0.878977	2	2.3	91.622	2	0.0083287	6.1147
Q9CQ69;I7HPX6	Cytochrome b-c1 complex subunit 8	Uqcrq	1.24068	1.0118	1.22892	1.11582	1.03221	1.46431	2.6443	1.06188	6	58.5	9.7681	18	0	52.635
E9PY16		Adap1	1.37026	0.929235	1.22888	0.964689	1.02823	1.97054	2.25696	1.36221	5	14.7	43.37	15	0	32.064
P97762	Retinitis pigmentosa 9 protein homolog	rp9	2.75888	1.7362	1.22767	1.63248	2.63642	1.81891	0.251486	0.550795	1	4.2	25.261	4	0.0030432	7.0034
G3X8X7		Vps16	1.31231	0.94629	1.22713	1.2215	1.01346	1.64896	1.17833	0.843334	1	1.1	94.825	2	0.0093355	6.0407
A2AGI0;A2AGI3;A2AGI2;Q8BYM5	Neuroligin-3	Nlgn3	1.33872	1.02329	1.22675	1.06733	1.15677	1.55502	1.55373	1.12	2	4.7	56.074	1	0.0057737	6.3929
P23116	Eukaryotic translation initiation factor 3 subunit A	Eif3a	1.02465	0.839538	1.22492	1.08351	1.15639	1.02943	1.58221	0.90016	10	7.7	161.93	15	0	64.478
Q3TET1;Q3UI47;B1AQZ2;E9PX57;P28741;P33174	Kinesin-like protein;Kinesin-like protein KIF3A;Chromosome-associated kinesin KIF4	Kif3a;Kif6;Kif4	1.11665	0.866266	1.22436	1.03123	1.03028	1.40447	1.66237	1.1141	1	1.6	79.444	2	0.0030303	6.9475
Q6PFD9	Nuclear pore complex protein Nup98-Nup96;Nuclear pore complex protein Nup98;Nuclear pore complex protein Nup96	Nup98	1.26349	1.0084	1.22408	1.18612	1.01581	1.79261	0.489012	1.33894	11	7.2	197.24	40	0	90.729
P17427	AP-2 complex subunit alpha-2	Ap2a2	1.1422	0.949955	1.22394	1.02003	0.944421	1.15287	3.40406	1.31504	24	26.2	104.02	79	0	170.4
Q5M8N0;F7C0H6	CB1 cannabinoid receptor-interacting protein 1	Cnrip1	1.16579	1.05013	1.22298	1.11409	0.938418	1.35241	4.29373	1.14188	3	20.7	18.612	17	0	22.942
Q8R2R9;D3YWU3;D3YXV9	AP-3 complex subunit mu-2	Ap3m2	1.46554	0.964643	1.22271	1.06989	0.930249	1.60878	3.17618	1.69757	6	14.6	46.916	16	0	39.067
B1ATY9;B1ATZ0;B1ATZ1;Q3UMA3;Q99LI8	Hepatocyte growth factor-regulated tyrosine kinase substrate	Hgs	1.30132	1.01525	1.22211	1.1294	1.12595	1.06371	2.39936	1.26906	4	15.5	27.917	9	0	24.864
Q9JJ43;Q8BP71	RNA binding protein fox-1 homolog 1;RNA binding protein fox-1 homolog 2	Rbfox1;Rbfox2	1.02752	0.959437	1.22172	0.899529	1.07077	1.39513	0.740603	0.839803	4	10.1	42.678	10	0	26.291
Q61768;E9QAK5;P33175	Kinesin-1 heavy chain;Kinesin-like protein	Kif5b	1.15424	0.845517	1.22166	0.8745	0.987781	1.56898	2.5895	1.35356	6	6.9	109.55	9	0	26.607
P80560	Receptor-type tyrosine-protein phosphatase N2	Ptprn2	1.63237	1.01284	1.2204	1.27508	1.29107	1.85129	2.091	0.987211	2	2.2	111.5	3	0.00078125	13.684
P17742;F8VPN3;V9GXC1;V9GX31	Peptidyl-prolyl cis-trans isomerase A;Peptidyl-prolyl cis-trans isomerase A, N-terminally processed;Peptidyl-prolyl cis-trans isomerase	Ppia;Gm5160	1.12575	0.872647	1.21904	1.05687	0.92668	1.23059	3.07749	0.997969	6	26.8	17.971	32	0	45.519
P08249	Malate dehydrogenase, mitochondrial	Mdh2	1.10064	0.963476	1.21574	1.16269	1.04248	1.09179	2.12273	0.937937	2	5	35.611	2	0.00075643	13.041
Q3TWV4;P84091	AP-2 complex subunit mu	Ap2m1	1.18995	0.929659	1.21529	1.0196	1.05891	1.26695	2.76574	1.23063	18	36.5	49.389	82	0	143.35
P16054;Q8C944;D3YWQ8;P23298	Protein kinase C epsilon type	Prkce	1.16292	0.972158	1.21527	1.03657	0.975603	1.53783	2.89016	1.156	10	14	83.56	28	0	66.974
O54833	Casein kinase II subunit alpha	Csnk2a2	2.53594	1.10423	1.2148	1.16293	0.87407	1.6794	2.38514	1.17209	2	7.1	41.215	5	0.00081169	14.823
Q8BIJ6;E9PWN2;E9PWN3	Isoleucine--tRNA ligase, mitochondrial	Iars2	1.16181	0.974325	1.21476	1.06214	0.928688	1.26801	2.81756	1.2578	10	10.9	112.8	29	0	74.64
Q8CDN6	Thioredoxin-like protein 1	Txnl1	1.16728	0.975808	1.21406	1.05181	0.973647	1.40124	2.7778	1.51804	3	15.9	32.237	7	0	23.512
Q8BKZ9;A2AWH8;A2AWH7	Pyruvate dehydrogenase protein X component, mitochondrial	Pdhx	1.35503	0.999794	1.2133	6.09688	1.10067	2.39112	1.73945	1.44165	13	33.1	53.998	51	0	143.47
E9PWY9;Q8C0C7	Phenylalanine--tRNA ligase alpha subunit	Farsa	1.33455	0.953955	1.21282	1.05074	0.872341	1.47937	2.74927	1.08537	2	3.9	57.47	4	0.00077101	13.406
Q9CR67;Q9CZM3	Transmembrane protein 33	Tmem33	1.33852	0.986726	1.21243	0.972686	1.17423	1.10616	0.944439	0.620841	3	12.1	28.031	6	0	17.718
Q8VED9	Galectin-related protein	Lgalsl	1.25148	1.0313	1.21229	1.08947	1.17308	1.46569	2.20222	1.41533	1	6.4	18.955	4	0.0026264	7.9467
Q9WVK4	EH domain-containing protein 1	Ehd1	1.11314	0.957346	1.20993	1.01897	0.954585	1.35215	2.25111	1.03578	7	12.7	60.602	7	0	24.16
F8WJK8;Q99L47;E9Q1V0	Hsc70-interacting protein	St13	1.17868	0.954466	1.20983	1.07135	0.87016	1.53194	2.03013	1.51422	3	6.6	40.538	6	0	18.539
Q99LC3;A0A087WR38	NADH dehydrogenase [ubiquinone] 1 alpha subcomplex subunit 10, mitochondrial	Ndufa10	1.23872	1.0346	1.20935	1.09589	1.02043	1.35285	2.20979	1.49244	6	15.2	40.603	32	0	50.86
Q8BGH2	Sorting and assembly machinery component 50 homolog	Samm50	1.19631	0.94824	1.2091	1.03777	0.998194	0.961529	2.63776	1.16839	5	11.1	51.863	12	0	33.442
P47708;P70169	Rabphilin-3A	Rph3a	1.20806	0.951817	1.20825	1.04683	0.969042	1.60114	2.92658	1.28644	14	32.2	75.488	53	0	210.29
P80316;E0CZA1	T-complex protein 1 subunit epsilon	Cct5	1.26252	0.909438	1.20808	0.981903	0.932804	1.16305	3.30038	1.19842	11	17.4	59.623	30	0	71.265
P32883;B2KGV5;E9Q8V2;E9PVD5;C0H5X4	GTPase KRas;GTPase KRas, N-terminally processed	Kras	1.36121	1.14912	1.20748	1.00752	1.09994	1.26624	1.93643	0.854309	4	24.9	21.656	10	0	22.958
P11983;F2Z483	T-complex protein 1 subunit alpha	Tcp1	1.2138	0.995333	1.20724	1.11157	1.06351	1.26149	2.72655	1.21975	12	21.6	60.448	45	0	100.85
Q3U367;Q9JLJ2	4-trimethylaminobutyraldehyde dehydrogenase	Aldh9a1	1.19745	0.945239	1.20695	1.04909	1.03815	1.25439	2.2496	1.05931	8	15.8	55.887	24	0	81.125
A0A087WSH2;A0A087WQG6;A0A087WSJ9;A0A087WPW1;F6WDS8;A0A087WNZ9;A0A087WRP8;A0A087WPC4;A0A087WPD1;A0A087WRN0;Q9Z2H2;Q80XD3;A0A0A6YW36;O54829;Q45FE1;Q45FE2;Q3UTM5;A0A0A6YVV6	Regulator of G-protein signaling 6;Regulator of G-protein signaling 7	Rgs6;Rgs7	1.28552	0.922992	1.20659	1.01263	0.955304	1.53906	2.89705	1.2585	5	12.4	49.106	17	0	36.66
P04627;P28028;B1AUP0;E9Q0P8;Q99N57;Q8CAD1;B1AUN8	Serine/threonine-protein kinase A-Raf;Serine/threonine-protein kinase B-raf;RAF proto-oncogene serine/threonine-protein kinase	Araf;Braf;Raf1	1.16188	0.965585	1.206	0.95154	0.996364	0.934074	2.04865	0.818871	4	6.3	67.581	10	0	27.352
A2AQN5;A2AQN4;Q9QXG4;F7CU63	Acetyl-coenzyme A synthetase, cytoplasmic	Acss2	1.07494	0.963342	1.20563	1.06133	0.961852	1.70171	2.38594	1.11496	3	4.8	79.343	9	0	19.41
Q8R3C7;Q8BZY3;Q61655	ATP-dependent RNA helicase DDX19A	Ddx19b;Ddx19a	1.23113	1.36525	1.20525	1.18433	1.30054	1.09116	2.54638	2.57127	2	4.2	53.893	3	0.00074184	12.589
D3Z041;P41216;Q8JZR0;D3YVF6;F6WNZ2;D3Z457	Long-chain-fatty-acid--CoA ligase 1;Long-chain-fatty-acid--CoA ligase 5	Acsl1;Acsl5	1.17155	1.01531	1.20493	1.16014	1.06543	1.7207	2.28869	1.37831	4	5.7	78.034	5	0	25.711
Q9QYS2	Metabotropic glutamate receptor 3	Grm3	1.17436	0.975551	1.2043	0.993599	1.02683	1.16886	1.91841	0.909799	8	9.7	99.113	18	0	55.312
Q9DCT8	Cysteine-rich protein 2	Crip2	1.2752	1.09042	1.20276	1.14589	1.0568	1.1966	0.491529	0.546155	2	13.9	22.727	12	0	17.381
Q9CY64	Biliverdin reductase A	Blvra	1.17959	1.05177	1.20262	1.23503	1.0133	1.39034	2.97539	1.22971	5	18.6	33.524	8	0	50.217
P12970;V9GX35;F6VBB8;F6SSI5	60S ribosomal protein L7a	Rpl7a	1.35313	1.02835	1.20162	1.05594	0.962251	1.81159	3.18634	1.45133	5	19.9	29.976	15	0	50.412
J3QMM7;K3W4M4;Q9CZ42;J3QN06;J3QPU6	ATP-dependent (S)-NAD(P)H-hydrate dehydratase	Carkd	1.32551	0.979409	1.19991	1.06991	0.996371	1.483	2.86841	1.23265	8	31.2	35.169	21	0	64.298
Q9CQN1	Heat shock protein 75 kDa, mitochondrial	Trap1	1.16982	0.993867	1.1997	0.988648	1.02329	1.42206	2.08844	1.1294	3	6.4	80.208	9	0	28.406
Q561M1;Q9D358	Low molecular weight phosphotyrosine protein phosphatase	Acp1	1.51599	0.953433	1.19958	1.11151	1.02921	1.49666	3.05622	0.998175	2	12.7	17.922	9	0.00079745	14.176
Q8R3F5	Malonyl-CoA-acyl carrier protein transacylase, mitochondrial	Mcat	1.04275	0.956647	1.19926	0.983477	1.0432	2.83316	1.78376	1.32145	2	6	41.928	2	0	36.341
P19246	Neurofilament heavy polypeptide	Nefh	1.17471	1.07451	1.19883	1.02467	1.0063	1.272	1.80807	1.49675	19	18.4	116.99	54	0	153.74
Q9DCC4	Pyrroline-5-carboxylate reductase 3	Pycrl	1.21287	0.84209	1.19812	1.1372	1.05122	1.36953	2.90856	1.42325	2	6.9	28.721	3	0.00075131	12.839
P19096	Fatty acid synthase;[Acyl-carrier-protein] S-acetyltransferase;[Acyl-carrier-protein] S-malonyltransferase;3-oxoacyl-[acyl-carrier-protein] synthase;3-oxoacyl-[acyl-carrier-protein] reductase;3-hydroxyacyl-[acyl-carrier-protein] dehydratase;Enoyl-[acyl-carrier-protein] reductase;Oleoyl-[acyl-carrier-protein] hydrolase	Fasn	1.1748	1.00999	1.19714	0.988269	0.990213	1.34746	2.41739	1.1731	41	18.8	272.43	157	0	323.31
Q99LF4	tRNA-splicing ligase RtcB homolog	Rtcb	1.36498	0.925823	1.19708	1.1052	1.0651	1.57309	3.17265	1.55617	8	17.2	55.249	18	0	54.096
Q8BP67;F6RSK3	60S ribosomal protein L24	Rpl24;Gm17430	1.45893	0.88119	1.19705	1.04781	1.11866	2.05663	4.89137	1.23311	2	13.4	17.779	6	0	16.49
Q921W2;P70318;D6RGU1;Q8CII5;G5E8L2;Q80ZW7;D3Z4H6;P52912	Nucleolysin TIAR	Tial1	1.05311	0.874483	1.19677	0.959175	0.985588	1.33963	1.60456	1.16186	3	8.5	41.53	6	0	19.767
A2ALV3;Q62420;Q8BXU5;F6ZL13;A2ALV1	Endophilin-A1	Sh3gl2	1.22785	0.991772	1.19592	1.02455	1.02189	1.15201	3.13	1.2558	10	21.8	48.295	28	0	76.45
Q9EQQ2	Protein YIPF5	Yipf5	1.17074	1.01146	1.19563	1.1613	1.04883	1.16602	2.12617	0.97656	1	3.5	27.873	2	0.0025253	7.3724
P11881;Q9Z329;P70227	Inositol 1,4,5-trisphosphate receptor type 1	Itpr1	1.26502	1.02011	1.19527	1.03225	0.987627	1.20035	2.48759	1.15371	33	13.6	313.16	102	0	301.5
Q5SXG1;Q5SXG3;G3X9G2;Q9JM52;F7AMS7;E0CZF8;E0CZD7;E0CXD6;E0CY98;E9PUL9;B9EKN8;B2RQ80;P83510;J3QM71;A0A0A6YVZ8;E0CYV5;J3QP32	Misshapen-like kinase 1	Mink1	1.1583	1.00874	1.19411	1.08674	1.12422	1.72264	2.18805	1.10164	13	11.5	150.09	26	0	93.825
Q8BTS0;Q61656;S4R1I6;B1ARB8;B1ARC0;B1ARB9;S4R1E3	Probable ATP-dependent RNA helicase DDX5	Ddx5	1.23332	0.975541	1.19363	1.01142	0.978383	1.49831	2.52036	1.36533	15	23.1	69.265	49	0	106.62
Q9DAS9	Guanine nucleotide-binding protein G(I)/G(S)/G(O) subunit gamma-12	Gng12	1.02044	0.67342	1.19271	0.852919	0.721451	3.43604	16.7521	7.77676	1	22.2	7.9972	2	0.0047421	6.6665
Q9D880	Mitochondrial import inner membrane translocase subunit TIM50	Timm50	1.17463	0.814701	1.19004	0.877257	1.06968	1.00614	1.74926	0.910521	3	12.5	39.776	6	0	19.74
P62192	26S protease regulatory subunit 4	Psmc1	1.29972	0.9721	1.18923	1.08932	1.00063	1.28823	2.96293	1.19044	6	16.6	49.184	21	0	51.45
P35585;D3YZ71;Q9WVP1	AP-1 complex subunit mu-1	Ap1m1	1.23081	0.928527	1.18899	1.06495	1.03754	1.33297	2.59277	1.47835	6	18.2	48.542	16	0	50.8
Q3V156;Q91XL9;D3Z7I9;D3YZ66;Q8BX94	Oxysterol-binding protein;Oxysterol-binding protein-related protein 1;Oxysterol-binding protein-related protein 2	Osbpl1a;Osbpl2	1.2303	0.955672	1.1889	1.10897	1.04105	1.50641	2.26774	1.25826	2	3.2	63.433	7	0	22.359
Q8CGF6	WD repeat-containing protein 47	Wdr47	1.08015	0.977196	1.18883	0.981979	1.14163	1.161	1.48119	0.992897	3	3.7	102.31	7	0	38.475
G3UVV4;P17710;D3YYR4;D3Z365;E9Q5B5;O08528;Q91W97;E9Q9M6;E9Q3Z4;E9Q8S8;Q3TRM8	Hexokinase;Hexokinase-1	Hk1	1.17892	0.963018	1.18709	0.998813	0.982061	1.19014	2.68822	1.23153	28	29.2	101.87	148	0	323.31
P70333	Heterogeneous nuclear ribonucleoprotein H2	Hnrnph2	1.27385	0.692347	1.18686	1.07291	0.935984	1.19426	3.44677	0.955143	5	16.3	49.279	5	0.0025674	7.5782
P28659	CUGBP Elav-like family member 1	Celf1	1.30255	1.03678	1.18478	1.03248	1.01682	1.23445	2.25541	1.14066	2	3.3	52.107	2	0.00071839	11.955
Q9CR26;F6W5Q8	Vacuolar protein sorting-associated protein VTA1 homolog	Vta1	1.26534	1.04066	1.18467	1.12855	1.13547	1.17489	2.27119	1.20822	4	15.5	33.913	9	0	37.503
P12382	ATP-dependent 6-phosphofructokinase, liver type	Pfkl	1.15002	1.1208	1.18328	0.947319	1.0524	1.28464	3.19219	1.3311	12	19	85.359	24	0	64.148
Q9JME5;Q9Z1T1;E9Q1S6	AP-3 complex subunit beta-2	Ap3b2	1.22737	1.00193	1.18278	1.12703	1.00885	1.18777	2.21633	1.10133	18	17.8	119.19	56	0	150.73
A2AL12;Q8BG05;E9Q7H5;B2RXM2;J3QNY1;A2AL13;V9GX38	Heterogeneous nuclear ribonucleoprotein A3	Hnrnpa3;Gm8991;Gm6793;Gm9242	1.29098	0.900499	1.18252	1.03852	1.01764	1.7578	2.45876	1.28089	8	28.6	34.476	35	0	87.715
P57780;E9Q2W9;D3Z0L8;D3Z761	Alpha-actinin-4	Actn4	1.19691	1.00087	1.18249	1.0536	1.10185	1.38011	2.10868	1.70564	10	13.7	104.98	27	0	90.254
Q91W01;O35621	Phosphomannomutase;Phosphomannomutase 1	Pmm1	1.17823	0.922944	1.1814	1.12737	0.940531	1.35214	3.50044	1.42395	3	17.3	23.103	5	0	24.925
P61294	Ras-related protein Rab-6B	Rab6b	1.39966	1.10103	1.18031	1.46551	1.12519	1.2173	1.52294	1.16697	7	31.7	23.461	6	0	27.893
E0CX32;Q5SP85	Coiled-coil domain-containing protein 85A	Ccdc85a	1.18155	1.13653	1.17971	1.09803	1.02948	1.23158	1.2438	1.0453	1	1.7	59.6	2	0.0079141	6.2139
Q99KK7	Dipeptidyl peptidase 3	Dpp3	1.08356	1.13872	1.17952	1.02985	1.53366	1.068	1.30494	0.878881	6	8.9	82.897	13	0	38.528
Q9R0Y5;Z4YN97;A0A0A6YXW8	Adenylate kinase isoenzyme 1	Ak1	1.11302	0.950613	1.17932	1.11656	0.946355	1.59085	3.26573	1.50427	5	24.2	21.539	14	0	38.637
D3YYR0;D3Z0C2;Q61024;D3Z028	Asparagine synthetase [glutamine-hydrolyzing]	Asns	0.899518	0.566399	1.17908	0.525763	1.86506	1.41275	2.39348	1.70881	2	15.2	18.091	4	0.0027285	10.655
Q9QYX7;S4R2E0	Protein piccolo	Pclo	1.24771	1.09289	1.17856	1.0603	1.14863	2.28981	2.14208	1.93423	28	6.6	550.83	59	0	202.91
P62259;D6REF3;F6WA09	14-3-3 protein epsilon	Ywhae	1.29312	1.09621	1.17838	1.11832	1.07102	1.54767	2.22941	1.15038	8	29.4	29.174	20	0	44.899
Q62167;P16381;Q3V086;Q61496	ATP-dependent RNA helicase DDX3X;Putative ATP-dependent RNA helicase Pl10	Ddx3x;D1Pas1	1.21941	0.966695	1.17818	1.05436	1.03451	1.55339	2.80437	1.23388	9	15.7	73.101	18	0	53.912
G3UZ48;G3UZI2;G3V018;Q7TMK9;G3UXJ6	Heterogeneous nuclear ribonucleoprotein Q	Syncrip	1.45208	1.22622	1.17739	1.42632	0.80874	3.40608	6.42447	3.50107	8	17.7	52.062	8	0	30.065
E9Q933;Q8BK08;Z4YN74	Transmembrane protein 11, mitochondrial	Tmem11	1.14846	0.838834	1.17655	1.22019	1.0581	1.59936	3.03452	1.22996	3	18.8	19.808	5	0	17.684
Q9D8T7;F7DE82;F8WHU8	SRA stem-loop-interacting RNA-binding protein, mitochondrial	Slirp	1.10844	2.11594	1.17595	1.07913	1.50279	0.963276	0.596837	0.687847	2	19.6	12.605	4	0.0007485	12.809
Q9WUK2	Eukaryotic translation initiation factor 4H	Eif4h	1.42886	1.11188	1.1759	1.21576	0.94946	1.98436	2.26433	1.21348	4	18.5	27.341	9	0	32.547
Q9CX86	Heterogeneous nuclear ribonucleoprotein A0	Hnrnpa0	1.24929	0.89612	1.17445	0.936102	0.977392	1.43754	2.62947	1.13547	5	15.4	30.53	23	0	39.643
E0CXB9;Q61301;Q8BS72;P26231;REV__Q9JMB1	Catenin alpha-2;Catenin alpha-1	Ctnna2;Ctnna1	1.14112	1.11549	1.1738	0.938224	1.07015	1.95183	2.69941	1.42284	4	4.3	106.73	9	0	25.686
Q6ZWZ7;Q9CPR4;B2RY53	60S ribosomal protein L17	Rpl17	1.34376	0.960469	1.17344	0.924698	1.0659	5.44681	3.21446	1.50211	3	18.5	21.397	9	0	21.347
Q922F4	Tubulin beta-6 chain	Tubb6	1.18379	1.03141	1.17303	1.15054	1.01948	1.38197	2.44232	1.09198	12	26.8	50.09	2	1	-2
Q9D0J4	ADP-ribosylation factor-like protein 2	Arl2	1.17074	0.911386	1.17303	0.980289	0.946066	1.32718	2.01153	0.833988	1	6	20.864	3	0.0024891	7.2195
P62908;D3YV43	40S ribosomal protein S3	Rps3	1.19512	0.925509	1.17252	1.02807	0.969671	1.46431	2.91281	1.26462	12	44.9	26.674	53	0	96.578
Q78IK2	Up-regulated during skeletal muscle growth protein 5	Usmg5	1.19609	0.882098	1.17252	1.08146	0.972094	1.34944	3.19215	1.14329	2	43.1	6.3814	9	0	18.606
E9QNN1;A0A087WPL5;O70133;Q3UR42;A0A087WRT3	ATP-dependent RNA helicase A	Dhx9	1.65827	0.964237	1.17174	1.09022	1.01199	2.16955	1.88078	1.30088	16	13.6	149.69	42	0	110.72
P70372	ELAV-like protein 1	Elavl1	1.1615	1.00182	1.17159	1.02211	1.01159	0.8792	1.62642	0.811297	7	27	36.169	14	0	52.582
Q99JY0;D3YXU1	Trifunctional enzyme subunit beta, mitochondrial;3-ketoacyl-CoA thiolase	Hadhb	1.17859	0.939031	1.17118	1.05584	0.957265	1.3662	2.86049	1.24305	12	26.5	51.386	53	0	98.917
E9Q6L9;Q80TE7	Leucine-rich repeat-containing protein 7	Lrrc7	1.06591	0.98896	1.17088	1.1232	1.21581	1.98399	2.60654	1.56843	4	2.9	172.66	8	0	24.978
Q8R2K3;Q9CYR0	Single-stranded DNA-binding protein;Single-stranded DNA-binding protein, mitochondrial	Ssbp1	2.94224	0.912326	1.17087	1.45972	1.30703	4.25626	0.80175	1.49636	2	16.2	17.156	10	0.00083264	16.161
A0A087WP83;Q8VDJ3;A0A087WQY9;A0A087WPC5;A0A087WS92	Vigilin	Hdlbp	1.22121	0.894331	1.16996	1.06998	1.13733	1.88193	2.12532	1.04666	2	2.3	134.21	6	0.00083472	16.2
F6QKK2;Q8VEH3;Q9CQW2	ADP-ribosylation factor-like protein 8A	Arl8a	1.23536	0.931799	1.16979	0.962629	0.963306	1.43653	2.73032	1.65939	4	29.1	18.756	12	0	32.62
J3QP71;K3W4Q8;P18572	Basigin	Bsg	1.44133	0.914988	1.16975	1.1262	1.35202	1.54679	1.30439	0.805366	1	5.1	21.602	2	0.007923	6.2163
O08586	Phosphatidylinositol 3,4,5-trisphosphate 3-phosphatase and dual-specificity protein phosphatase PTEN	Pten	1.09628	1.00889	1.16951	1.11321	1.08752	1.88082	1.85693	0.883768	2	4	47.152	5	0.0014124	11.535
Q8CGC7	Bifunctional glutamate/proline--tRNA ligase;Glutamate--tRNA ligase;Proline--tRNA ligase	Eprs	1.16151	0.974012	1.16876	1.03682	0.939276	1.39798	1.74974	1.0237	12	9	170.08	30	0	103.63
Q922B2;Q8BJY7	Aspartate--tRNA ligase, cytoplasmic	Dars	1.2089	0.956343	1.16871	1.00476	0.986711	1.41907	2.20426	1.25642	17	38.1	57.147	52	0	144.98
E9QAZ2;Q9CZM2;B8JKK2	Ribosomal protein L15;60S ribosomal protein L15	Gm10020;Rpl15	1.56773	1.00373	1.16837	1.05635	0.962374	1.39626	3.16116	1.38396	2	11.3	24.077	4	0.00083403	16.185
Q9Z2I9	Succinyl-CoA ligase [ADP-forming] subunit beta, mitochondrial	Sucla2	1.13838	1	1.16752	1.0186	1.06976	1.25615	2.46967	1.08825	14	31.3	50.113	87	0	158.7
D3Z783;P31750;Q9WUA6	RAC-alpha serine/threonine-protein kinase;RAC-gamma serine/threonine-protein kinase	Akt1;Akt3	1.13396	1.06739	1.1671	1.05842	1.07208	1.67493	2.29929	1.28347	2	4.1	50.98	4	0.00078064	13.653
Q00PI9	Heterogeneous nuclear ribonucleoprotein U-like protein 2	Hnrnpul2	1.54126	0.858404	1.16637	1.18725	1.08008	1.90116	1.70704	1.08174	8	11.7	84.939	16	0	55.394
Q6PH08;V9GX53	ERC protein 2	Erc2	1.1234	1.02497	1.1661	1.00233	1.13036	2.33948	1.98582	1.96715	18	16.8	110.64	39	0	129.26
E9PUE7;Q5SSL4;H3BKV6	Active breakpoint cluster region-related protein	Abr	1.20978	0.980662	1.1657	1.2659	0.967219	1.40794	2.59608	1.28614	5	6.4	92.486	16	0	41.548
B1AQZ0;B7ZC46;B1AQY9;Q8CHH9;E0CYM4	Septin-8	Sep8	1.10462	1.03874	1.16417	1.22206	0.955543	1.19427	1.37187	1.10531	6	13.4	55.874	7	0	30.103
Q9DBP5	UMP-CMP kinase	Cmpk1	1.12594	0.901369	1.16382	1.06	0.959551	1.25604	3.56272	1.23744	4	21.4	22.165	11	0	28.569
Q6A0A9	Constitutive coactivator of PPAR-gamma-like protein 1	FAM120A	1.54666	1.00212	1.16338	0.880528	0.927766	1.33194	1.49748	0.857554	5	5.7	121.64	5	0	40.149
P21278	Guanine nucleotide-binding protein subunit alpha-11	Gna11	1.28011	1.01463	1.16218	1.03835	1.05592	1.39862	2.45422	1.23228	10	27.3	42.024	17	0	49.716
Q8BH66	Atlastin-1	Atl1	1.15801	0.948703	1.16157	1.03138	0.977115	1.3955	3.27692	1.21613	13	23.8	63.377	38	0	99.099
P60335;A0A087WR61;A0A087WSI1;A0A087WRH3;P57724	Poly(rC)-binding protein 1	Pcbp1	1.20288	0.911575	1.16149	1.02349	1.07463	1.43789	1.83671	0.998181	5	17.1	37.497	21	0	84.501
Q8BTX9	Inactive hydroxysteroid dehydrogenase-like protein 1	Hsdl1	1.1336	0.820699	1.16044	0.978888	0.887105	1.29831	2.38395	1.0731	1	2.7	36.867	4	0.0025974	7.731
Q5SS83;Q60634	Flotillin-2	Flot2	1.19887	0.799785	1.15983	1.00504	1.09092	1.53785	2.79759	1.23124	2	4.4	47.116	5	0.0008058	14.386
E9Q557;E9PZW0	Desmoplakin	Dsp	1.42161	0.978953	1.15969	0.858021	1.58911	1.58877	0.918285	0.927986	3	0.9	332.91	9	0	19.74
P32921	Tryptophan--tRNA ligase, cytoplasmic;T1-TrpRS;T2-TrpRS	Wars	1.11881	0.885298	1.15912	0.908077	0.957574	1.85322	2.51785	0.964212	13	31.8	54.357	47	0	95.552
B1ATI9;Q3U432;Q60780	Growth arrest-specific protein 7	Gas7	0.48178	1.49076	1.15904	1.31602	1.85703	1.45313	0.188882	0.703918	1	3.6	47.261	2	0.0026333	7.9999
P61082;F7CDT0;F6WMC0;G5E919;F6YXS3	NEDD8-conjugating enzyme Ubc12	Ube2m	1.23763	0.973232	1.15899	1.0152	1.07716	1.33589	2.51419	1.41533	6	27.3	20.9	14	0	39.543
E9Q4M4;Q91VN4	MICOS complex subunit Mic25	Chchd6	1.15711	0.946308	1.15881	1.05218	1.0351	1.22639	2.01976	1.01186	3	12.7	26.388	9	0	32.165
B2RY56;S4R2B0;S4R2A4;S4R2J1	RNA-binding protein 25	Rbm25	1.05795	1.01307	1.15869	1.07012	1.15684	1.43883	0.776068	1.33379	10	13.6	99.551	19	0	65.533
O88544;F6QTS1;D3Z1R9;D3YV99	COP9 signalosome complex subunit 4	Cops4	1.30607	1.06214	1.15861	1.10265	1.00097	1.33197	2.63145	1.1435	3	8.4	46.284	10	0	24.335
E9QP87;Q8VHK5	Membrane protein MLC1	Mlc1	1.13496	0.93385	1.15812	1.06567	0.985318	1.21946	3.01542	1.18482	4	11.9	42.168	12	0	38.814
A2ASZ8;Z4YLR9;A0A0A6YWC1;F6RC04	Calcium-binding mitochondrial carrier protein SCaMC-2	Slc25a25	1.19526	0.934609	1.15785	1.04397	0.970689	1.42154	2.76757	1.14324	6	12.2	52.62	17	0	41.067
Q91XM9;D3YUZ8;E9Q2L2;D3YWU0	Disks large homolog 2	Dlg2	1.13015	0.992052	1.15741	1.08051	1.04396	1.44646	2.48557	1.43236	11	14.7	94.879	34	0	89.068
Q91WH3;P18894	D-amino-acid oxidase	Dao	1.20796	1.54132	1.15728	1.01178	1.13046	1.54545	1.8131	1.25677	1	4.8	27.82	2	0.0030562	7.0608
F6RJV6;Q9JJK2	LanC-like protein 2	Lancl2	1.13142	0.950016	1.15641	1.01457	0.980168	1.20131	2.63786	1.25265	5	13.6	49.742	16	0	61.161
Q8C845;Q9D8Y0;Q9D4J1	EF-hand domain-containing protein D2	Efhd2	1.11733	0.945668	1.15563	0.976272	0.944609	1.04226	1.39328	0.825803	3	15	26.8	7	0	22.714
P62196;Q8K1K2	26S protease regulatory subunit 8	Psmc5	1.12854	0.867383	1.15559	0.981499	0.970976	1.26751	1.92486	1.10302	6	18.5	45.626	17	0	54.649
Q9DCJ5	NADH dehydrogenase [ubiquinone] 1 alpha subcomplex subunit 8	Ndufa8	1.11961	0.955941	1.15544	1.06309	0.990803	1.55201	2.33419	1.3829	3	19.2	19.992	9	0	19.111
Q3TXN1;Q8VDQ1;D6RGL6	Prostaglandin reductase 2	Ptgr2	1.27687	1.07194	1.15543	1.14847	1.04808	1.64604	3.10624	1.32656	3	10.8	34.268	8	0	18.626
H7BX88;P47934;F7BF80;B7ZDD7;A2AWJ5	Carnitine O-acetyltransferase	Crat	1.22542	0.941429	1.15542	1.11636	1.08084	1.2895	1.92098	0.917073	6	10.6	68.644	9	0	45.638
Q9D6J6;M0QWP9	NADH dehydrogenase [ubiquinone] flavoprotein 2, mitochondrial	Ndufv2	1.11563	1.10018	1.15418	1.0565	0.717813	0.822573	2.36533	1.51087	2	12.5	27.285	4	0.00076336	13.291
E9PV12;G3X914;Q9D5V5;E9Q6Z0	Cullin-5	Cul5	1.20172	1.02203	1.15395	1.07817	1.05847	2.13991	2.27073	1.18202	7	7.5	95.85	21	0	53.508
A0A067XG53;O70589;F6ZQR2;B1AUH5;F6Y9I5	Peripheral plasma membrane protein CASK	Cask	0.889667	1.13959	1.15392	0.95243	0.940454	1.4562	2.25369	1.17088	4	4.6	99.226	8	0	25.049
Q9Z1X4;Q45VK5;Q91WM1	Interleukin enhancer-binding factor 3	Ilf3	2.68929	1.08309	1.1507	1.12221	1.11376	4.26236	1.96966	1.22634	10	11.6	96.02	23	0	85.231
Q6NS52	Diacylglycerol kinase beta	Dgkb	1.19736	0.925682	1.15055	0.969759	1.0575	1.30893	2.30485	1.22175	3	4.4	90.271	10	0	19.559
A2AVR6;Q8VHQ9;F6SS52;E0CYS0;E0CYA0;E0CXP8	Acyl-coenzyme A thioesterase 11	Acot11	1.14172	1.08945	1.14957	1.06321	1.0267	1.27819	1.83104	0.925587	4	5.7	69.377	11	0	31.403
F8WHW6;O70161;F7C0X9;D3YUY3;F8WI18;P70182;E0CYP4;F6SMP3;P70181	Phosphatidylinositol 4-phosphate 5-kinase type-1 gamma	Pip5k1c	1.34856	0.964112	1.14941	0.945971	0.982597	1.69758	0.910383	0.965858	9	15.3	75.515	26	0	76.202
Q5XJY5	Coatomer subunit delta	Arcn1	1.2175	1.05925	1.14909	0.941288	0.986225	1.52127	2.20725	0.969789	6	13.3	57.229	17	0	48.404
B1AXZ0;Q80UJ0;Q3UR02;Q80Y51;B1AXZ6;B1AXZ4;B1AXZ5;Q60899	ELAV-like protein;ELAV-like protein 2	Elavl2	1.23116	0.964011	1.14885	1.01146	0.959122	1.19405	2.06217	1.08733	3	8.7	38.001	10	0	25.532
Q9CQJ8	NADH dehydrogenase [ubiquinone] 1 beta subcomplex subunit 9	Ndufb9	1.24909	0.992261	1.14882	0.990763	1.16898	1.39054	1.55989	0.905523	2	16.2	21.984	3	0.0007764	13.569
Q02248;E9Q6A9;F7BAC9;D3YUH4;F6QZ47;F7CRC6	Catenin beta-1	Ctnnb1	1.12782	0.968422	1.14877	0.982645	1.05743	1.36927	1.61868	0.997435	10	14.1	85.47	23	0	69.397
Q80U19;Q8BPM0	Disheveled-associated activator of morphogenesis 2;Disheveled-associated activator of morphogenesis 1	Daam2;Daam1	1.30384	1.02374	1.14856	1.05447	1.06965	1.16115	2.07443	0.939638	2	2.3	128.37	2	0.0027304	10.688
A0A0A6YW80;G3X8Y3;Q80UM3;A0A0A6YXF4	N-alpha-acetyltransferase 15, NatA auxiliary subunit	Naa15	1.19969	0.91975	1.14783	0.97727	1.05867	1.086	2.77922	2.14365	2	2.3	95.295	4	0.0007326	12.333
Q3UGN9;P70297;A2ARJ0;A0A0A6YVP6	Signal transducing adapter molecule 1	Stam	1.10659	0.888176	1.14782	1.01111	0.937078	1.3311	3.23351	1.53847	4	10.8	51.144	8	0	33.667
P62071;P10833	Ras-related protein R-Ras2;Ras-related protein R-Ras	Rras2;Rras	1.4284	0.887385	1.14749	2.77964	1.15311	1.711	1.25126	1.21294	3	19.1	23.399	7	0	47.177
B0R058;Q8C0L9	Glycerophosphocholine phosphodiesterase GPCPD1	Gpcpd1	1.09529	1.26	1.14747	0.914784	1.1162	1.72228	0.935894	0.867133	3	6.5	50.691	5	0	19.73
Q80T41	Gamma-aminobutyric acid type B receptor subunit 2	Gabbr2	1.27373	1.04771	1.14712	0.903827	1.03007	1.47011	1.14418	0.775783	4	5	105.67	9	0	44.831
P84096	Rho-related GTP-binding protein RhoG	Rhog	1.27453	1.02365	1.14528	0.981142	1.23522	1.26877	2.58656	1.14704	5	28.3	21.308	15	0	48.918
Q6ZPE2;D6RG52;F7AWK3;E9Q0D4;E9Q305;E9PXF8;F6S251;F7BBM8;F6ZDC5;H3BKD9	Myotubularin-related protein 5	Sbf1	1.24657	1.04599	1.14429	0.974636	1.06376	1.28233	2.09249	1.18377	8	4.3	208.69	19	0	54.867
Q3UX10	Tubulin alpha chain-like 3	Tubal3	1.23648	0.98755	1.14381	1.04078	1.0426	1.35703	5.88425	2.15555	3	6.3	49.988	8	0	69.809
P84104;A2A4X6	Serine/arginine-rich splicing factor 3	Srsf3;Gm12355	1.21878	1.02343	1.14288	1.05648	1.07844	2.28577	0.77514	0.658938	4	23.2	19.329	16	0	29.192
P61089	Ubiquitin-conjugating enzyme E2 N	Ube2n	1.48822	1.25729	1.14274	1.05076	1.22303	1.82244	2.92711	1.39087	1	6.6	17.138	3	0.0052417	6.4826
A2AG39;F6WI02;Q99JB2	Stomatin-like protein 2, mitochondrial	Stoml2	1.43437	0.958865	1.14271	1.17079	0.946357	1.00562	1.7125	0.779026	1	5.9	30.874	4	0.0014104	11.491
Q3U4W8;P56399;D3YYA5;D3Z4K7	Ubiquitin carboxyl-terminal hydrolase;Ubiquitin carboxyl-terminal hydrolase 5	Usp5	1.16214	1.05542	1.14263	1.07628	1.00902	1.36316	2.54077	1.07108	13	20.8	93.354	38	0	102
Q5SSM3	Rho GTPase-activating protein 44	Arhgap44	1.63459	1.08484	1.14207	0.752428	1.02198	1.49568	1.93537	0.828542	1	1.6	88.993	1	0.0026613	8.6233
I7HLV2;Q6ZWV3;P86048;A0A0A6YYP7	60S ribosomal protein L10;60S ribosomal protein L10-like	Rpl10;Rpl10l	1.37471	1.30035	1.14202	0.936086	1.72446	0.981685	0.860814	0.566854	3	8.5	23.072	10	0	18.922
Q5PR73	GTP-binding protein Di-Ras2	Diras2	1.17948	0.997074	1.14157	1.07992	0.959162	1.243	2.65673	1.26365	4	23.6	22.498	17	0	38.466
Q8BNW9	Kelch repeat and BTB domain-containing protein 11	Kbtbd11	1.20123	0.943227	1.14067	1.03567	1.04258	1.19517	2.4689	1.48356	3	6.2	67.945	10	0	26.225
P61164	Alpha-centractin	Actr1a	1.2781	0.856208	1.14019	1.05861	1.10514	1.5178	3.21624	1.29082	8	23.1	42.613	16	0	41.179
D3Z1V4;P70296;D6RHS6	Phosphatidylethanolamine-binding protein 1;Hippocampal cholinergic neurostimulating peptide	Pebp1	1.07812	0.812533	1.14011	0.996908	0.984692	0.925202	1.72989	0.865316	2	10.5	23.035	6	0.00082508	15.568
Q99KY4;F7BG02	Cyclin-G-associated kinase	Gak	1.27609	0.928465	1.13892	0.952559	1.01163	1.48473	1.78508	1.0085	6	3.8	143.64	6	0	21.222
A2A9X5;Q9JM14	5(3)-deoxyribonucleotidase, cytosolic type	Nt5c	1.03173	0.880786	1.13842	1.01711	0.942036	1.25679	2.68004	1.21162	3	22.7	21.939	7	0	24.204
Q8CAQ8;E9Q800;E9QAY6;A0A0A6YYP1;E9PVS5	MICOS complex subunit Mic60	Immt	1.176	0.987616	1.13828	0.997943	1.0025	1.09249	2.15084	1.11368	34	41.6	83.899	125	0	323.31
F8VPN4;F6XXE6;E0CX86;E0CYU6		Agl	1.12185	0.98635	1.13798	0.952608	1.00952	1.29369	1.63636	0.990815	9	6.7	174.29	22	0	58.722
Q7TNC9;Q3TZT4;E9QAS7		Inpp5a	1.0228	0.851427	1.13792	0.891574	0.939506	1.16969	2.11336	1.16466	4	9.5	47.622	11	0	26.697
P56379	6.8 kDa mitochondrial proteolipid	Mp68	1.24275	1.11449	1.13774	1.24581	1.23376	1.25418	1.75127	0.836131	1	13.8	6.6979	10	0.0030139	6.8855
Q8BGZ2	Protein FAM168A	Fam168a	1.05966	0.815874	1.13753	0.895241	1.10645	1.33026	0.39203	0.709707	2	7.4	26.184	7	0.00074683	12.742
Q8R326	Paraspeckle component 1	Pspc1	1.2389	1.04778	1.13751	1.01898	1.01876	1.18344	2.23111	0.915358	4	7.5	58.758	11	0	28.009
S4R1F9;S4R249;S4R285;S4R291;Q8C8R3;S4R2D0;S4R245;S4R2H6;S4R2F3;S4R1J9;S4R2T7;S4R1V6;S4R2R5;S4R2D6;S4R1I1;S4R2B2;S4R1M4	Ankyrin-2	Ank2	1.13919	0.976924	1.13725	0.990677	0.9964	1.62861	1.97874	1.68932	38	12	428.34	127	0	323.31
E9QMC2;Q3UVX5;F6WSV0;F6YJ89	Metabotropic glutamate receptor 5	Grm5	0.886083	1.04611	1.13656	0.736637	1.20726	1.50432	1.30183	1.20272	2	1.5	128.27	4	0.0020964	11.336
Q08642	Protein-arginine deiminase type-2	Padi2	1.22361	0.856024	1.13627	1.13463	1.01816	1.63197	2.2444	0.908896	5	8.3	76.249	12	0	34.939
S4R2L5;A3KGT2;V9GX43;S4R2U7;S4R1S7;E9QA47;Q9Z0H4;S4R2S7	CUGBP Elav-like family member 2	Celf2	1.06476	1.01832	1.13624	0.998007	0.879392	1.07739	2.08285	1.07541	3	20.1	15.209	5	0	28.615
Q9DCC8	Mitochondrial import receptor subunit TOM20 homolog	Tomm20	1.43743	1.10422	1.13615	0.921676	0.748875	1.4594	2.75823	1.23272	1	9	16.284	1	0.0026403	8.1171
D3YVN7;Q8BFR5	Elongation factor Tu;Elongation factor Tu, mitochondrial	Gm9755;Tufm	1.17036	0.9165	1.13557	1.02777	1.02235	1.29381	2.52725	1.11931	18	42.3	49.538	82	0	206.16
Q61696;P17879	Heat shock 70 kDa protein 1A;Heat shock 70 kDa protein 1B	Hspa1a;Hspa1b	1.08584	0.987937	1.13357	0.998422	1.09869	1.25541	1.13771	0.96394	8	14.2	70.078	6	0	23.35
Q9D0M3	Cytochrome c1, heme protein, mitochondrial	Cyc1	1.19614	0.848816	1.13315	0.918509	0.961116	1.7189	3.08481	1.55814	6	22.5	35.327	17	0	41.588
Q6ZPJ3	E2/E3 hybrid ubiquitin-protein ligase UBE2O	Ube2o	1.13652	0.889066	1.13284	0.964312	1.14092	1.85202	2.77769	1.35191	3	3.6	140.83	4	0	24.743
Q9CQ75	NADH dehydrogenase [ubiquinone] 1 alpha subcomplex subunit 2	Ndufa2	1.2066	0.880422	1.13251	1.07643	1.03723	1.28753	1.77489	0.842226	4	40.4	10.916	13	0	31.052
Q9QYB8	Beta-adducin	Add2	1.21495	1.02109	1.13237	1.03154	1.01063	1.46306	1.9289	1.23445	6	9.1	80.641	18	0	52.723
E9Q0J5;Q9QXL2;F8WGN6;F8VQE2;E9Q0A4;Q9QXL1;Q7M6Z4	Kinesin-like protein;Kinesin-like protein KIF21A	Kif21a	1.27745	1.02372	1.13219	1.0379	1.08713	1.37736	1.80392	1.2002	11	7.8	186.63	29	0	102.39
E9Q8N8;A7E1Z5;O88343;D3Z7G8;D3YVG0;D3YX36;E9Q3M5	Anion exchange protein;Electrogenic sodium bicarbonate cotransporter 1	Slc4a4	1.27135	1.02331	1.13216	1.0415	0.984935	1.42487	2.45829	1.25323	13	14	123.08	31	0	92.874
Q3UPL0;S4R2A9;S4R192;S4R256;S4R1T5;S4R1Y8	Protein transport protein Sec31A	Sec31a	1.09043	0.965124	1.13173	1.12649	0.983264	1.43891	2.76613	1.2748	11	10	133.57	23	0	80.477
Q9D1P4	Cysteine and histidine-rich domain-containing protein 1	Chordc1	1.24784	1.11861	1.13148	1.10497	1.19127	1.2409	1.21842	0.766847	3	11.5	37.35	4	0	18.108
Q91Z67;A0A087WNM1;A0A087WSQ1;A0A087WS59;A0A087WS73;A0A087WRV4	SLIT-ROBO Rho GTPase-activating protein 2	Srgap2	1.52193	0.985489	1.13147	13.2088	1.02538	2.47963	3.16885	1.71215	22	22.3	120.8	78	0	208.29
Q3TDT0;Q9R1R2;D3YUY7;D3Z7V9	Tripartite motif-containing protein 3	Trim3	1.00623	0.911144	1.13109	1.21525	0.97005	1.34965	1.91131	1.05722	4	6.1	78.271	9	0	28.407
Q9D1Q6	Endoplasmic reticulum resident protein 44	Erp44	1.14134	0.959346	1.13047	0.997863	1.02685	1.37293	2.43556	1.1991	1	1.7	46.852	4	0.0078962	6.1997
Q9Z1D1	Eukaryotic translation initiation factor 3 subunit G	Eif3g	1.19953	0.993331	1.1303	1.17858	0.895307	1.80904	1.40878	0.957425	1	2.8	35.638	2	0.0074799	6.3638
Q91VR5	ATP-dependent RNA helicase DDX1	Ddx1	1.17402	0.899022	1.12869	0.93534	0.973714	1.28977	2.55917	1.65213	13	20.1	82.499	32	0	89.8
E9Q175;E9Q3L1;E9PVU0;E9Q174;V9GXM4;V9GX76;Q64331	Unconventional myosin-VI	Myo6	1.18952	1.0296	1.12784	1.01382	0.998542	1.21564	2.02495	1.10233	5	4.2	144.77	12	0	34.397
F6RBY3;Q9DBE8	Alpha-1,3/1,6-mannosyltransferase ALG2	Alg2	1.12774	0.939555	1.12769	1.04719	1.02367	1.5199	2.45315	1.12277	4	22	20.668	13	0	31.101
O89053;G3UYK8;D3YW57;G3UX53;D3YXM2	Coronin-1A;Coronin	Coro1a	1.12873	0.917329	1.12664	0.988013	1.0101	1.2657	2.43393	1.2678	12	24.5	50.989	55	0	108.06
Q5SXR6;Q68FD5;F6Z1R4	Clathrin heavy chain;Clathrin heavy chain 1	Cltc	1.29364	0.939595	1.12645	0.963886	0.972489	1.11907	2.39659	1.13059	52	31.1	191.98	304	0	323.31
Q6ZWN5;F7CJS8;D3YWH9;Q9CXW7;D3YUV6;D3Z673	40S ribosomal protein S9	Rps9	1.19648	0.903398	1.12611	0.938261	0.917975	1.30821	2.024	0.956061	8	26.8	22.591	16	0	49.418
P54823	Probable ATP-dependent RNA helicase DDX6	Ddx6	1.0788	0.896575	1.12579	1.01993	0.893546	1.53485	1.78017	0.913137	1	4.1	54.191	2	0	18.7
Q61165	Sodium/hydrogen exchanger 1	Slc9a1	1.24373	1.0159	1.12501	1.04346	1.09595	1.34804	1.90331	1.18236	3	3.8	91.467	7	0	21.109
Q8QZT2	Centriole, cilia and spindle-associated protein	Ccsap	1.44996	0.858381	1.1249	1.02871	1.20778	1.54437	1.07427	1.09165	1	4.8	28.378	3	0.0030248	6.9102
Q9JKR6;E0CYZ2;F6TRP3	Hypoxia up-regulated protein 1	Hyou1	1.16673	1.01636	1.12485	0.995976	0.898086	1.05721	1.80985	1.02926	4	3.3	111.18	8	0	24.55
Q9ESW4	Acylglycerol kinase, mitochondrial	Agk	1.16091	0.950713	1.12471	1.05873	1.0458	1.20432	1.7611	0.932972	7	19.2	46.975	16	0	51.301
O88543;F6YCA7	COP9 signalosome complex subunit 3	Cops3	1.14027	0.910228	1.12457	0.97048	0.995675	1.11036	1.53582	0.900268	2	4.5	47.832	5	0.00072569	12.139
Q8BHZ0	Protein FAM49A	Fam49a	1.21949	0.949109	1.12438	1.00311	1.11346	0.987237	2.35436	1.11643	7	26	37.342	8	0	36.787
Q9CQS4	Solute carrier family 25 member 46	Slc25a46	1.15305	0.985665	1.12351	1.03808	1.02635	1.32881	2.0273	0.986348	3	7.2	46.224	10	0	23.063
P55066	Neurocan core protein	Ncan	1.68088	0.956347	1.12264	0.918714	1.24457	11.03	1.52013	1.85803	13	8	137.2	46	0	110.54
Q5RJI5;D3Z5P0;G3UXY1;G3UZN4	Serine/threonine-protein kinase BRSK1	Brsk1	1.16165	1.04775	1.12259	1.01052	1.07483	1.25953	1.50318	0.853407	8	11.6	85.154	14	0	48.576
E9Q3X0;Q9EQK5	Major vault protein	Mvp	1.27696	1.23097	1.12068	1.00187	1.15278	4.78713	1.89744	1.21335	2	2.9	96.856	3	0.00075019	12.829
A0A0A6YVS6;J3QQ18;F6SEU4	Ras/Rap GTPase-activating protein SynGAP	Syngap1	1.13714	1.05323	1.12029	1.04366	1.10713	1.58717	3.0152	1.53662	19	18.4	141.91	60	0	165.38
Q61990	Poly(rC)-binding protein 2	Pcbp2	1.10382	0.943288	1.12025	1.00472	1.04264	1.93204	2.18088	1.43081	5	16.3	38.221	7	0	24.244
O88712;Q91YZ2;P56546;E9Q0T4;E9PWQ9	C-terminal-binding protein 1	Ctbp1	1.14974	0.922183	1.11893	0.942606	0.993574	1.28052	1.79277	0.969307	10	18.8	47.744	42	0	83.313
Q91V14;F8WIJ0;Q6P6P5;Q3V0N8;Q9JIS8;Q924N4;A2AGJ9;Q9WVL3;A2A5L1	Solute carrier family 12 member 5	Slc12a5	1.12892	0.944582	1.11825	0.970951	0.973337	1.24324	2.37557	1.17921	22	18.7	126.27	91	0	212.57
Q9JHI5	Isovaleryl-CoA dehydrogenase, mitochondrial	Ivd	1.16981	0.95662	1.1155	1.09571	1.0629	1.57187	2.06066	1.15051	4	9.4	46.325	10	0	28.204
P14685;F7B7L8	26S proteasome non-ATPase regulatory subunit 3	Psmd3	1.18949	0.955881	1.11513	1.00064	1.02659	1.67354	2.33093	1.32465	16	29.8	60.718	37	0	129.54
Q3TLP8;P63001;Q05144	Ras-related C3 botulinum toxin substrate 1;Ras-related C3 botulinum toxin substrate 2	Rac1;Rac2	1.20684	0.893843	1.11499	0.992935	0.950308	1.14383	3.13575	0.936947	4	24.2	23.432	22	0	36.331
Q9DCT2	NADH dehydrogenase [ubiquinone] iron-sulfur protein 3, mitochondrial	Ndufs3	1.22866	0.9166	1.11458	1.04388	1.06041	1.46635	2.28457	1.17408	6	25.1	30.149	17	0	73.278
P62855	40S ribosomal protein S26	Rps26	1.31006	0.930179	1.11425	1.03797	0.936506	1.53505	2.72601	1.18358	1	7.8	13.015	1	0.00246	7.0916
Q3UI43	BRISC and BRCA1-A complex member 1	Babam1	1.20462	0.899062	1.11409	0.966405	1.02604	3.46998	2.07724	0.905371	1	3.3	36.793	3	0.003595	6.829
F6RT34;F6VME3;P04370	Myelin basic protein	Mbp	1.34728	0.968257	1.11296	1.00784	1.15396	1.32353	1.22224	0.724758	13	49.5	23.086	172	0	138.28
Q8CI51;Q9CRA2;F8WJI6;E9Q8P5	PDZ and LIM domain protein 5	Pdlim5	0.9965	0.887614	1.1129	0.90116	0.618472	1.76742	1.70607	0.976398	2	5.8	63.299	2	0.0027797	11.2
Q9D6M3;E9PV90;E9PY45;E9Q6M6;Q80X52;E9Q579;V9GWS2;G3UY41;G3UX09	Mitochondrial glutamate carrier 1	Slc25a22	1.14293	0.89777	1.11276	0.951306	1.00247	1.19868	2.51512	1.03294	6	16.7	34.67	16	0	26.523
Q8R570;B2FDF6;I7HPB1;I7HFU4;J3JS29	Synaptosomal-associated protein 47	Snap47	1.13867	0.988938	1.11231	1.0279	1.03228	1.20424	2.90335	1.2273	7	22	46.524	11	0	55.125
F6SLP4;Q9DC16	Endoplasmic reticulum-Golgi intermediate compartment protein 1	Ergic1	1.31821	1.06249	1.11192	1.09347	0.970318	1.89551	2.90971	1.39395	2	18.6	11.774	6	0.00075815	13.081
Q61081	Hsp90 co-chaperone Cdc37;Hsp90 co-chaperone Cdc37, N-terminally processed	Cdc37	1.13185	0.911596	1.11094	1.01066	1.12554	2.71231	1.5983	0.904248	5	12.7	44.593	15	0	36.656
P51410;D3Z629	60S ribosomal protein L9	Rpl9	1.19077	0.953184	1.11015	1.03647	0.992061	1.13007	3.57577	1.97827	2	8.9	21.881	6	0.00072411	12.109
Q8BH04	Phosphoenolpyruvate carboxykinase [GTP], mitochondrial	Pck2	1.14287	0.904266	1.10936	0.981927	0.993205	1.43288	2.08255	1.01781	5	10.3	70.527	12	0	38.479
Q91XU3	Phosphatidylinositol 5-phosphate 4-kinase type-2 gamma	Pip4k2c	1.15754	1.0554	1.10896	1.03443	1.07453	1.29883	1.61396	1.20482	3	5.9	47.335	8	0	19.295
Q3UW66;Q99J99	Sulfurtransferase;3-mercaptopyruvate sulfurtransferase	Mpst	1.25429	1.01129	1.10712	1.07635	1.05094	1.37155	2.0316	0.995276	3	12.8	33.097	9	0	26.861
Q6ZQ29	Serine/threonine-protein kinase TAO2	Taok2	1.10902	1.3641	1.10711	0.815055	1.49785	1.99017	0.454438	0.700741	1	1	139.3	3	0.0025924	7.7192
P84084;D3YV25;E9Q2C2	ADP-ribosylation factor 5	Arf5	1.08714	0.981897	1.10652	0.962679	0.967365	1.34273	2.72574	1.03009	7	45	20.529	16	0	46.453
Q8BWY3	Eukaryotic peptide chain release factor subunit 1	Etf1	1.21814	0.986205	1.10632	0.824576	1.01316	1.42837	1.70551	0.978993	3	7.3	49.03	8	0	25.333
P97351	40S ribosomal protein S3a	Rps3a	1.23293	0.95751	1.10543	0.984872	1.00845	1.33953	2.4462	1.14395	8	23.9	29.885	30	0	53.574
O70503	Very-long-chain 3-oxoacyl-CoA reductase	Hsd17b12	1.05446	0.814913	1.10473	0.8125	0.886905	1.17936	3.85305	1.7938	3	10.3	34.741	3	0	19.451
Q641P0	Actin-related protein 3B	Actr3b	1.81629	1.0284	1.10457	1.00513	1.06539	1.49512	3.15141	1.6285	5	13.6	47.579	6	0	26.315
Q8C483;P26638;A2AFS0;A2AFS1	Serine--tRNA ligase, cytoplasmic	Sars	1.12361	0.910574	1.10421	1.02675	0.965271	1.45445	3.0858	1.41707	9	17.4	61.166	27	0	86.105
Q8VIJ6	Splicing factor, proline- and glutamine-rich	Sfpq	1.24545	0.953431	1.10403	0.981389	1.0084	1.57864	1.31288	0.974863	22	34.9	75.441	63	0	163.41
Q9D881;P19536;F7C106;A0A0A6YVR0	Cytochrome c oxidase subunit 5B, mitochondrial	Cox5b	1.07954	0.929383	1.10359	0.925927	0.999535	1.03045	2.12422	0.870603	5	31	13.847	24	0	35.116
Q8C078	Calcium/calmodulin-dependent protein kinase kinase 2	Camkk2	1.44554	1.32212	1.103	1.1404	1.85816	1.36558	1.62064	0.860885	4	8.7	64.617	7	0	25.908
Q99JR1	Sideroflexin-1	Sfxn1	1.12406	0.876155	1.10225	1.01061	1.06908	1.26399	2.70012	1.04615	6	21.4	35.649	22	0	75.523
Q60749	KH domain-containing, RNA-binding, signal transduction-associated protein 1	Khdrbs1	11.6677	0.965596	1.10224	1.06168	1.25849	17.0301	1.74128	0.933573	15	23.3	48.37	102	0	171.99
A2AEX8;A2AEX6;P97447;A2AEY1;Q8CDC8	Four and a half LIM domains protein 1	Fhl1	1.19111	0.991499	1.10196	0.994693	1.05303	1.19403	0.675122	0.481187	3	10.5	33.563	18	0	35.722
Q64332	Synapsin-2	Syn2	1.17181	0.912914	1.10145	0.981807	0.993446	1.33667	2.28534	1.19896	16	31.6	63.372	86	0	173.93
F8WHL2;Q8CIE6	Coatomer subunit alpha;Coatomer subunit alpha;Xenin;Proxenin	Copa	1.19503	0.956477	1.10072	0.971619	0.924288	2.19066	2.24163	1.27293	5	4.7	139.41	16	0	37.71
Q8JZP2;D3Z620	Synapsin-3	Syn3	1.11367	0.920626	1.10029	0.929945	0.919109	1.2984	2.36501	1.25437	5	9.5	63.314	8	0	19.25
Q922D8	C-1-tetrahydrofolate synthase, cytoplasmic;Methylenetetrahydrofolate dehydrogenase;Methenyltetrahydrofolate cyclohydrolase;Formyltetrahydrofolate synthetase;C-1-tetrahydrofolate synthase, cytoplasmic, N-terminally processed	Mthfd1	1.12823	0.964871	1.10027	1.71973	0.941794	1.59495	1.99016	1.09414	17	19.8	101.2	45	0	136.54
Q9DBJ1;O70250	Phosphoglycerate mutase 1;Phosphoglycerate mutase 2	Pgam1;Pgam2	1.13663	1.14831	1.09955	0.98281	1.13319	1.73442	1.40679	0.989096	2	8.3	28.832	4	0.00081766	15.099
Q8CIN4;Q61036;A3KGC3;A3KGC4;A3KGC5;S4R2K7	Serine/threonine-protein kinase PAK 2;PAK-2p27;PAK-2p34;Serine/threonine-protein kinase PAK 3	Pak2;Pak3	1.26548	0.934211	1.09894	0.994002	0.932351	1.15174	2.57738	1.0983	5	11.3	57.93	11	0	51.687
E9PYI8;Q9JMA1	Ubiquitin carboxyl-terminal hydrolase;Ubiquitin carboxyl-terminal hydrolase 14	Usp14	1.14556	0.926654	1.09857	1.00859	0.953101	1.50898	3.03574	1.33817	7	16.6	52.318	26	0	74.739
P60843	Eukaryotic initiation factor 4A-I	Eif4a1	1.09952	0.899545	1.09758	1.04574	1.01631	1.38746	2.63305	1.19643	12	28.8	46.153	18	0	37.478
Q78PY7;Q3TJ56;E9Q3E9	Staphylococcal nuclease domain-containing protein 1	Snd1	1.07009	0.903294	1.09676	0.991511	0.985725	1.39607	1.94901	1.17288	9	10.1	102.09	21	0	60.19
Q3UYN2;Q9Z140;E9QA77	Copine-6	Cpne6	1.11308	0.921436	1.0967	0.964619	0.988659	1.18178	2.05981	1.04277	10	17.6	61.652	33	0	84.625
Q9Z268;D3Z7V8	RasGAP-activating-like protein 1	Rasal1	1.18447	0.962574	1.09658	0.955316	0.981308	1.4054	1.87376	1.21412	8	10	89.394	23	0	65.509
P67984	60S ribosomal protein L22	Rpl22	1.19231	0.953492	1.09612	1.01472	0.99763	1.4917	1.80291	1.06581	3	30.5	14.759	15	0	25.066
P03995	Glial fibrillary acidic protein	Gfap	1.21942	1.01148	1.09583	0.994096	1.0408	1.33736	1.76629	1.2419	23	47.9	49.899	68	0	203.82
E9Q3L2;F6WIX7;F6Y9T6		Pi4ka	1.22499	1.0376	1.0957	1.02147	0.921121	1.42004	3.26658	1.5455	6	3	231.35	16	0	42.655
Q3UH60;B2RQC7;D3Z5G8	Disco-interacting protein 2 homolog B	Dip2b	1.16632	1.06078	1.09552	1.04449	0.989854	1.04259	1.14589	0.879175	6	4.2	171.12	13	0	37.961
P60487	Pyridoxal phosphate phosphatase	Pdxp	1.23301	0.982061	1.09537	0.987761	1.03623	1.16667	1.48328	0.760736	9	31.2	31.512	29	0	95.584
Q8C605;Q9WUA3;F6YL81;D3YUA3	ATP-dependent 6-phosphofructokinase;ATP-dependent 6-phosphofructokinase, platelet type	Pfkp	1.15491	0.979217	1.09458	0.982007	1.0357	1.33419	2.24701	1.05163	20	24.9	85.546	66	0	183.7
Q9JLZ3;F6RT60;F6R307	Methylglutaconyl-CoA hydratase, mitochondrial	Auh	1.16562	0.990801	1.09455	1.05315	1.00708	1.27194	2.51961	1.19639	9	24.2	33.395	31	0	125.47
Q8BMS1	Trifunctional enzyme subunit alpha, mitochondrial;Long-chain enoyl-CoA hydratase;Long chain 3-hydroxyacyl-CoA dehydrogenase	Hadha	1.13697	0.950738	1.09436	0.972607	0.975255	1.269	2.25229	1.13321	18	24.9	82.669	74	0	163.48
Q3TMU8;O35098;D3Z360	Dihydropyrimidinase-related protein 4	Dpysl4	1.3006	0.951073	1.09429	1.05418	0.954888	1.33431	2.67605	1.11856	17	35	61.927	57	0	125.1
O55143;J3KMM5;Q8R429	Sarcoplasmic/endoplasmic reticulum calcium ATPase 2;Calcium-transporting ATPase	Atp2a2	1.13766	0.937119	1.09392	0.972424	0.959777	1.28801	2.42663	1.14006	28	25.9	114.86	150	0	272.58
Q91Z53;D6REG4;B1AXQ0	Glyoxylate reductase/hydroxypyruvate reductase	Grhpr	1.10532	0.905799	1.0936	1.00503	0.888071	1.47956	2.59175	1.29015	4	12.2	35.328	16	0	31.406
Q925I1;H3BK90;V9GWS5;H3BKI6	ATPase family AAA domain-containing protein 3	Atad3;Atad3a	1.17968	0.957856	1.09353	0.934132	0.910938	1.22265	2.70794	1.42944	5	9.3	66.741	12	0	31.536
D3YW60;P60122	RuvB-like 1	Ruvbl1	1.04466	0.874298	1.09341	0.914442	0.914875	1.15478	2.59557	1.14545	1	8.2	14.513	3	0.0025575	7.5336
Q8CGY8	UDP-N-acetylglucosamine--peptide N-acetylglucosaminyltransferase 110 kDa subunit	Ogt	1.16253	0.959948	1.09265	1.00276	0.964799	1.19028	2.21809	1.11686	10	11.5	116.95	26	0	95.666
B0V2N8;B0V2N7;P07356;B0V2N5	Annexin;Annexin A2	Anxa2	1.3138	0.948718	1.09198	0.953471	1.24746	1.34755	1.00631	0.760769	3	15.9	19.596	6	0	18.102
P46660	Alpha-internexin	Ina	1.14024	1.00282	1.09017	0.968224	1.06715	1.3182	1.47283	1.5026	26	42.7	55.382	86	0	238.75
Q3TC72	Fumarylacetoacetate hydrolase domain-containing protein 2A	Fahd2	1.01072	0.919883	1.08994	1.00252	1.09378	1.41533	2.87245	1.32727	4	8.3	34.69	7	0	25.537
Q91WD5;D3YXT0;A0A0A6YW30;A0A0A6YXD3	NADH dehydrogenase [ubiquinone] iron-sulfur protein 2, mitochondrial	Ndufs2	1.36412	1.01107	1.08991	0.991076	0.989554	1.20583	2.05217	1.02406	14	34.6	52.625	52	0	129.06
B0V2P5;Q8BPN8;F6RYL8;B0V2P6	DmX-like protein 2	Dmxl2	1.144	0.945542	1.08954	0.908238	1.03031	1.28841	2.36597	1.25472	37	13.1	340.69	115	0	319.24
Q9D1R9;D3YWC0	60S ribosomal protein L34	Rpl34;Gm2178	1.34784	0.869416	1.08937	0.965657	0.93397	1.52133	2.3944	1.09912	2	12.8	13.293	5	0.00075245	12.859
O70318	Band 4.1-like protein 2	Epb41l2	1.10437	0.976218	1.08865	0.966442	1.06032	1.23452	2.18843	1.17173	20	23.7	109.94	40	0	137.88
Q8BW86	Rho guanine nucleotide exchange factor 33	Arhgef33	1.29092	1.18251	1.08856	4.23477	1.70744	1.15556	1.01335	1.21849	4	5.2	94.757	9	0	26.854
B1AQF4;Q9D7X3;H3BKL8;Q3V2Y9;H3BKD1	Dual specificity protein phosphatase 3	Dusp3	0.987503	0.932702	1.08783	1.04079	0.888327	1.74498	7.36959	2.01438	4	23.3	23.223	10	0	37.484
Q9QYG0	Protein NDRG2	Ndrg2	1.24828	1.05511	1.08721	1.16715	1.05791	1.26829	2.2115	1.08995	3	9.2	40.789	5	0	20.143
Q8R050;Q149F3	Eukaryotic peptide chain release factor GTP-binding subunit ERF3A	Gspt1	1.05675	0.946173	1.08684	1.00113	1.00603	1.20814	1.94232	1.19001	3	4.6	68.625	8	0	20.391
Q9Z2Y3;E9Q0I8;E9Q0I7;D3Z6A7;Q3UVL6;D3Z6A8;D3Z6A9	Homer protein homolog 1	Homer1	1.06733	1.00998	1.08675	0.987365	0.842659	1.65545	2.47566	1.7636	7	20.8	41.412	19	0	52.104
P63137;P50571;F6WUM4	Gamma-aminobutyric acid receptor subunit beta-2;Gamma-aminobutyric acid receptor subunit beta-1	Gabrb2;Gabrb1;Gabrb3	1.20079	0.891899	1.08625	1.01078	1.04075	1.87086	2.76355	1.49067	6	14.6	59.196	16	0	44.184
Q80U63;A8Y5E5;A2A7Y8;Q811U4	Mitofusin-2	Mfn2	1.16292	1.04738	1.08596	1.11208	1.19408	1.51152	2.02362	1.17012	7	9.2	86.187	14	0	43.329
Q8K2C9	Very-long-chain (3R)-3-hydroxyacyl-CoA dehydratase 3	Hacd3	1.11764	0.885677	1.08595	0.969615	0.930695	1.20235	2.88766	1.28288	6	13.3	43.131	20	0	60.123
Q9WUD1	STIP1 homology and U box-containing protein 1	Stub1	1.3456	1.28099	1.08584	1.24972	0.672636	2.07602	8.38569	3.08158	3	11.5	34.909	6	0	21.261
G3UZK4;P35980;G3UYV6;G3UX28;G3UZJ6	60S ribosomal protein L18	Rpl18	1.43248	1.0043	1.08566	1.01782	1.02055	2.03966	1.91508	1.16293	3	25.7	15.245	9	0	30.965
Q7JCY9;P00848	ATP synthase subunit a	mt-Atp6;Mtatp6	0.913277	0.68723	1.0849	0.796025	1.12985	1.00296	2.21117	1.27457	1	4.4	25.095	2	0.0046838	6.5385
O70310	Glycylpeptide N-tetradecanoyltransferase 1	Nmt1	1.24824	0.99115	1.08475	1.03704	1.02763	1.34579	2.72407	1.18549	2	4.4	56.888	7	0	21.043
H3BKM0;Q9DBG3;H3BIY9;H3BJ06;Q5SWR0	AP-2 complex subunit beta;AP complex subunit beta	Ap2b1	1.14055	0.954443	1.08453	0.925747	0.967612	1.15123	2.71874	1.17651	20	22.2	101.36	116	0	198.4
Q91VA7;V9GXV0	Isocitrate dehydrogenase [NAD] subunit, mitochondrial	Idh3b	1.15201	0.935475	1.08426	0.974946	1.01246	1.144	2.79264	1.17443	10	25.8	42.194	64	0	91.624
J3QN31;P28650	Adenylosuccinate synthetase isozyme 1	Adssl1	1.18302	0.801468	1.08408	0.957302	0.88548	1.43019	1.47989	0.9875	4	9.4	52.779	7	0	22.685
Q99KQ4	Nicotinamide phosphoribosyltransferase	Nampt	1.30394	1.11858	1.08361	1.08985	1.19003	1.10927	1.56837	0.855527	6	10.6	55.446	20	0	39.63
A2AQE4;P61202	COP9 signalosome complex subunit 2	Cops2	1.14085	1.03746	1.08326	0.994304	0.982599	1.22012	2.22935	1.22395	6	16.9	46.913	14	0	46.193
Q64514;A0A087WRC0;Q05DJ9;A0A087WQR6;A0A087WP19	Tripeptidyl-peptidase 2	Tpp2	1.16859	0.978741	1.08271	0.969087	0.99573	1.3217	2.02638	1.04047	14	11.5	139.88	38	0	98.15
Q8R164	Valacyclovir hydrolase	Bphl	1.14456	0.904237	1.08257	1.01442	0.96498	1.29349	2.12288	1.02252	3	11.3	32.851	8	0	17.173
Q04447;P07310	Creatine kinase B-type	Ckb	1.15628	0.909009	1.0823	1.09582	0.985096	1.26165	2.02558	1.00569	11	34.4	42.713	92	0	292.5
E9PY26;Q8R016	Bleomycin hydrolase	Blmh	1.4924	1.38627	1.08219	0.977236	1.48088	1.20487	1.02545	0.935693	1	6.7	20.909	3	0.0025157	7.3385
A2AHJ7;A2AHK0;Q80UP3	Diacylglycerol kinase;Diacylglycerol kinase zeta	Dgkz	1.10749	0.868326	1.08213	0.812942	1.05625	2.48747	0.780483	1.1156	2	3	105.9	4	0.00079365	14.073
Q9CQA3	Succinate dehydrogenase [ubiquinone] iron-sulfur subunit, mitochondrial	Sdhb	1.15898	0.934781	1.08207	1.13455	1.00629	1.25625	1.03304	0.693604	11	39.4	31.814	38	0	86.773
Q3V1Z5;P62702;V9GWY0	40S ribosomal protein S4;40S ribosomal protein S4, X isoform	Rps4l;Rps4x;Gm15013	1.10396	0.906217	1.08187	0.912811	0.989794	1.34337	2.63956	1.00277	8	23.7	29.184	24	0	53.117
Q9JHU4;F6ZX84	Cytoplasmic dynein 1 heavy chain 1	Dync1h1	1.1773	1.03024	1.08141	0.994268	1.01919	1.21263	2.16729	1.12125	113	24.5	532.04	321	0	323.31
Q9D394;D6RET4;D3Z4D2;Q8BR30;Q8R4C2	Protein RUFY3	Rufy3	1.13469	0.89807	1.08065	0.958085	0.964278	1.50864	2.30471	1.09679	12	27.1	53.006	40	0	105.1
P62743	AP-2 complex subunit sigma	Ap2s1	1.13466	0.838562	1.08041	0.917802	0.866739	0.998895	3.38339	0.958641	4	25.4	17.018	11	0	24.234
K3W4Q9;Q8BH60	Golgi-associated PDZ and coiled-coil motif-containing protein	Gopc	1.42696	1.00396	1.07967	9.86869	1.068	1.62141	1.65166	0.625632	4	8.2	50.636	11	0	26.375
Q9CPY7	Cytosol aminopeptidase	Lap3	1.13581	0.9234	1.07914	1.00865	1.04762	3.73796	2.23218	1.06523	13	27.7	56.141	42	0	102.52
H7BXB9;F8WIU1;Q9D1K7	UPF0687 protein C20orf27 homolog	Rik	1.30325	0.737294	1.07883	0.950745	0.9644	1.05	2.42077	0.962174	1	9.9	15.773	2	0.0026774	9.1585
E9Q3W4;Q9QXS1;F6R059;E9PW24;E9Q9J6;Q8R0W0	Plectin	Plec	1.23256	1.06098	1.07851	0.998771	1.15779	1.39077	1.40482	1.5292	53	12.9	499.1	118	0	323.31
B1AT36;Q9D8W5;Q3TRH2	26S proteasome non-ATPase regulatory subunit 12	Psmd12	1.27947	0.966677	1.07831	1.0269	1.00279	1.75275	2.80959	1.26796	7	19.7	50.569	17	0	54.575
Q7TSY6;D3Z4K9;D3Z4C5;D3Z588;D3Z580;D3Z4T1;Q8CIN6	CUGBP Elav-like family member 4;CUGBP Elav-like family member 3	Celf4;Celf5;Celf3	1.13034	1.18143	1.07825	0.920709	1.41665	1.59945	0.651855	0.820142	2	4.1	51.932	4	0.00070822	11.594
G5E924;Q8R081;G3UY38;G3UY56;G3UYY3	Heterogeneous nuclear ribonucleoprotein L	Hnrnpl	1.24193	0.953242	1.07746	1.01023	0.974081	1.33544	2.07674	1.16128	16	33.8	66.821	61	0	139.54
O88741	Ganglioside-induced differentiation-associated protein 1	Gdap1	1.17756	0.938993	1.07719	0.983326	0.963165	1.31391	2.4201	1.20093	9	24.3	41.31	34	0	84.655
Q8CGK3	Lon protease homolog, mitochondrial	Lonp1	1.04662	0.947624	1.07704	0.972537	0.941704	1.11427	2.18087	0.946063	9	10.3	105.84	21	0	63.406
P63046	Sulfotransferase 4A1	Sult4a1	1.1283	0.963853	1.0769	0.92233	1.00795	1.29625	1.89963	1.01443	3	9.9	33.053	9	0	53.286
O70172;F6RJE8;Q80XI4	Phosphatidylinositol 5-phosphate 4-kinase type-2 alpha;Phosphatidylinositol 5-phosphate 4-kinase type-2 beta	Pip4k2a;Pip4k2b	1.54794	1.04133	1.07647	1.02978	1.16732	1.47681	1.95277	1.41775	5	14.6	46.151	12	0	37.469
Q68FG2		Sptbn2	1.16328	0.970433	1.07643	0.989528	1.0154	1.33603	1.764	1.3057	63	31.4	270.92	158	0	323.31
Q8BWT1	3-ketoacyl-CoA thiolase, mitochondrial	Acaa2	1.17217	0.917582	1.07584	1.00656	0.997698	1.31252	2.42875	1.14486	12	33.8	41.829	40	0	127.93
P48771	Cytochrome c oxidase subunit 7A2, mitochondrial	Cox7a2	1.12958	0.885983	1.07522	0.984059	0.98818	1.11771	2.51575	1.49083	2	27.7	9.2908	6	0.00083893	16.374
E9QLL2;Q8BZ98;F2Z460;E0CXZ8	Dynamin-3	Dnm3	1.14991	1.0303	1.07513	0.992704	1.0113	1.35247	2.14427	1.03958	26	26.2	97.272	65	0	154.58
Q99MK8;Q7TS64;F7AEX1;E9Q419;E9PW16;Q3UYH7;F6QY34	Beta-adrenergic receptor kinase 1	Adrbk1	1.1155	0.936101	1.07511	0.960746	1.12238	1.40807	1.37584	1.0571	7	11	79.638	17	0	44.966
Q80X50	Ubiquitin-associated protein 2-like	Ubap2l	1.38635	1.07864	1.07465	1.1309	1.14139	1.45408	0.951798	1.75404	6	6.7	116.8	10	0	60.649
Z4YJV4;Q60597;Q5SVY0	2-oxoglutarate dehydrogenase, mitochondrial	Ogdh	1.14005	1.03998	1.07339	1.25103	0.967267	1.4441	2.57285	1.30486	22	24.9	116.03	66	0	142.1
Q64133	Amine oxidase [flavin-containing] A	Maoa	1.12276	0.915859	1.07316	0.945262	1.00422	1.16454	2.67313	1.18016	10	21.9	59.601	35	0	105.94
Q99KI0	Aconitate hydratase, mitochondrial	Aco2	1.04822	0.907496	1.07259	0.886859	0.930421	1.29395	2.40414	1.0837	23	31.4	85.462	105	0	249.66
A2AUK5;A2AUK8;Q9Z2H5;A2AUK7;A2AUK6;E9PV14	Band 4.1-like protein 1	Epb4.1l1;Epb41l1	1.12273	0.967285	1.07257	0.982481	0.957391	1.45633	2.25716	1.20508	18	23.2	98.314	49	0	150.86
Q8C1B7	Septin-11	Sep11	0.871198	0.890853	1.07245	0.894458	0.587835	2.69071	2.30921	1.38627	6	16.9	49.694	4	0.00082169	15.302
G5E814;Q9D8B4	NADH dehydrogenase [ubiquinone] 1 alpha subcomplex subunit 11	Ndufa11	1.22306	0.998896	1.07244	1.12362	1.03999	1.46113	2.20384	1.03353	1	7.7	15.115	3	0.0025543	7.5239
H3BJC1;H3BKA1;H3BJZ9;H3BKL5;Q921H8	3-ketoacyl-CoA thiolase A, peroxisomal	Acaa1a	1.12736	0.952514	1.0722	0.978389	1.01652	1.56482	2.24515	1.38485	1	15.3	10.162	4	0.0026828	9.4756
Q921J2	GTP-binding protein Rheb	Rheb	1.1859	1.05845	1.07204	1.03472	1.05793	1.40793	3.04224	1.04359	3	15.2	20.451	11	0	20.524
B1ASE2;G3X9L6;Q9DCX2	ATP synthase subunit d, mitochondrial	Atp5h;Gm10250	1.1956	1.04694	1.0719	1.04369	0.882914	1.45158	2.11227	1.04055	1	10.1	15.882	4	0.0025991	7.7337
P08551	Neurofilament light polypeptide	Nefl	1.15319	1.07449	1.07143	0.986782	1.05051	1.1947	1.40785	1.55251	18	28	61.508	69	0	202.13
Q3TA40;Q8R0A7;Q8BQB5;D3YUS2	Uncharacterized protein KIAA0513	Rik;Kiaa0513	1.12501	0.906305	1.07137	0.926706	0.941481	1.25841	2.63684	1.18071	7	18.4	45.218	22	0	52.133
Q9D0I9	Arginine--tRNA ligase, cytoplasmic	Rars	1.16016	0.929356	1.07132	0.967914	0.959151	1.3966	1.92197	1.01005	5	10	75.673	10	0	38.542
Q80TZ3;B1B0B8;B1B0B7;F6SLK1	Putative tyrosine-protein phosphatase auxilin	Dnajc6	1.1557	1.02349	1.07101	0.973318	0.967978	1.14615	1.91974	1.17543	11	11.7	102.3	37	0	102.93
Q3TBU7;Q3U2K8;Q80WC7	Arf-GAP domain and FG repeat-containing protein 2	Agfg2	1.20828	1.03796	1.0706	1.00238	1.22636	1.41954	0.459574	0.921358	7	22.4	41.739	26	0	82.225
Q9CQI3;D3YY93;D3Z2F6;D3YY16;Q9ERL7	Glia maturation factor beta	Gmfb	1.38155	1.17462	1.07056	1.08117	0.906485	1.13157	2.93102	1.06119	3	19	16.723	9	0	22.073
P08553;D3YZ35;REV__Q8R344	Neurofilament medium polypeptide	Nefm	1.17483	1.04461	1.07	0.977547	1.00117	1.3914	1.69685	1.59806	26	26.8	95.915	115	0	252.83
G3UWV4;Q69Z98;G3UXM5;G3UZ19;G3UZ00;G3UYN4	Serine/threonine-protein kinase BRSK2	Brsk2	1.18142	1.05701	1.06988	1.11839	1.03584	1.32079	1.22763	1.1077	7	9.3	77.777	12	0	26.322
H3BLJ9;H3BJL6;H3BKH6;Q9R0P3;H3BJP2;H3BK43;H3BJC6;H3BL99	S-formylglutathione hydrolase	Esd	1.09615	0.875905	1.0695	1.14699	0.960054	1.33272	1.91481	1.02412	4	20.8	28.553	26	0	38.626
Q8CI94	Glycogen phosphorylase, brain form	Pygb	1.09816	0.944245	1.06928	0.956714	0.998294	1.22064	2.52897	1.14685	26	34.4	96.729	85	0	224.42
H3BJU7;H3BJX8;H3BJ45;H3BJ40;H3BKH9;Q60875	Rho guanine nucleotide exchange factor 2	Arhgef2	1.11291	1.03633	1.06913	0.99979	1.08571	1.49673	1.83261	1.17725	5	5.9	108.59	9	0	31.957
P46097;Q9R0N5	Synaptotagmin-2	Syt2	1.08923	0.928772	1.06892	0.982636	0.954007	1.31947	2.35268	1.36023	11	23.5	47.262	14	0	36.925
Q9JIF7	Coatomer subunit beta	Copb1	1.18078	1.07982	1.06838	0.835954	1.12749	1.20718	1.61692	1.02759	2	2.8	107.06	3	0.000777	13.576
A0A0A6YX33;A0A0A6YWI6;A0A0A6YX71;Q6PGN3	Serine/threonine-protein kinase DCLK2	Dclk2	1.75443	1.22772	1.06811	1.0047	1.07162	1.71826	1.44518	1.01092	3	6.4	64.926	7	0	20.629
E9PYA3;G5E8T9;Q99KB8;E9Q2H8	Hydroxyacylglutathione hydrolase, mitochondrial	Hagh	1.10782	0.806276	1.06789	0.966481	1.04489	1.74087	1.92866	0.977374	2	11.8	26	6	0.00082645	15.691
Q9D172	ES1 protein homolog, mitochondrial	D10Jhu81e	1.1406	0.975579	1.06783	1.00006	1.16168	1.31988	2.0237	1.06977	8	38	28.09	34	0	156.86
Q8BZN7;Q569Z6;F6YSQ2	Thyroid hormone receptor-associated protein 3	Thrap3	1.32049	0.958649	1.06777	0.902501	1.02941	2.80077	1.19901	0.828258	5	9	80.11	7	0	36.095
P15105;D3YVK1;D3Z121	Glutamine synthetase	Glul	1.25338	1.0313	1.0671	1.08503	1.18925	1.2388	1.26416	1.05555	4	13.1	42.119	20	0	37.357
Q9WV34	MAGUK p55 subfamily member 2	Mpp2	1.1298	0.973357	1.06709	1.02927	1.01196	1.4299	2.13346	1.09465	14	27.2	61.554	42	0	111.42
Q9Z110	Delta-1-pyrroline-5-carboxylate synthase;Glutamate 5-kinase;Gamma-glutamyl phosphate reductase	Aldh18a1	1.25037	1.00957	1.06654	1.00358	1.03309	1.07167	2.41698	0.905096	2	2.5	87.265	4	0.00078247	13.695
F8VQF9;Q3TLI0	Trafficking protein particle complex subunit 10	Trappc10	1.05277	0.833536	1.06564	0.830272	1.07017	0.60928	0.315138	0.329721	1	0.7	141.49	5	0.0047142	6.613
A0A087WQE6;A0A087WNT1;P83940;A0A087WPE4	Transcription elongation factor B polypeptide 1	Tceb1	1.19736	0.932881	1.06532	0.971011	0.94211	1.14164	1.86243	0.921713	3	41.1	10.657	3	0	17.96
P97494	Glutamate--cysteine ligase catalytic subunit	Gclc	1.41018	1.2434	1.06504	1.85642	0.924034	0.721314	1.95969	2.04738	2	4.2	72.571	2	0.00076628	13.33
P14148;F6XI62	60S ribosomal protein L7	Rpl7	1.26258	0.985271	1.06486	1.08394	1.13273	1.66743	1.46358	1.29854	6	21.1	31.419	17	0	45.498
S4R2U8;E9Q350;S4R1E7;Q80TT2	BAI1-associated protein 3	Baiap3	1.09926	1.03502	1.06477	0.999452	1.052	1.34997	1.42001	0.951007	1	0.8	125.87	3	0.0025445	7.4659
Q3TSA8;Q8K021;D3YTP4	Secretory carrier-associated membrane protein 1	Scamp1	1.28079	1.17192	1.06473	1.10451	0.964392	1.43527	2.23873	1.55179	3	16.4	32.338	3	0	31.623
P48722;E0CY23;F6TFH3;F6SMW7	Heat shock 70 kDa protein 4L	Hspa4l	1.28819	0.960947	1.0646	0.90975	0.923766	2.91147	4.29961	1.39967	8	12.8	94.381	15	0	56.427
E9QAN4;G3UW47;Q6TA13;E9Q9G6;A0A087WQE8;P33173;Q60575;Q3V3Y9;E9Q9B0;A2AH75;O35071;F6XNB6	Kinesin-like protein;Kinesin-like protein KIF1A	Kif1a	1.10402	0.928821	1.06412	0.920984	1.07021	1.7164	1.49747	1.31856	10	6.6	190.97	21	0	72.499
Q8VD37;F7CPX0;A2AIY5	SH3-containing GRB2-like protein 3-interacting protein 1	Sgip1	1.04733	0.87664	1.06384	1.00547	0.939544	1.59216	2.30456	1.26295	6	9.7	86.062	13	0	43.56
Q8R5H6	Wiskott-Aldrich syndrome protein family member 1	Wasf1	1.12726	0.856729	1.0637	1.05513	1.04194	1.28941	3.24454	1.22642	4	6.8	61.508	6	0	24.718
Q8BH59;V9GXX9	Calcium-binding mitochondrial carrier protein Aralar1	Slc25a12	1.09318	0.878549	1.06349	0.89741	0.977975	1.42906	2.76054	1.25403	22	30.4	74.569	106	0	220.99
K7E6F1;F8WIV2;Q60854;E9PYY0;E9Q3Y1;E9Q6X2;E9Q108;E9Q0P9;E9PZQ9;E9Q4R2	Serpin B6	Serpinb6a;Serpinb6	1.09632	0.930498	1.06341	0.990481	1.13419	1.18699	2.15095	1.24844	3	14.5	25.411	9	0	37.457
B1AWV9;Q8JZR6;Q5DTL9	Anion exchange protein;Electroneutral sodium bicarbonate exchanger 1;Sodium-driven chloride bicarbonate exchanger	Slc4a10;Slc4a8	1.10025	0.986913	1.06334	0.994128	0.930285	1.05709	2.32534	1.00804	4	3.3	124.61	6	0	20.275
Q642K5;P62862	40S ribosomal protein S30	Fau	1.15502	1.03158	1.06303	1.0492	1.33555	1.49025	1.09726	0.680803	2	8.3	14.416	7	0.00079618	14.167
P29341;Q9D4E6;Q62029;Q8C7D3;A2A5N3;Q91YZ8;D3Z5M2;A3KFU5;A3KFU8;Q6PHQ9;F6ZAX1;V9GXG3;REV__Q61362	Polyadenylate-binding protein 1	Pabpc1	4.80913	1.08493	1.06299	1.11392	1.27611	10.5884	1.5652	1.90012	21	29.9	70.67	84	0	192.39
P28651	Carbonic anhydrase-related protein	Ca8	1.14468	0.895226	1.06288	1.08118	0.96801	1.63614	2.43696	1.10484	2	7.2	33.081	5	0.00081633	14.988
P61264;Q3TJ55;Q80W45;Q00262	Syntaxin-1B	Stx1b	1.18442	0.985102	1.06274	1.00317	1.05421	1.34867	2.12671	1.20981	9	36.8	33.244	30	0	104.31
A3KGU7;A3KGU5;E9Q447;P16546;A3KGU9;A3KGU4;P08032	Spectrin alpha chain, non-erythrocytic 1	Sptan1	1.16869	1.0391	1.06256	0.943786	0.99897	1.40071	1.60879	2.13485	97	42.3	285.15	343	0	323.31
Q8JZN5	Acyl-CoA dehydrogenase family member 9, mitochondrial	Acad9	1.12295	1.19419	1.06256	0.985457	0.997819	1.26219	2.47675	1.21496	12	19.5	68.721	30	0	122.62
P35293	Ras-related protein Rab-18	Rab18	1.25213	1.04032	1.06174	0.984723	1.0065	0.958819	2.20444	1.2136	6	33.5	23.035	21	0	45.222
Q5U458;A2A8D1;E9Q8B3	DnaJ homolog subfamily C member 11	Dnajc11	1.1747	0.943025	1.06138	1.05047	1.11528	1.52692	1.89779	1.11931	3	4.1	63.232	6	0	17.737
Q3UFN1;E9Q3B9;D3YYS6;O35678	Monoglyceride lipase	Mgll	1.12036	0.897087	1.06133	0.948285	0.975529	1.3818	2.79338	1.10095	4	14.3	28.377	9	0	28.275
D3YZU5;D3YZU4;D3YZU1	SH3 and multiple ankyrin repeat domains protein 1	Shank1	1.29608	1.23813	1.0608	1.06292	1.11542	1.51182	1.53466	1.14101	6	3.1	225.46	10	0	42.34
Q8BH80;Q9QY76	Vesicle-associated membrane protein-associated protein B	Vapb	1.11654	0.814093	1.06043	1.11615	1.03193	1.09285	2.95555	0.987508	5	21	26.918	12	0	35.638
P80315;G5E839;G3UYW5;G3UXF3;G3UXG2	T-complex protein 1 subunit delta	Cct4	1.1355	0.976399	1.05969	0.984355	1.00254	1.41977	3.02688	1.45887	14	26.2	58.066	38	0	100.41
Q8VCW8	Acyl-CoA synthetase family member 2, mitochondrial	Acsf2	1.15162	0.939054	1.05914	0.940946	0.945405	1.37067	2.42898	1.14204	5	9.4	67.95	14	0	38.819
Q80XU2;P05480;Q04736;D3YZ57;P39688;E9Q696;F6UND7;P06240;P25911;P08103	Non-specific protein-tyrosine kinase;Neuronal proto-oncogene tyrosine-protein kinase Src;Tyrosine-protein kinase Yes;Tyrosine-protein kinase Fyn	Src;Yes1;Fyn	1.25606	0.919879	1.05906	0.963794	1.0932	1.50598	2.04104	1.19434	4	6.5	59.89	9	0	23.746
B1AU25;Q9Z0X1	Apoptosis-inducing factor 1, mitochondrial	Aifm1	1.12226	0.935888	1.05849	1.05465	1.07092	1.38752	1.67447	0.933312	5	8.9	66.113	11	0	44.484
E0CZ78;P48453;E9Q6P2;G3X8U7;P48455	Serine/threonine-protein phosphatase;Serine/threonine-protein phosphatase 2B catalytic subunit beta isoform	Ppp3cb	1.13723	0.974075	1.05726	1.03316	1.0568	1.13227	1.33877	0.780365	12	25.4	59.074	14	0	48.711
Q9JM63	ATP-sensitive inward rectifier potassium channel 10	Kcnj10	1.16722	0.885206	1.05701	1.18032	0.990376	1.35572	2.3377	1.72666	2	7.4	42.432	5	0.00083126	16.015
P27612;F7D1R5	Phospholipase A-2-activating protein	Plaa	1.16996	1.07112	1.05624	0.957777	1.37903	1.30487	1.26546	1.15199	5	8.1	87.22	11	0	36.778
E9Q7E9;Q3V3Q7	Phosphofurin acidic cluster sorting protein 2	Pacs2	1.39536	1.44561	1.05545	1.5878	1.70773	1.01498	3.02483	1.1106	1	1.5	98.192	2	0.005257	6.5258
Q3V3R1	Monofunctional C1-tetrahydrofolate synthase, mitochondrial	Mthfd1l	1.15818	0.651732	1.05521	1.69007	0.785777	1.10143	2.61969	0.903931	3	3.3	105.73	5	0	18.606
P17426;F6TPX8;E9PWD0;F6VSP9	AP-2 complex subunit alpha-1	Ap2a1	1.12696	0.937247	1.0549	0.952823	0.974074	1.1902	2.50343	1.21284	28	26.1	107.66	141	0	244.28
Q8R1Q8	Cytoplasmic dynein 1 light intermediate chain 1	Dync1li1	1.13423	0.915365	1.05464	1.36763	0.998274	1.20352	2.94775	1.19217	8	17.8	56.614	23	0	57.477
Q8C570;A2ASC6	mRNA export factor	Rae1	1.23066	0.977274	1.05457	1.17908	1.04484	1.79152	0.50222	1.708	5	14.9	40.965	16	0	46.174
Q9R0Q6;D3YVI5	Actin-related protein 2/3 complex subunit 1A	Arpc1a	1.14423	0.80871	1.05431	0.948497	0.938747	1.10479	2.4575	1.22747	8	18.6	41.626	25	0	53.732
P49443;Q99NF7;P36993	Protein phosphatase 1A	Ppm1a	1.13287	0.969963	1.0543	0.974449	1.02901	1.47672	2.32022	1.30785	5	16.2	42.432	16	0	45.11
Q8C167	Prolyl endopeptidase-like	Prepl	1.09229	0.895068	1.05422	1.00645	0.945616	1.48357	2.3385	1.14665	6	8.8	83.193	11	0	43.559
A2AFW6;Q9D050;Q791V5	Mitochondrial carrier homolog 2	Mtch2	1.1077	0.896871	1.05247	1.0063	1.01933	1.18351	3.07457	1.0762	6	21.8	32.345	18	0	59.863
Q8BGR3;P08414;V9GXY4;P58801	Calcium/calmodulin-dependent protein kinase type IV	Camk4	1.42956	0.876727	1.05179	0.930802	0.961569	1.24193	2.23215	1.08554	8	16.8	52.542	30	0	57.636
P54071;D6RIL6	Isocitrate dehydrogenase [NADP], mitochondrial	Idh2	1.15378	0.948381	1.05143	1.00832	0.998106	1.40654	2.03417	1.0802	7	18.1	50.906	17	0	53.259
P37040;Q05DV1;E9PVT9;E9Q997	NADPH--cytochrome P450 reductase	Por	1.19711	0.912651	1.05131	0.907184	0.940304	1.41737	2.86644	1.44098	5	6.3	77.043	6	0	28.413
O55091	Protein IMPACT	Impact	1.09169	0.914467	1.05077	0.966343	1.02478	1.73407	1.89403	1.20917	4	14.8	36.276	6	0	30.06
B2RSH2;A2AE32;P20612;Q3V3I2;P50149;F6QPU5	Guanine nucleotide-binding protein G(i) subunit alpha-1	Gnai1	1.1548	0.859835	1.05039	0.920111	0.98874	1.36511	2.87176	1.30119	8	21.2	40.361	23	0	63.626
Q9EP69	Phosphatidylinositide phosphatase SAC1	Sacm1l	1.10813	0.906341	1.04998	0.934956	0.996586	1.34689	2.13545	1.13532	14	22.7	66.943	50	0	110.9
E9QKH8;O35927	Catenin delta-2	Ctnnd2	0.781502	0.815925	1.04964	0.540692	0.755052	1.34755	0.473159	0.747227	3	2.7	134.94	4	0	19.546
P70404	Isocitrate dehydrogenase [NAD] subunit gamma 1, mitochondrial	Idh3g	1.08058	0.879785	1.04958	0.938156	1.19369	1.18586	2.23433	1.12422	8	27	42.785	39	0	67.231
O08914	Fatty-acid amide hydrolase 1	Faah	1.12558	0.87093	1.04937	0.902608	0.901446	1.96656	3.89864	1.63031	1	2.1	63.221	2	0.0026473	8.272
Q9Z1Q2;Q80YU0	Abhydrolase domain-containing protein 16A	Abhd16a	1.11719	0.959919	1.04893	0.963952	0.964001	1.60408	1.89264	1.0688	9	17	63.085	23	0	71.523
Q91ZA3;H3BL62;D3YZC0;D3YWM4;H3BK61	Propionyl-CoA carboxylase alpha chain, mitochondrial	Pcca	1.17908	0.963407	1.04874	1.00589	0.987402	1.50598	2.12548	1.14785	13	19.5	79.921	37	0	94.267
G5E8R3;E9QPD7;Q05920	Pyruvate carboxylase;Pyruvate carboxylase, mitochondrial	Pcx;Pc	1.15515	0.97652	1.04873	0.960726	1.08328	1.24476	1.91484	1.09297	21	19.8	129.7	77	0	179.54
P49615;D3Z2T9;E9Q9E4;E9PZX7;E3W997;E9PVC7;P11440;Q80YP0;P30285;Q64261;P97377;Q99J95;Q3V3A1;O35495;Q14AX6;Q69ZA1	Cyclin-dependent-like kinase 5	Cdk5	1.23193	0.876925	1.04873	0.958003	0.944235	1.38491	2.43051	1.20509	8	28.4	33.288	31	0	78.761
Q9CQM9	Glutaredoxin-3	Glrx3	1.21197	0.923081	1.04865	1.04331	1.01919	0.953068	1.79194	0.813811	2	6.8	37.778	10	0.00081037	14.663
P46664	Adenylosuccinate synthetase isozyme 2	Adss	1.14099	0.893084	1.04816	0.945208	0.967041	1.38404	1.60281	0.905011	10	26.3	50.02	21	0	83.685
B1B1A8;Q6PDN3	Myosin light chain kinase, smooth muscle;Myosin light chain kinase, smooth muscle, deglutamylated form	Mylk	1.07082	0.785819	1.04815	0.968461	0.976445	1.2115	2.88634	1.11985	1	0.4	213.61	2	0.0026076	7.7863
Q8BVQ5	Protein phosphatase methylesterase 1	Ppme1	1.19747	0.916484	1.04788	0.950496	0.960718	1.29485	2.68733	1.17657	8	23.1	42.256	25	0	58.742
Q7TQD2	Tubulin polymerization-promoting protein	Tppp	1.25057	1.07846	1.0477	1.02103	1.12142	1.35099	0.77149	0.844185	5	24.3	23.574	21	0	41.9
Q9DC69	NADH dehydrogenase [ubiquinone] 1 alpha subcomplex subunit 9, mitochondrial	Ndufa9	1.06691	0.90104	1.04766	1.01993	0.927669	1.26125	3.36037	1.13946	10	28.9	42.525	32	0	83.481
Q8K3J1	NADH dehydrogenase [ubiquinone] iron-sulfur protein 8, mitochondrial	Ndufs8	1.03351	0.799431	1.04649	0.985718	0.864828	1.95065	2.57602	1.15257	2	9.4	24.038	7	0.00074349	12.64
P48758	Carbonyl reductase [NADPH] 1	Cbr1	1.20329	0.929295	1.04604	0.929629	1.01884	1.16882	2.23785	1.04032	12	53.4	30.641	36	0	132.55
Q9EPN1;Q8BSM6;A0A0A6YXX3;A0A0A6YXL6;E9Q3Y4;Q9ESE1	Neurobeachin	Nbea	1.27293	1.00075	1.04539	1.04417	0.976369	2.51684	2.23657	1.34305	6	2.2	326.74	8	0	39.112
Q80TL4;F6SBE4;S4R193;S4R202;S4R1R0	Protein KIAA1045	Kiaa1045	1.24801	0.94491	1.04489	0.98289	1.03355	1.3567	2.04523	1.0881	9	25.8	45.222	40	0	104.57
Q8C729	Protein FAM126B	Fam126b	1.15795	0.834059	1.04475	1.03577	0.938578	1.7553	2.07036	1.52923	1	1.9	58.586	2	0.0074627	6.359
Q8CBB7;P22892	AP-1 complex subunit gamma-1	Ap1g1	1.13715	0.929481	1.04454	0.926537	1.02829	1.39455	2.51588	1.14685	10	11.4	91.721	34	0	87.392
P61226	Ras-related protein Rap-2b	Rap2b	1.11981	0.91927	1.04445	0.991442	1.10601	1.33702	2.41733	1.3979	5	24.6	20.504	18	0	33.125
Q9WUM5	Succinyl-CoA ligase [ADP/GDP-forming] subunit alpha, mitochondrial	Suclg1	1.14661	0.91176	1.04425	0.910547	0.974368	1.3507	2.22933	1.18988	6	21.4	36.154	33	0	64.249
Q91VD9;A0A087WSU3;A0A087WQ77;A0A087WQR0;A0A087WP77	NADH-ubiquinone oxidoreductase 75 kDa subunit, mitochondrial	Ndufs1	1.10354	0.88901	1.04333	0.998983	0.979734	1.1963	2.08756	1.05437	23	31.5	79.776	84	0	241.84
P62881	Guanine nucleotide-binding protein subunit beta-5	Gnb5	1.13067	0.924411	1.04333	0.994872	0.970041	1.36677	2.22112	1.04688	6	12.7	43.565	17	0	42.131
Q80UY2	E3 ubiquitin-protein ligase KCMF1	Kcmf1	1.03998	0.764511	1.04252	0.964656	1.24055	1.58318	1.91558	1.0621	1	2.4	41.791	1	0.0025189	7.3442
Q3T9X3;Q3TCR7;G3X9G4;F8WIV5;P39054;G3UZZ3;G3UXX2	Dynamin-2	Dnm2	1.28495	0.992209	1.04225	1.04724	0.978963	0.793855	3.0612	1.17902	19	17.7	97.194	13	0	23.003
Q8BIF2;A2A4W9;B7ZC11	RNA binding protein fox-1 homolog 3	Rbfox3	1.10291	0.852432	1.04196	1.12259	1.07545	1.56558	1.58311	1.15459	4	11.5	40.61	1	0.0024814	7.1953
Q5DTY9;Q6WVG3	BTB/POZ domain-containing protein KCTD16;BTB/POZ domain-containing protein KCTD12	Kctd16;Kctd12	1.28554	0.906626	1.0408	1.03985	0.943245	1.63325	3.22515	1.24011	2	4.4	48.972	5	0.0007837	13.724
Q91V61;Q3U4F0	Sideroflexin-3	Sfxn3	1.08243	0.905941	1.04079	0.96332	0.915675	1.15434	2.80275	1.30098	10	36.4	35.406	53	0	116.81
P10630;Q8BTU6;E9Q561	Eukaryotic initiation factor 4A-II;Eukaryotic initiation factor 4A-II, N-terminally processed	Eif4a2	1.09736	0.901547	1.04054	0.940635	0.95103	1.2607	2.32534	1.10366	12	32.2	46.402	42	0	95.422
K3W4R2;Q6URW6	Myosin-14	Myh14	1.17832	1.02459	1.04009	0.978405	1.0396	1.32818	1.87278	1.58007	6	3	228.56	7	0	19.186
P51660	Peroxisomal multifunctional enzyme type 2;(3R)-hydroxyacyl-CoA dehydrogenase;Enoyl-CoA hydratase 2	Hsd17b4	1.13716	0.86461	1.04004	0.972243	0.989328	1.2114	1.19357	0.815045	5	8	79.481	13	0	38.08
P62830;A2A6F8	60S ribosomal protein L23	Rpl23	1.46248	0.962279	1.03998	1.03155	1.03175	1.54521	1.54976	0.982525	4	25	14.865	16	0	29.222
A0A0A6YW67;E9Q9J0;E9Q4P0;E9Q5F6;E9QNP0;Q5SX22;P62984;P62983;P0CG49;P0CG50;J3QK04;D3YYZ2	Ubiquitin-60S ribosomal protein L40;Ubiquitin;60S ribosomal protein L40;Ubiquitin-40S ribosomal protein S27a;Ubiquitin;40S ribosomal protein S27a;Polyubiquitin-B;Ubiquitin;Polyubiquitin-C;Ubiquitin;Ubiquitin-related 1;Ubiquitin-related 2	Gm8797;Uba52;Kxd1;Ubc;Ubb;Rps27a;Gm7808;Gm5239	1.17542	0.949475	1.03961	0.950928	1.1016	1.30913	1.73193	1.03771	5	61	8.7279	56	0	46.686
O54946;G3X8S5;A0A087WP03;F6YRQ2;Q9QYI8	DnaJ homolog subfamily B member 6	Dnajb6	1.13832	0.929654	1.03948	0.968098	1.01328	1.34298	1.5803	0.949675	4	11.2	39.807	11	0	27.074
Q9D0R2	Threonine--tRNA ligase, cytoplasmic	Tars	1.15461	0.997223	1.03915	0.94551	1.03796	1.17889	1.95329	1.23087	9	11.5	83.355	17	0	58.073
Q8CF96;E9PZA8;Q9R0N7	Synaptotagmin-7	Syt7	1.20132	0.974759	1.03915	0.968939	1.03952	1.4686	2.322	1.18685	5	11.4	50.67	17	0	59.204
Q9D051	Pyruvate dehydrogenase E1 component subunit beta, mitochondrial	Pdhb	1.13224	0.914329	1.03886	1.1203	0.966007	1.20519	2.66174	1.18341	11	34.8	38.937	88	0	154.93
E9Q070;P14869;D3YVM5;S4R1N1	60S acidic ribosomal protein P0	Gm8730;Rplp0	1.15872	0.890966	1.03801	0.834126	1.00166	1.84334	3.15957	1.17608	6	23.7	34.216	22	0	60.077
P61222	ATP-binding cassette sub-family E member 1	Abce1	1.16625	0.994961	1.03685	0.99823	1.19388	1.41928	1.51281	1.00578	2	2.3	67.314	3	0.0027816	11.2
G3UXL2;Q9D7G0;Q8C5R8	Ribose-phosphate pyrophosphokinase 1	Prps1l3;Prps1	1.11365	0.851787	1.03636	0.996352	0.962296	1.29679	2.21442	1.08602	7	20.4	34.824	20	0	52.63
P08752;A0A0A6YWA9	Guanine nucleotide-binding protein G(i) subunit alpha-2	Gnai2	1.08583	0.856333	1.03605	0.923453	0.999414	1.08629	2.77579	1.07171	6	20	40.489	16	0	29.879
P34884	Macrophage migration inhibitory factor	Mif	1.19794	1.00852	1.036	1.06993	1.1536	1.25659	0.995316	0.662843	2	15.7	12.504	11	0	22.486
Q80VP0	Tectonin beta-propeller repeat-containing protein 1	Tecpr1	1.10045	0.855009	1.03593	0.904423	0.887562	1.23213	2.07083	1.16705	5	5.6	130.26	10	0	53.353
P63005;Q5SW16	Platelet-activating factor acetylhydrolase IB subunit alpha	Pafah1b1	1.12006	0.918782	1.03507	0.909629	1.0312	1.28098	2.11557	1.19508	11	28.5	46.67	33	0	120.36
P35282	Ras-related protein Rab-21	Rab21	1.28409	0.941182	1.03493	1.07502	1.00702	2.29958	3.08458	1.13462	3	14.9	24.106	9	0	30.223
P46460;G3UX86;G3UX98;O54941	Vesicle-fusing ATPase	Nsf	1.12221	0.913469	1.03477	0.922532	0.98588	1.19225	2.53908	1.20837	39	42.1	82.613	221	0	323.31
Q9DB41	Mitochondrial glutamate carrier 2	Slc25a18	1.15433	0.917055	1.03461	0.923216	0.994696	1.52756	2.84737	1.3058	7	21.6	34.166	24	0	62.879
Q9WUM4	Coronin-1C	Coro1c	1.09353	0.917519	1.03458	0.97129	1.02007	1.22782	1.59379	1.01341	6	11.8	53.12	19	0	35.111
Q9QYB5	Gamma-adducin	Add3	1.16439	0.928048	1.0344	0.968559	1.10984	1.6702	1.57364	1.10052	4	6.2	78.776	8	0	25.761
P68134;P68033;P62737;P63268;D3YZY0;D3Z2K3	Actin, alpha skeletal muscle;Actin, alpha cardiac muscle 1;Actin, aortic smooth muscle;Actin, gamma-enteric smooth muscle	Acta1;Actc1;Acta2;Actg2	1.09908	0.899776	1.03355	0.961876	0.971595	1.20041	2.73226	1.42209	17	42.7	42.051	22	0	43.675
P47857	ATP-dependent 6-phosphofructokinase, muscle type	Pfkm	1.12497	0.930407	1.03197	0.942037	0.956823	1.28489	2.39707	1.29028	26	37.2	85.268	113	0	323.31
P14211	Calreticulin	Calr	1.07326	0.923655	1.03187	0.97198	0.967495	1.2611	2.24101	0.956796	6	13.9	47.994	20	0	41.249
Q9D5T0	ATPase family AAA domain-containing protein 1	Atad1	1.11755	0.989202	1.03135	0.992826	1.08388	1.39953	1.8592	1.32167	2	4.4	40.744	6	0.0007728	13.492
P43277	Histone H1.3	Hist1h1d	1.35874	1.17054	1.03068	1.02705	1.25174	2.66776	0.514501	0.817612	6	18.6	22.099	23	0	72.929
Q80YP4;O54865	Guanylate cyclase soluble subunit beta-1	Gucy1b3	1.16633	0.97355	1.03022	1.00603	1.02756	1.54524	1.70661	0.865594	3	5.6	68.994	7	0	25.128
Q6ZWY6;P62838;P61079	Ubiquitin-conjugating enzyme E2 D2B;Ubiquitin-conjugating enzyme E2 D2;Ubiquitin-conjugating enzyme E2 D3	Ube2d2b;Ube2d2;Ube2d3	1.03239	0.866977	1.03019	0.891943	0.93808	1.32514	2.56715	1.26088	1	7.5	16.659	5	0.002681	9.3643
P63328	Serine/threonine-protein phosphatase 2B catalytic subunit alpha isoform	Ppp3ca	1.10408	0.925376	1.03006	0.917324	0.986267	1.26492	2.26275	1.19633	15	31.7	58.643	91	0	206.39
A2AGR1;A2AGR0;Q80U28;A2AGQ3;A2AGQ2;A2AGQ8;A2AGQ7;A2AGQ9;A2AGQ5;A2AGQ6;E9QN47;A2AGQ4;A6PWP7;A6PWP8	MAP kinase-activating death domain protein	Madd	1.35753	0.980321	1.02965	1.01581	1.25995	2.55499	1.64349	1.19807	3	2	163.29	4	0	17.152
P63038;D3Z2F2;D3Z7J9	60 kDa heat shock protein, mitochondrial	Hspd1	1.09408	0.941714	1.02965	0.939328	0.954394	1.02428	1.82032	0.910008	16	29.7	60.955	68	0	202.57
D3Z645;Q9QZ88;D3YYD5;D3YW98	Vacuolar protein sorting-associated protein 29	Vps29	1.09763	0.919545	1.02962	0.944237	0.947147	1.13723	2.56292	1.22038	5	32.6	16.137	18	0	53.9
Q80XN0;D3Z2Y8	D-beta-hydroxybutyrate dehydrogenase, mitochondrial	Bdh1	1.13377	0.910295	1.029	0.948322	0.988148	0.961869	1.8401	1.02278	8	24.2	38.299	35	0	70.833
Q8K596		Slc8a2	1.06776	0.937938	1.02861	0.927881	0.899128	1.48774	2.54057	1.21351	9	12.1	100.71	27	0	80.452
Q80U23	Syntaphilin	Snph	0.953711	1.02804	1.02827	0.760381	1.0823	2.26102	2.5424	1.34762	2	4.4	53.752	2	0.00070721	11.562
P47738;D3YYF3	Aldehyde dehydrogenase, mitochondrial	Aldh2	1.18704	0.902787	1.0278	1.01327	0.985035	1.29628	2.117	1.24524	12	24.5	56.537	29	0	94.347
Q7TMF3	NADH dehydrogenase [ubiquinone] 1 alpha subcomplex subunit 12	Ndufa12	1.13842	1.01598	1.0277	1.11944	1.08448	1.19749	1.76162	0.940188	8	48.3	17.086	28	0	66.675
Q78ZM0;O70492;D3Z789;D3Z6Z0;Q6ZWQ5;Q3TGS7;Q3V2H3;O70493	Sorting nexin-3	Snx3	0.998224	0.875429	1.02707	0.878797	0.933366	1.17063	2.26125	0.975408	5	31.5	18.762	22	0	40.062
Q6P9R2	Serine/threonine-protein kinase OSR1	Oxsr1	1.05013	0.876157	1.02706	0.821685	0.901142	1.26426	1.78192	0.939651	3	6.5	58.213	4	0	20.49
O88844;A0A087WPT4;A0A087WRS9;D3YVY3;A0A087WRM4	Isocitrate dehydrogenase [NADP] cytoplasmic	Idh1	1.14514	0.954806	1.02624	0.991655	1.05624	1.19852	1.93756	0.94866	11	28	46.674	44	0	95.828
Q8R574;B1AT82;Q9D0M1	Phosphoribosyl pyrophosphate synthase-associated protein 2	Prpsap2	1.12168	0.963179	1.02616	1.0027	0.886962	1.4226	2.41409	1.12547	5	15.7	40.88	13	0	32.975
P84078;P61205;Q8BSL7;A2A6T9	ADP-ribosylation factor 1;ADP-ribosylation factor 3;ADP-ribosylation factor 2	Arf1;Arf3;Arf2	1.15164	0.877775	1.02611	0.968087	0.966024	1.14026	2.7699	0.974466	7	47	20.697	60	0	70.558
Q9Z1Q9;G3UY93;G3UYW2;G3UZ22	Valine--tRNA ligase	Vars	1.08237	0.873724	1.02582	1.13057	1.03008	3.79297	2.07146	1.23492	7	7.4	140.21	18	0	54.621
A2RTH5		Lcmt1	0.938523	0.868588	1.02571	1.29534	0.770324	1.24572	3.00674	1.24715	5	13.6	38.192	9	0	32.545
D3Z2J6;Q9D710	Thioredoxin-related transmembrane protein 2	Tmx2	1.11447	0.885497	1.02552	0.891772	0.947133	1.64176	2.32841	1.01645	6	26.8	29.591	11	0	45.983
Q8CAA7;E0CX81	Glucose 1,6-bisphosphate synthase	Pgm2l1	1.10886	0.873189	1.02503	0.970654	1.03473	1.45118	2.18061	1.11582	10	16.4	70.279	29	0	74.315
Q9QYB1	Chloride intracellular channel protein 4	Clic4	1.31693	0.97861	1.02501	0.924401	1.09091	1.69011	2.20846	1.46787	2	7.9	28.729	7	0.00079302	13.999
Q9D1E6	Tubulin-folding cofactor B	Tbcb	1.04709	0.909658	1.02496	1.09983	1.06161	1.4321	2.27487	1.32983	5	18.9	27.385	12	0	34.236
O54734	Dolichyl-diphosphooligosaccharide--protein glycosyltransferase 48 kDa subunit	Ddost	1.12064	0.916575	1.02494	0.991319	0.970287	1.2096	2.40062	1.17938	3	6.1	49.027	6	0	19.564
P11031	Activated RNA polymerase II transcriptional coactivator p15	Sub1	1.13019	0.896572	1.02472	0.996933	1.12237	1.65484	0.67597	0.835322	1	8.7	14.427	4	0.0025478	7.5039
A0A0A6YX73;Q8K1M3;P12367;A0A0A6YY28	cAMP-dependent protein kinase type II-alpha regulatory subunit	Prkar2a	1.16707	0.899199	1.02454	1.00092	0.991837	1.34432	2.36553	1.14161	9	27.1	43.165	40	0	116.77
Q3UMR5	Calcium uniporter protein, mitochondrial	Mcu	1.25808	1.0408	1.02446	0.89741	1.05667	1.67819	1.84696	0.912229	7	20.9	39.681	22	0	50.776
D3Z2G9;Q3V492;Q78JE5	F-box only protein 22	Fbxo22	1.1589	0.904428	1.02446	1.02341	0.983249	1.29362	2.35921	1.01964	1	7.4	12.039	3	0.0074032	6.2791
B7ZMP1;E9Q1R1	Probable Xaa-Pro aminopeptidase 3	Xpnpep3	1.44871	0.9106	1.02401	0.977988	0.885525	5.13052	1.64241	0.83084	3	6.7	56.677	11	0	22.846
Q5ICG5;Q8R1X1;Q91WC3;Q5F2C5;Q8BYJ0;E9Q7Y2;F6WYN6;Q8C028;B1ARG5;B0QZJ6	Long-chain-fatty-acid--CoA ligase 6	Acsl6	1.16093	0.915233	1.02385	0.908913	1.02287	1.26085	2.44696	1.16043	15	23.5	77.969	45	0	130.48
Q3TXS7;J3QN38	26S proteasome non-ATPase regulatory subunit 1	Psmd1	1.10474	0.921985	1.02369	1.02702	1.11547	1.25716	11.1862	1.35658	7	8.8	105.73	17	0	55.633
Q8K310;A0A087WSU2;A0A087WQD6;A0A087WSP7;A0A087WQZ1;A0A087WNW7;A0A087WQP4;A0A087WNP3;A0A087WPU5;A0A087WPQ5;A0A087WQ54	Matrin-3	Matr3	1.16995	0.963407	1.02343	0.947474	1.1822	1.16254	1.39956	0.956379	13	15.7	94.629	32	0	92.305
Q06185;Q8BTB6	ATP synthase subunit e, mitochondrial	Atp5i;Atp5k	1.16745	0.781276	1.02297	1.03545	0.929465	1.77539	2.91371	1.04514	4	43.7	8.2355	19	0	52.975
Q62261;A0A0A0MQG2;D3YWH8	Spectrin beta chain, non-erythrocytic 1	Sptbn1	1.12271	1.07214	1.02228	0.967499	1.00441	1.36228	1.643	2.09627	78	35.7	274.22	329	0	323.31
A2AE27;Q9DBT5;O08739	AMP deaminase 2	Ampd2	3.37048	0.932212	1.02196	0.95505	1.02104	1.63574	1.97216	1.03831	12	15.5	94.695	29	0	81.097
P17665	Cytochrome c oxidase subunit 7C, mitochondrial	Cox7c	1.14533	0.867349	1.02192	0.936767	0.907388	1.44497	2.1819	1.07656	1	14.3	7.3325	7	0.0026667	8.8955
E9Q8N5;Q08EB6;F7DCH5;Q8BRT1	CLIP-associating protein 2	Clasp2	1.23173	0.999845	1.0219	0.970422	1.12001	1.36158	2.04545	0.976337	7	6.1	140.72	13	0	46.751
Q8BGX0	E3 ubiquitin-protein ligase TRIM23	Trim23	1.40089	0.934291	1.02177	0.88072	0.929663	1.16223	1.84973	0.763284	1	1.7	63.931	2	0.0024585	7.0914
Q6PHN9;S4R1W7	Ras-related protein Rab-35	Rab35	1.16398	0.880035	1.02126	0.990191	0.98167	1.17103	1.88903	0.938801	4	19.9	23.025	16	0	28.709
P43274;I7HFT9;Q07133;P43275	Histone H1.4	Hist1h1e	1.61733	1.0204	1.02114	1.06942	0.948824	2.66984	0.931955	0.877408	5	18.3	21.977	8	0	21.26
Q61753;F6ZSB7	D-3-phosphoglycerate dehydrogenase	Phgdh	1.10242	0.924753	1.02102	0.930693	1.02123	1.14333	2.09339	1.07756	9	18.2	56.585	31	0	79.985
P21981	Protein-glutamine gamma-glutamyltransferase 2	Tgm2	1.24305	0.974586	1.02075	0.804704	0.914662	1.2241	2.17403	1.09387	2	4.1	77.06	5	0.00072727	12.176
Q9WV92;F7CR30;F7BUB8;F6S4K9;A2A839;A2A838;A2A842;A2A841;P48193	Band 4.1-like protein 3;Band 4.1-like protein 3, N-terminally processed	Epb41l3	1.15203	0.973081	1.02073	0.98445	1.02509	1.41886	2.00289	1.1639	32	39.3	103.34	105	0	296.24
Q8K0U4	Heat shock 70 kDa protein 12A	Hspa12a	1.09141	0.952672	1.02069	0.905019	1.11389	1.51521	1.91111	1.09758	19	30.4	74.87	78	0	271.85
H3BJ37;Q8BIG7	Catechol O-methyltransferase domain-containing protein 1	Comtd1	1.09275	0.902939	1.02061	0.858269	1.29198	1.22521	1.70112	1.03379	1	4.5	22.215	4	0.0047393	6.6593
Q99JZ4;P36536	GTP-binding protein SAR1a	Sar1a	1.17161	0.874005	1.02045	1.30308	0.952905	1.80942	1.9639	1.0254	4	19.7	22.399	11	0	29.664
Q3UHJ0;Q91Z96	AP2-associated protein kinase 1	Aak1	1.14723	1.407	1.0204	1.06074	0.985087	1.18267	1.55577	0.875316	21	33.5	103.35	64	0	247.66
Q8BWS5	G protein-regulated inducer of neurite outgrowth 3	Gprin3	1.62169	1.35777	1.02025	1.2768	1.09505	1.97724	4.53558	1.86822	2	2.1	80.484	4	0.00071633	11.869
Q922H2	[Pyruvate dehydrogenase (acetyl-transferring)] kinase isozyme 3, mitochondrial	Pdk3	1.19792	0.964509	1.02012	1.03508	1.05451	1.4243	1.76349	1.13754	4	12.8	47.922	10	0	28.812
E9Q6P5		Ttc7b	1.20739	0.96033	1.01964	0.993674	1.039	1.38923	1.46067	1.05584	8	8.1	94.202	24	0	52.375
Q9D819	Inorganic pyrophosphatase	Ppa1	1.03646	0.905828	1.01959	0.993587	0.955855	1.24998	2.80896	1.36173	6	19.7	32.667	22	0	42.972
Q2M3X8;B1B1B8;Q501J7	Phosphatase and actin regulator 1;Phosphatase and actin regulator	Phactr1	1.17002	1.00137	1.01921	0.989391	1.01125	1.8994	2.0214	1.18463	4	7.4	66.285	10	0	26.867
F6QK86;D3Z0F5;O88545	COP9 signalosome complex subunit 6	Cops6	1.28115	1.45428	1.01917	1.07717	1.1249	2.03773	0.913905	1.33033	1	6.6	13.462	1	0.0047309	6.6527
E9QM38;P55012	Solute carrier family 12 member 2	Slc12a2	1.10323	0.942901	1.01797	0.947186	0.985962	1.28207	1.97776	1.14736	9	10.6	130.67	16	0	75.088
Q6ZWV7	60S ribosomal protein L35	Rpl35	1.34917	0.887929	1.01772	0.888359	0.971058	1.23639	0.884902	0.70799	1	8.1	14.552	6	0.00072622	12.146
Q80Y17	Lethal(2) giant larvae protein homolog 1	Llgl1	1.22465	1.04706	1.01686	1.03617	1.17849	1.58473	1.45063	1.03526	4	4.5	112.62	10	0	32.172
O88935	Synapsin-1	Syn1	1.12715	0.897172	1.01659	0.930534	0.953166	1.30347	2.25113	1.20147	30	61.6	74.096	236	0	323.31
Q69ZK9;E9QK34;Q99K10;F6VE93;B0F2B4	Neuroligin-2;Neuroligin-1;Neuroligin 4-like	Nlgn2;Nlgn1;Nlgn4l	1.24523	0.870042	1.01586	1.20362	1.25794	1.89876	1.67227	1.05845	4	6.2	90.988	7	0	25.914
Q9DCR2	AP-3 complex subunit sigma-1	Ap3s1	1.05611	1.02931	1.01562	1.09933	0.98952	1.25872	2.09011	1.2164	2	13.5	21.732	5	0	19.165
A2CG35;P35283	Ras-related protein Rab-12	Rab12	1.09626	1.01476	1.01555	0.968858	0.949055	1.64446	2.08209	1.02338	4	15.8	32.238	8	0	25.901
Q8BFZ9;Q91X78	Erlin-2	Erlin2	1.1713	0.984815	1.015	1.04567	1.00129	0.991355	1.33867	0.923151	7	22.4	37.872	16	0	43.633
F6WYQ5;P70704;E9Q4J5;F6Q8P7;Q3U9N5;P98200;Q148W0	Phospholipid-transporting ATPase;Phospholipid-transporting ATPase IA	Atp8a1	1.24251	0.968059	1.01499	1.04559	1.01981	1.28205	1.55995	0.937248	9	8.9	131.28	19	0	68.437
Q8VBY2;B1AUD3	Calcium/calmodulin-dependent protein kinase kinase 1	Camkk1	1.03533	0.889876	1.01453	0.915643	1.00024	1.26516	1.43485	0.983731	2	5.7	55.837	4	0	17.298
Q9WU78	Programmed cell death 6-interacting protein	Pdcd6ip	1.16364	0.98958	1.01438	0.955372	1.0501	1.04587	1.44969	1.41061	17	21.3	96.023	42	0	128.98
Q8R0F8	Acylpyruvase FAHD1, mitochondrial	Fahd1	1.16929	0.974129	1.01425	0.963593	1.11912	1.2746	1.53137	0.996252	3	13.2	25.172	6	0	19.098
Q3UM45;F6TGJ2;A0A087WRA7	Protein phosphatase 1 regulatory subunit 7	Ppp1r7	1.06881	0.945562	1.01412	1.02509	1.06397	1.42841	2.08188	1.06469	10	32.7	41.291	23	0	85.29
Q9ERS2	NADH dehydrogenase [ubiquinone] 1 alpha subcomplex subunit 13	Ndufa13	1.21265	0.923306	1.01326	1.04949	0.973472	1.12786	2.24982	0.97072	3	26.4	16.859	11	0	21.267
F6X0P2;Q6GQS1;F7BBH5	Calcium-binding mitochondrial carrier protein SCaMC-3	Slc25a23	1.30641	0.9624	1.01237	1.01483	1.18441	2.83035	1.12341	0.885486	3	10.2	29.234	5	0	18.287
Q61102	ATP-binding cassette sub-family B member 7, mitochondrial	Abcb7	1.23953	0.85246	1.012	1.33926	1.16539	1.9267	1.54658	1.12229	3	4.1	82.58	9	0	23.477
O35465;F6WP10	Peptidyl-prolyl cis-trans isomerase FKBP8	Fkbp8	1.02553	0.80646	1.01182	1.07745	0.989306	1.42695	1.48016	0.993672	3	7.7	43.528	8	0	25.527
Q00612;A3KG36;G3UWD6;P97324	Glucose-6-phosphate 1-dehydrogenase X;Glucose-6-phosphate 1-dehydrogenase	G6pdx	1.11204	0.949572	1.01142	0.948753	0.978645	1.34155	2.35224	1.16243	10	18.8	59.262	28	0	65.931
Q9Z1N5;Q8VDW0;G3UXI6;D6RHT5	Spliceosome RNA helicase Ddx39b;ATP-dependent RNA helicase DDX39A	Ddx39b;Ddx39a	1.19108	0.951427	1.01137	1.0802	1.03124	1.42637	3.11996	1.23264	7	17.3	49.035	14	0	49.602
Q921Q7	Ras and Rab interactor 1	Rin1	1.05082	0.846726	1.01134	0.947036	0.953938	1.98613	2.21888	1.22949	2	3.5	83.013	3	0.0014075	11.473
Q9ERK4;F6ZEW4;E9Q1T9;E9QAX7	Exportin-2	Cse1l	1.15023	0.999243	1.01121	0.931773	1.00765	1.88916	1.72004	1.02867	3	2.8	110.45	9	0	19.804
Q8CGA0	Protein phosphatase 1F	Ppm1f	0.955262	0.895228	1.00977	0.870007	0.920161	1.38625	3.56292	3.988	4	11.7	49.61	7	0	27.379
F6YQT7		Lipi	1.95032	1.26473	1.00732	1.29824	3.41485	1.25786	0.343554	1.12877	1	2.7	54.234	5	0.0078387	6.1532
Q9CWS0;D3YU15;G3UZR0;O08972;Q99LD8	N(G),N(G)-dimethylarginine dimethylaminohydrolase 1	Ddah1	1.11747	0.873107	1.00654	0.952443	0.983894	1.38319	2.27056	1.04325	8	24.9	31.381	39	0	72.548
P14733	Lamin-B1	Lmnb1	1.26859	0.889683	1.00653	0.966719	1.0607	1.24712	1.37282	1.01179	5	7.5	66.785	9	0	28.495
Q8BGB7	Enolase-phosphatase E1	Enoph1	1.30158	0.910806	1.00614	1.33568	1.2415	1.33492	3.76528	1.18785	2	7.8	28.6	4	0.00078186	13.686
Q8JZK9	Hydroxymethylglutaryl-CoA synthase, cytoplasmic	Hmgcs1	1.81004	1.13146	1.00538	0.951871	1.00527	2.26075	2.43931	1.1736	1	2.3	57.568	1	0.0088643	6.0938
P20152;A0A0A6YWC8;A2AKJ2;P31001;G5E846;G3X981;P15331	Vimentin	Vim	1.1413	0.942522	1.00525	0.852387	1.01147	1.51349	1.85016	1.53404	17	36.3	53.687	39	0	115.99
O70443	Guanine nucleotide-binding protein G(z) subunit alpha	Gnaz	1.14745	0.883268	1.00521	0.997028	0.953387	1.52195	2.78637	1.43073	9	28.2	40.849	26	0	84.055
Q9CR95	Adaptin ear-binding coat-associated protein 1	Necap1	1.17634	0.853015	1.0051	0.970464	1.03601	1.23891	2.30744	1.27311	3	12.7	29.639	8	0	41.135
Q9WUB3;E9PUM3;Q9ET01;Q3UEJ6	Glycogen phosphorylase, muscle form;Alpha-1,4 glucan phosphorylase	Pygm	1.13256	0.934738	1.00509	0.957067	0.967878	1.32281	2.60002	1.13726	27	32.8	97.285	84	0	198.07
P14206	40S ribosomal protein SA	Rpsa	1.05322	0.870684	1.00502	0.928037	0.972504	1.39714	2.37952	1.1491	3	13.6	32.838	14	0	37.279
A2A4Q0;P61358	60S ribosomal protein L27	Rpl27	1.43196	0.908211	1.00461	0.901919	0.983069	1.70094	2.40509	1.04441	2	20.7	10.447	10	0.00077519	13.537
P17156	Heat shock-related 70 kDa protein 2	Hspa2	1.08386	0.821377	1.00422	0.986496	0.947748	1.14491	1.47729	1.07177	18	29.1	69.641	14	0	45.736
P35279;D3YV69	Ras-related protein Rab-6A	Rab6a	1.18657	0.908807	1.00407	0.95036	1.01188	1.15604	2.19036	1.06388	9	41.3	23.59	43	0	90.001
P47962;D3YYV8	60S ribosomal protein L5	Rpl5	1.24841	0.982047	1.00382	0.935598	1.10312	1.52212	2.32287	1.1641	7	23.6	34.4	23	0	97.314
P50396;D6RI86;B7FAU8	Rab GDP dissociation inhibitor alpha	Gdi1	1.29861	0.903972	1.00313	0.9654	0.938857	1.9491	2.11409	1.07464	11	23.5	50.521	19	0	54.468
Q60932;F2Z471	Voltage-dependent anion-selective channel protein 1	Vdac1	1.21423	0.829026	1.00283	0.956189	0.937833	1.05601	2.08	1.16764	10	39.5	32.351	67	0	143.18
D3YUM1;Q91YT0;D3Z1U9;D3YXX5;D6RG60;D3Z0K1	NADH dehydrogenase [ubiquinone] flavoprotein 1, mitochondrial	Ndufv1	1.06766	0.83004	1.00276	0.967404	0.969005	1.44384	1.57818	1.03575	11	22.4	49.913	36	0	83.58
Q03141	MAP/microtubule affinity-regulating kinase 3	Mark3	1.0204	1.06862	1.00238	1.15762	1.16907	1.72935	1.24193	0.977736	9	11.6	84.389	4	0	16.505
D3YZ62;D3Z4J3;Q99104;F6TDE5;F6Z2S4;B8JK05;E9Q1F5;G5E8G6;G3X9Y9;P21271;D6RFU0;F6SV01;F7DF36;E0CXC7;Q8CIF6	Unconventional myosin-Va	Myo5a	1.14518	1.02331	1.00196	0.954569	1.09889	1.42788	1.5372	1.99462	38	20.8	212.33	116	0	321.83
Q9D2M8;A6X925;B2KF55	Ubiquitin-conjugating enzyme E2 variant 2	Ube2v2	1.11114	0.949471	1.00187	0.959842	1.0087	1.32252	2.93975	1.06084	5	29.7	16.367	18	0	37.251
A2A6U3;Q80UG5;A2A6U5;A8Y5D3	Septin-9	Sep9	1.15195	0.954717	1.00128	0.96126	0.993201	1.18018	2.45666	1.27847	5	8.7	63.772	16	0	39.525
P27659;Q9CQ09;E9PWZ3	60S ribosomal protein L3	Rpl3	1.38988	0.962743	1.00102	0.987017	0.947746	1.99098	2.07806	1.17905	5	10.2	46.109	13	0	35.579
Q8BH44;G3UW48;G3V005;G3UWZ2	Coronin-2B;Coronin	Coro2b	1.15078	0.927485	1.00087	0.912037	1.00949	1.3385	1.81947	1.22176	5	9	54.936	11	0	32.554
Q80W47	WD repeat domain phosphoinositide-interacting protein 2	Wipi2	1.18857	0.86724	1.00086	1.03289	1.06527	3.24805	1.33529	0.714084	1	2.2	48.477	1	0.0083519	6.1287
Q8BG39;A2RSH4;Q69ZS6	Synaptic vesicle glycoprotein 2B	Sv2b	1.14325	0.956942	1.00059	0.916127	1.03915	1.57455	2.05306	1.05677	9	11.7	77.456	31	0	65.793
P58281;H7BX01;E0CXD1;F6U775;P58682	Dynamin-like 120 kDa protein, mitochondrial;Dynamin-like 120 kDa protein, form S1	Opa1	1.1248	0.923466	1.00036	0.922864	0.954984	1.24426	2.22139	1.09164	21	24.7	111.34	81	0	182.1
Q9EQF6;Q3SYJ1	Dihydropyrimidinase-related protein 5	Dpysl5	1.07517	0.922069	1.00007	0.944204	0.913103	1.44176	2.50152	1.1095	15	31	61.516	53	0	121.19
Q61578	NADPH:adrenodoxin oxidoreductase, mitochondrial	Fdxr	1.04414	0.844862	0.99893	0.984369	0.938483	1.31794	1.39954	0.657693	2	4.9	54.201	2	0.00075586	13.005
O08599;F8WGM5;Q64324	Syntaxin-binding protein 1	Stxbp1	1.1452	0.915358	0.997774	0.902844	0.971537	1.31759	2.39941	1.2003	27	41.1	67.568	183	0	323.31
B1AWN6	Sodium channel protein	Scn2a1	1.27205	1.19986	0.99753	0.916155	1.25078	1.4116	1.52262	1.17087	1	0.4	227.94	4	0.0025268	7.378
Q9R1T4;A2A3W1	Septin-6	Sep6	1.0264	0.877284	0.996871	0.908194	0.932946	0.944645	1.52576	1.04372	7	21.4	49.619	25	0	95.521
Q7TNC4;E9Q715;E9PX54;Q05CX5	Putative RNA-binding protein Luc7-like 2	Luc7l2	1.14314	0.976181	0.996715	1.06329	1.06777	2.31509	0.591679	0.639552	11	27.8	46.582	33	0	95.209
P51881	ADP/ATP translocase 2;ADP/ATP translocase 2, N-terminally processed	Slc25a5	1.15754	0.927409	0.996154	0.968889	1.02816	1.09632	2.87257	1.04073	13	36.9	32.931	46	0	76.087
Q9EQ80;D3Z0G0	NIF3-like protein 1	Nif3l1	1.1592	0.991983	0.996039	0.994058	1.06677	1.40407	1.53762	1.02044	3	10.1	41.745	9	0	23.731
Q8BHD0	Ras-related protein Rab-39A	Rab39a	1.37887	0.990084	0.995263	0.913725	0.986819	0.822531	2.10516	0.622062	3	11.1	24.977	3	0.00079554	14.118
Q9CQ62	2,4-dienoyl-CoA reductase, mitochondrial	Decr1	1.1033	0.867128	0.995171	0.858914	0.976353	1.28915	1.99443	1.18174	4	16.7	36.213	11	0	51.851
P42932;H3BL49;H3BJB6;H3BLL1;H3BKG2;H3BKR8	T-complex protein 1 subunit theta	Cct8	1.10352	0.915881	0.99444	0.92694	0.969604	1.32656	2.35258	1.10239	19	35.9	59.555	72	0	205.94
Q8CG76	Aflatoxin B1 aldehyde reductase member 2	Akr7a2	1.14869	1.06832	0.994432	1.04056	1.16664	1.52382	1.46456	0.869574	5	12.5	40.612	13	0	33.841
Q9EQ06;A8Y5N4;Q8VCR2	Estradiol 17-beta-dehydrogenase 11	Hsd17b11	1.66239	1.11487	0.99426	0.961685	1.36221	1.35659	1.09433	1.14691	5	17.8	32.88	7	0	32.107
G5E884;O88643	Non-specific serine/threonine protein kinase;Serine/threonine-protein kinase PAK 1	Pak1	1.18251	0.917698	0.993867	1.05404	0.995008	1.2903	2.82125	1.70268	2	3.9	60.607	3	0.0026368	8.0331
Q8CEC0	Nuclear pore complex protein Nup88	Nup88	1.07125	1.0102	0.993746	0.938897	1.05245	0.978061	0.979298	2.80405	3	3.9	84.937	4	0	20.097
Q8BHW4		Rik	1.04355	0.919395	0.9937	0.986103	0.967449	0.964236	1.69559	0.815259	1	1.4	56.268	2	1	-2
Q9Z1Z0	General vesicular transport factor p115	Uso1	1.14751	0.986814	0.993645	0.975773	1.04393	1.03934	3.01323	1.35599	6	7.5	106.98	11	0	35.916
Q3TQZ7;Q80W82;Q78GB8;Q8C9D4;Q80W80;E9QN59;Q61831;Q9WTU6;D3Z1Z4;A6P3E4;Q7TSJ7;G3X8U9;Q91Y86	Mitogen-activated protein kinase;Mitogen-activated protein kinase 10;Mitogen-activated protein kinase 9;Mitogen-activated protein kinase 8	Mapk10;Mapk9;Mapk8	1.20598	0.945832	0.993583	0.942498	0.989682	1.15723	2.10846	1.01426	6	15.3	48.003	17	0	45.259
Q5PR72;Q3TXZ6;Q922S4	cGMP-dependent 3,5-cyclic phosphodiesterase	Pde2a	0.974408	0.981705	0.993533	0.970603	1.11966	1.34973	1.65514	1.10786	10	11.7	105.25	26	0	71.545
G5E902;Q8VEM8	Phosphate carrier protein, mitochondrial	Slc25a3	1.06108	0.850783	0.992463	0.875751	0.988066	1.29778	2.68872	1.23338	13	31	39.736	85	0	122.05
Q3THK7	GMP synthase [glutamine-hydrolyzing]	Gmps	1.28275	0.974331	0.992345	1.00794	1.02649	1.32367	2.01325	1.06586	6	8.2	76.723	19	0	39.332
P54923	[Protein ADP-ribosylarginine] hydrolase	Adprh	1.07038	0.876613	0.990905	0.823083	1.03191	1.08912	3.10332	0.978796	3	6.9	40.068	8	0	20.244
O08553	Dihydropyrimidinase-related protein 2	Dpysl2	1.45696	0.891135	0.990812	0.94965	1.05043	1.18394	2.0825	1.10909	20	43.9	62.277	163	0	267.52
Q9D8N0	Elongation factor 1-gamma	Eef1g	1.1123	0.879677	0.990433	0.900464	0.960245	1.21063	2.42267	1.10023	11	23.3	50.06	35	0	98.739
P30275;A2ARP5;B0R0E8;B0R0E9;B0R0F0	Creatine kinase U-type, mitochondrial	Ckmt1	1.18818	1.10309	0.989833	0.924025	1.37522	1.3802	1.16292	0.844975	8	19.6	47.003	44	0	123.04
P62141	Serine/threonine-protein phosphatase PP1-beta catalytic subunit	Ppp1cb	1.175	0.887814	0.988403	1.27527	1.21477	1.13736	2.03249	0.746324	4	15.6	37.186	2	0.00079808	14.183
Q9DCW4	Electron transfer flavoprotein subunit beta	Etfb	1.10221	0.867028	0.988258	0.99285	0.937334	1.32306	2.56984	1.17361	8	34.9	27.623	28	0	69.429
P70202	Latexin	Lxn	1.1893	0.885687	0.988245	0.936364	0.954015	1.23687	2.45326	1.10765	2	9.5	25.492	7	0.00083752	16.309
F8WJ41;P62245;D3Z712;D3YVB4	40S ribosomal protein S15a	Rps15a	1.11146	0.884464	0.987328	0.899948	0.934312	1.02434	2.31641	1.17282	4	30.6	12.31	14	0	25.288
Q99L04	Dehydrogenase/reductase SDR family member 1	Dhrs1	1.13057	0.866163	0.986888	0.970151	0.985921	1.18349	1.84304	1.01794	5	18.5	34.005	12	0	49.871
P16330;F6WBP1;E9Q803;E9Q9B2;F6YTL8;F8VQG7;D3YWX2;Q3V2Q8;Q8JZS6;Q9R0I7	2,3-cyclic-nucleotide 3-phosphodiesterase	Cnp	1.0973	0.875983	0.986795	0.873613	0.997768	1.36855	2.43927	1.16917	20	34.5	47.123	167	0	297.9
D3Z7P3;D3Z7P4;F7B327;F6U529	Glutaminase kidney isoform, mitochondrial	Gls	1.04943	0.850181	0.986275	0.889891	0.964017	1.18515	2.58208	1.24133	13	26.4	73.963	53	0	187.05
O35857;F7C189	Mitochondrial import inner membrane translocase subunit TIM44	Timm44	1.16929	1.10643	0.985734	0.99547	1.22898	1.25402	2.54243	0.88294	5	10.4	51.091	13	0	30.972
Q9D4I9;P35288;M0QWL7	Ras-related protein Rab-23	Rab23	1.1249	0.873623	0.985231	1.18058	0.909861	1.17034	2.10378	1.26759	2	10.5	26.777	4	0.00080257	14.292
Q80SW1;D3Z2Q0;D3YX97;F7ATQ6;H3BL31;D3YYM7	Putative adenosylhomocysteinase 2	Ahcyl1	1.07195	0.992805	0.984764	0.898286	1.07336	1.27397	1.8664	1.05354	14	20.9	58.951	58	0	109.97
Q6NZL0	Protein SOGA3	Soga3	2.09567	0.832863	0.984549	0.811909	0.955059	1.86965	1.562	1.0366	6	5.9	103.48	9	0	26.075
J3QMG3;Q60931	Voltage-dependent anion-selective channel protein 3	Vdac3	1.11115	0.914753	0.984517	0.874091	1.025	1.16612	2.58481	1.0805	7	34.9	30.851	35	0	122.26
Q8BX70	Vacuolar protein sorting-associated protein 13C	Vps13c	1.23767	0.957207	0.984324	1.17445	1.05865	1.93522	2.22722	0.960564	1	0.3	420.08	3	0.0026247	7.9396
P47754;D6RCW7	F-actin-capping protein subunit alpha-2	Capza2	1.18146	0.915945	0.984094	1.01626	1.00825	1.46693	2.42478	1.11206	10	47.2	32.967	30	0	112.5
O35526;D6RFB9	Syntaxin-1A	Stx1a	1.2632	0.925335	0.983857	1.03848	1.06022	1.33679	1.50532	0.981832	7	23.6	33.054	11	0	46.858
Q9Z0S1;D3Z0E6;D3Z5X0	3(2),5-bisphosphate nucleotidase 1	Bpnt1	1.18904	0.918167	0.983369	0.946576	0.99117	1.27276	2.55747	1.15207	6	25.3	33.196	23	0	67.348
P35486	Pyruvate dehydrogenase E1 component subunit alpha, somatic form, mitochondrial	Pdha1	1.20092	0.916075	0.983017	1.09048	0.997394	1.36605	1.62249	1.03306	17	35.9	43.231	86	0	141.14
Q8BJ05	Zinc finger CCCH domain-containing protein 14	Zc3h14	1.05497	0.95784	0.982967	1.04332	1.07342	1.08302	0.487211	0.603245	8	13.2	82.408	16	0	67.004
E9QND8;Q6PA06	Atlastin-2	Atl2	1.16355	1.08767	0.9821	1.05745	1.305	1.50128	1.63691	1.02409	4	12.4	46.875	7	0	26.062
P48320	Glutamate decarboxylase 2	Gad2	1.00187	0.855514	0.982034	0.854353	1.07227	4.00959	2.53306	1.36679	7	12.3	65.223	17	0	42.742
O35343	Importin subunit alpha-3	Kpna4	1.30721	1.19527	0.981773	0.928784	1.05431	2.16782	2.64511	1.45151	2	5.4	57.922	2	0.0025016	7.2771
Q14AA6;P62827;Q61820	GTP-binding nuclear protein Ran	Rik;Ran	1.21711	0.889193	0.98133	0.883048	0.962361	1.29889	2.1139	0.892401	4	18.1	24.357	17	0	37.431
S4R1I3;Q3UE92;Q6P1B1;S4R228	Xaa-Pro aminopeptidase 1	Xpnpep1	1.37908	0.969087	0.980613	1.02265	1.19101	1.3074	3.32601	1.20299	6	9.8	70.989	16	0	42.326
E9PYL9;Q9CXW4;A2BH06;E9PZB3	60S ribosomal protein L11	Gm10036;Rpl11;Gm5093	1.07256	1.18932	0.980382	0.896772	0.903381	1.59256	2.99777	1.06974	5	25.3	20.266	14	0	36.253
D3YWF6;Q7TQI3;D3Z7K0	Ubiquitin thioesterase OTUB1	Otub1	1.11769	0.871097	0.980037	0.939334	0.97253	1.35559	2.30411	1.11452	7	33.6	28.036	31	0	79.243
F8WHP8;P56135	ATP synthase subunit f, mitochondrial	Atp5j2	1.09313	0.833929	0.978494	0.996392	0.987584	1.25031	2.10359	1.19369	1	15.8	9.0054	10	0	26.504
P62751;D3YTY6	60S ribosomal protein L23a	Rpl23a	1.24855	0.972746	0.978293	0.896333	0.986752	1.70986	1.22675	0.920354	5	32.1	17.695	13	0	37.101
A0A0A6YW88;Q3UHL1;A0A0A6YXI7;A0A0A6YW08	CaM kinase-like vesicle-associated protein	Camkv	1.09824	0.908082	0.978272	0.935997	0.992096	1.56352	2.66062	1.15841	9	28.5	51.674	42	0	114.02
Q8VH51;F7AA45;E9Q8F0;B7ZD61;B7ZD63	RNA-binding protein 39	Rbm39	1.26383	0.866115	0.978271	1.12934	1.01606	2.25583	0.625261	0.73556	6	13.8	59.406	17	0	61.811
O35593	26S proteasome non-ATPase regulatory subunit 14	Psmd14	1.08765	0.863332	0.978213	0.969384	0.955322	1.00555	2.09347	1.13914	3	8.7	34.577	6	0	19.769
Q9JLV5;E9Q4T8;F6UY44;F6ZZK0;F6R0N8	Cullin-3	Cul3	1.03245	0.907936	0.978005	0.907936	1.03937	1.63789	1.61021	0.996513	10	14.2	88.947	23	0	73.195
Q9CY27;G3UWE1;Q52L67	Very-long-chain enoyl-CoA reductase	Tecr	1.24557	0.95006	0.977654	1.01343	0.97926	1.32107	1.92167	0.941772	8	21.4	36.09	23	0	59.673
Q9EQH3	Vacuolar protein sorting-associated protein 35	Vps35	1.14235	0.929173	0.977387	0.974773	1.02132	1.30118	2.53577	1.08024	14	19.5	91.712	49	0	121.21
Q3UL36	Arginine and glutamate-rich protein 1	Arglu1	1.16971	0.997441	0.977004	1.00172	1.16035	1.74735	0.243528	0.486561	11	24.7	32.887	38	0	74.359
Q9CZW5	Mitochondrial import receptor subunit TOM70	Tomm70a	1.12175	0.901937	0.976897	0.927733	0.983744	1.02718	1.68729	0.881079	9	13.7	67.589	34	0	70.731
Q3UUG6	TBC1 domain family member 24	Tbc1d24	1.16234	0.794933	0.976489	0.801121	0.891795	1.83797	2.55893	1.40821	3	5.2	63.235	5	0	20.463
A2AMW0;P47757;F7CAZ6;A0A0A0MQI9;F6YHZ8	F-actin-capping protein subunit beta	Capzb	1.17799	0.856407	0.975769	0.89512	0.952911	1.44592	2.79792	1.41983	10	35.8	29.295	33	0	69.4
P0C028;P0C027;Q8R2U6	Diphosphoinositol polyphosphate phosphohydrolase 3-beta;Diphosphoinositol polyphosphate phosphohydrolase 3-alpha;Diphosphoinositol polyphosphate phosphohydrolase 2	Nudt11;Nudt10;Nudt4	1.11046	0.875868	0.975619	1.02051	0.997615	1.52961	2.19453	1.16672	2	14	18.593	6	0	20.437
Q8BGQ7	Alanine--tRNA ligase, cytoplasmic	Aars	1.15291	0.93259	0.97482	0.968506	0.99181	1.51334	1.97455	1.15249	15	16.5	106.91	39	0	117.24
Q99PU5;D3Z1Z2;D3Z2G8	Long-chain-fatty-acid--CoA ligase ACSBG1	Acsbg1	1.14527	0.948712	0.974484	0.972175	1.02616	1.22926	1.73562	1.11948	13	23.4	80.425	36	0	110.83
Q9CPU4	Microsomal glutathione S-transferase 3	Mgst3	1.19862	0.83638	0.974369	0.963608	1.00451	1.47797	3.21307	1.24475	2	14.4	16.958	7	0.00081833	15.13
G5E8N5;P06151;D3Z736;D3YZQ9	L-lactate dehydrogenase;L-lactate dehydrogenase A chain	Ldha	1.13997	0.827329	0.973046	0.88813	0.963621	1.30883	1.9973	1.27196	4	12.7	39.758	7	0	31.763
Q61411	GTPase HRas;GTPase HRas, N-terminally processed	Hras	1.18537	0.866074	0.972774	0.894955	1.00122	1.17963	2.31545	1.33956	4	23.3	21.298	24	0	52.341
P61027	Ras-related protein Rab-10	Rab10	1.05962	0.84288	0.972321	0.902265	1.01151	1.31384	1.98725	1.09927	8	31	22.541	29	0	46.435
P61161	Actin-related protein 2	Actr2	1.11787	0.879411	0.971484	0.923813	1.00512	1.26567	1.93477	1.137	8	22.6	44.76	40	0	99.487
Q9CPP6	NADH dehydrogenase [ubiquinone] 1 alpha subcomplex subunit 5	Ndufa5	0.936508	0.742719	0.971045	0.774103	0.645088	1.14179	4.17221	1.21936	2	13.8	13.36	3	0.00076746	13.345
Q9CQZ6	NADH dehydrogenase [ubiquinone] 1 beta subcomplex subunit 3	Ndufb3	1.26923	1.10857	0.971015	0.944875	1.42283	1.116	2.16309	1.04623	1	10.6	11.692	2	0.0024737	7.1471
Q5EBP8;P49312	Heterogeneous nuclear ribonucleoprotein A1;Heterogeneous nuclear ribonucleoprotein A1, N-terminally processed	Hnrnpa1	1.11891	0.797168	0.970401	0.876188	0.92784	1.7951	2.20556	0.96751	7	20.6	38.833	21	0	104.57
Q3UVL4;F6TKZ2	Vacuolar protein sorting-associated protein 51 homolog	Vps51	1.33592	0.854652	0.969682	0.745134	0.788615	1.70794	0.895341	0.745191	3	4.3	86.186	6	0	22.155
P50247;A2ALT5	Adenosylhomocysteinase	Ahcy	1.05981	0.833733	0.969445	0.938662	0.992377	1.33124	2.90326	1.26123	10	20.8	47.688	28	0	80.082
D3Z7E5;Q2NL51	Glycogen synthase kinase-3 alpha	Gsk3a	1.1158	0.833079	0.967586	0.955674	0.977284	1.22931	1.79846	1.12632	6	16.9	51.245	25	0	51.551
O08547;E9Q6R3;D6RES2	Vesicle-trafficking protein SEC22b	Sec22b	1.21305	0.987296	0.967326	1.04119	1.04545	1.34218	1.83908	0.977547	6	31.6	24.74	15	0	48.627
E9QKR0;P62880;D3Z1T4;D3Z1M1;D3YZX3;P62874;H3BLF7;H3BKR2;Q61011;A0A0A6YVN9;V9GWY1;E9PWM7	Guanine nucleotide-binding protein G(I)/G(S)/G(T) subunit beta-2;Guanine nucleotide-binding protein G(I)/G(S)/G(T) subunit beta-1	Gnb2;Gnb1	1.07579	0.908002	0.967264	0.940728	1.20555	1.40581	1.56843	0.975377	6	14.7	41.408	53	0	53.617
E9Q9F5;E9Q1G8;O55131;S4R2P6;Q9DA97;Q8C650	Septin-7	Sep7	1.15117	0.891921	0.9672	0.919888	0.979615	0.938664	1.2162	1.04758	10	23.6	50.68	34	0	82.23
Q9QXY6;Q9EQP2	EH domain-containing protein 3	Ehd3	1.0981	0.876303	0.966689	0.924611	1.01578	2.05656	1.87671	0.958642	9	16.3	60.82	24	0	59.037
P11087;P28481	Collagen alpha-1(I) chain	Col1a1	1.19483	1.07926	0.96639	0.894707	1.52082	12.1571	0.862397	0.468227	11	8.9	138.03	64	0	88.767
Q3UY21;Q61885;Q29ZQ5	Myelin-oligodendrocyte glycoprotein	Mog	1.03367	0.839931	0.966382	0.826096	0.998281	1.41764	1.72928	0.897198	9	26.3	28.374	33	0	79.556
Q9QXB9	Developmentally-regulated GTP-binding protein 2	Drg2	0.906196	0.755668	0.966247	0.81995	0.809673	1.54394	2.22519	0.790221	3	7.4	40.718	4	0	18.492
F6YVP7;P62270;S4R1N6	40S ribosomal protein S18	Gm10260;Rps18	0.990443	0.765061	0.966239	0.899567	0.936096	1.36646	1.81997	0.908202	8	42.8	17.671	23	0	69.88
D3YWL1;D3YW33;P35276	Ras-related protein Rab-3D	Rab3d	1.10578	0.895412	0.965965	0.897078	1.00114	1.02937	2.7959	1.10463	2	17.9	12.054	21	0.00074239	12.627
P12658	Calbindin	Calb1	1.186	1.00092	0.965619	1.02418	1.30084	1.26368	1.60028	1.11897	2	7.3	29.994	7	0.0008071	14.412
D6RJ83;A6PWX5;F6V305;A6PWX8;A6PWX9;Q9CWU6	Ubiquinol-cytochrome-c reductase complex assembly factor 1	Uqcc1	1.22179	0.871248	0.965561	0.899685	1.14143	1.47565	1.88703	0.905772	1	10	13.452	2	0.0025221	7.3689
F6U8X4;F6U6U5;F6S7W6;E9PU87;Q6P4S6	Serine/threonine-protein kinase SIK3	Sik3	0.971647	0.929205	0.965091	0.907653	0.941185	1.78202	2.36132	1.16897	2	3.8	56.975	5	0.00073475	12.404
Q922Q4;A2ABZ2;Q922W5	Pyrroline-5-carboxylate reductase 2;Pyrroline-5-carboxylate reductase 1, mitochondrial	Pycr2;Pycr1	1.11134	0.968552	0.964953	0.803952	1.14525	1.40131	1.49686	1.04177	2	6.6	33.659	4	0.00081301	14.921
P62137	Serine/threonine-protein phosphatase PP1-alpha catalytic subunit	Ppp1ca	3.75718	0.913367	0.964808	0.898068	1.06925	1.37962	1.92814	1.14631	5	18.8	37.54	14	0	44.007
Q8JZU2;F6VVY4	Tricarboxylate transport protein, mitochondrial	Slc25a1	1.09279	0.955681	0.964685	0.934408	1.18871	1.335	2.25386	1.05451	6	18.6	33.931	23	0	46.748
E9Q3M9;F7B0R9		Rik	1.32511	1.00316	0.964606	0.956124	1.2786	1.42923	0.923751	0.918791	4	2.7	125.91	8	0	20.858
Z4YL78;K3W4R5;A2AGT5	Cytoskeleton-associated protein 5	Ckap5	1.03535	1.027	0.96453	0.959159	0.926399	1.36038	1.42287	1.14444	4	2.5	218.71	10	0	29.134
P55264	Adenosine kinase	Adk	1.00111	0.939753	0.96324	0.886939	1.04847	1.26972	1.49014	0.998982	2	5	40.148	2	0.00075188	12.849
Q9CYI4;D3Z765;D3YZ82	Putative RNA-binding protein Luc7-like 1	Luc7l	1.15268	1.06791	0.962609	0.852159	1.07141	2.17679	0.845215	0.71429	7	18.6	43.934	10	0	21.661
P60867	40S ribosomal protein S20	Rps20	1.16445	0.967221	0.962459	1.0305	1.1405	1.14226	1.3063	0.894077	2	19.3	13.373	7	0	20.973
E9Q7L0		Ogdhl	1.14773	0.954251	0.962174	1.08835	1.01312	1.38089	1.81077	1.00779	26	26.7	116.6	92	0	243.78
P80318;E9Q133;Q3U0I3;F6Q609;F6ZVG8	T-complex protein 1 subunit gamma	Cct3	1.17618	0.9448	0.960211	0.950142	1.0048	1.30561	1.94199	1.01803	18	30.6	60.629	52	0	137.15
P97370	Sodium/potassium-transporting ATPase subunit beta-3	Atp1b3	1.09729	0.927302	0.959733	1.04055	0.983441	1.13445	2.05349	1.05156	3	10.8	31.775	11	0	21.469
Q9CQC7	NADH dehydrogenase [ubiquinone] 1 beta subcomplex subunit 4	Ndufb4	1.25032	0.91052	0.959177	0.943414	0.946859	2.06094	3.20019	1.17206	3	37.2	15.081	12	0	36.385
P70211	Netrin receptor DCC	Dcc	1.90065	8.43004	0.959	2.26949	1.33851	1.50633	2.21043	2.02005	3	3.2	158.34	5	0	18.708
A2RT62	F-box/LRR-repeat protein 16	Fbxl16	1.0027	0.620244	0.958793	1.0362	1.07908	1.78923	4.03966	2.28131	2	4.8	51.878	2	0.00076864	13.372
Q3UEB3	Poly(U)-binding-splicing factor PUF60	Puf60	1.15109	0.926479	0.958681	0.879572	1.11458	1.64503	0.698213	0.623318	9	16.5	60.248	20	0	60.575
Q04690;Q5SYH9	Neurofibromin	Nf1	1.10746	0.867811	0.958526	0.894486	0.961072	1.26391	2.23748	1.22931	4	1.5	319.59	13	0	25.552
Q3TYJ3;D3Z0M6;O88485	Cytoplasmic dynein 1 intermediate chain 1	Dync1i1	1.09154	0.898387	0.958124	0.957578	0.910234	1.44672	1.67342	1.11572	3	5	69.625	9	0	23.87
Q9D4H8;E0CYT5;H7BX52	Cullin-2	Cul2	1.10507	0.943268	0.957812	0.902952	1.0377	1.45647	1.18093	0.897968	5	6.6	86.876	10	0	38.806
P48774;E9PVM7;E9PV63;E9Q024;E9Q5L9	Glutathione S-transferase Mu 5	Gstm5	1.07222	0.864754	0.957278	0.896312	1.01755	1.08871	2.21396	1.04415	8	31.2	26.635	20	0	47.885
B1AXV0;F6Q3S1	DOMON domain-containing protein FRRS1L	Frrs1l	1.09723	0.937691	0.957227	0.942996	0.934502	1.69383	2.09395	1.13776	3	11.6	32.506	10	0	21.903
Q8BHH2	Ras-related protein Rab-9B	Rab9b	1.17322	0.849558	0.956676	1.07187	1.09404	1.53818	1.21763	0.892401	2	9	22.704	5	0.0007622	13.267
Q9DCD0	6-phosphogluconate dehydrogenase, decarboxylating	Pgd	1.06699	0.806907	0.954149	0.892014	1.1513	1.18059	2.24866	1.33815	4	7	53.247	18	0	30.218
O35382;Q8C391;Q9CXE1	Exocyst complex component 4	Exoc4	1.3122	1.0964	0.953923	0.674313	1.4041	1.64934	1.05017	1.10431	2	2.6	110.54	3	0.00073855	12.509
F8WGB3;Q9CZB0	Succinate dehydrogenase cytochrome b560 subunit, mitochondrial	Sdhc	0.952689	0.734016	0.953516	0.794249	0.833681	1.41332	2.99582	1.01785	1	5.9	14.51	4	0.0047365	6.6571
Q9JI90;G3XA54	E3 ubiquitin-protein ligase RNF14	Rnf14	0.90856	0.832508	0.953011	0.727426	0.874484	1.76798	2.22693	1.2588	2	4.1	54.926	3	0.00073964	12.535
G3UX26;Q60930;D3YZT5;D3YUN8	Voltage-dependent anion-selective channel protein 2	Vdac2	1.09529	0.847472	0.952354	0.866531	1.00464	1.05825	2.13389	1.03282	8	29.3	30.446	46	0	84.746
Q61792;A2A6G9;A2A6H0;A2A6G7;A2A6G8;A2A6G6;A2A6H1;A2A6G5;E9Q0N6;A2A6G0;A2A6G4	LIM and SH3 domain protein 1	Lasp1	1.11684	0.896198	0.952039	0.909583	1.06117	1.46236	1.51936	1.17052	11	37.3	29.994	38	0	98.078
E9Q0U7;Q61699;D3Z027;D3Z3I9	Heat shock protein 105 kDa	Hsph1	1.0814	0.893741	0.951715	0.907442	0.979896	1.39296	2.17204	1.14975	11	16.5	91.677	41	0	111.51
F6T5L3;E9Q717;Q5M8S1;Q9CVD2	Ataxin-3	Atxn3	1.11145	0.875014	0.951565	0.931483	0.964466	1.09477	2.02262	1.01818	1	3.5	32.959	3	0.008338	6.1178
Q60754	Macrophage receptor MARCO	Marco	1.47236	1.30071	0.951	1.08622	1.27038	24.7567	0.950085	0.680961	1	2.3	52.729	8	0.0025723	7.6172
Q9D0K2;Q3UJQ9	Succinyl-CoA:3-ketoacid coenzyme A transferase 1, mitochondrial;Succinyl-CoA:3-ketoacid-coenzyme A transferase	Oxct1	1.10239	0.864437	0.949892	0.925128	1.02746	1.37104	2.05788	1.07384	10	21.5	55.988	53	0	132.52
P43276	Histone H1.5	Hist1h1b	1.29659	0.936174	0.949761	1.05095	0.843222	2.87924	1.0013	0.911623	5	18.4	22.576	10	0	30.827
Q9CQR6	Serine/threonine-protein phosphatase 6 catalytic subunit;Serine/threonine-protein phosphatase 6 catalytic subunit, N-terminally processed	Ppp6c	1.08482	0.978357	0.949459	1.02409	1.03613	1.06634	1.81098	0.706291	1	3	35.159	2	0.0041642	6.6966
P62334	26S protease regulatory subunit 10B	Psmc6	1.02457	0.959966	0.947491	1.13672	0.970454	1.3442	2.44842	1.32628	2	6.2	44.172	5	0.00077942	13.613
Q8QZT1	Acetyl-CoA acetyltransferase, mitochondrial	Acat1	1.15157	0.906209	0.94742	0.948223	0.933852	1.16528	2.10981	1.10816	13	30.9	44.816	85	0	194.01
Q3UHB8	Coiled-coil domain-containing protein 177	Ccdc177	0.702718	1.20108	0.947294	0.97422	2.07812	1.19816	0.186204	0.616712	2	3.3	79.856	3	0.00070972	11.63
E9PV58;Q99LG2;J3QMX2;Q3TKD0;Q8BFY9	Transportin-2	Tnpo2	1.11743	0.896224	0.947156	0.940814	0.955502	1.34189	2.35319	1.30278	4	5.1	101.44	9	0	31.843
E9PVC6;E9Q9E1;Q6NZJ6;E9PVC5;E9Q770;A2AMI7	Eukaryotic translation initiation factor 4 gamma 1	Eif4g1	1.13171	0.927343	0.946855	1.15926	1.06299	3.1407	2.68864	1.29734	8	5.7	171.28	13	0	45.818
O08529	Calpain-2 catalytic subunit	Capn2	1.0317	0.832064	0.946592	0.885883	0.920867	1.15614	2.05654	1.10607	12	17.4	79.871	34	0	110.69
P62835;Q99JI6	Ras-related protein Rap-1A;Ras-related protein Rap-1b	Rap1a;Rap1b	1.13697	0.840501	0.946575	0.860749	0.956032	1.17447	2.29747	1.02147	4	20.1	20.987	16	0	59.286
F6SVV1;P62082	40S ribosomal protein S7	Gm9493;Rps7	1.10602	0.912897	0.946256	0.934047	1.232	1.60258	1.67004	0.836033	4	17.2	21.882	14	0	26.12
P24549;O35945	Retinal dehydrogenase 1	Aldh1a1	1.12115	0.894787	0.945448	0.940088	0.879075	1.3708	2.68833	1.44232	8	18.2	54.467	15	0	65.886
P21279;P30677	Guanine nucleotide-binding protein G(q) subunit alpha	Gnaq	1.13366	0.888287	0.945355	0.895341	0.967085	1.51921	2.46303	1.09669	12	29.5	42.158	53	0	103.95
Q91XV3	Brain acid soluble protein 1	Basp1	1.98681	1.29226	0.944886	1.29238	1.95335	0.980859	0.653249	1.04206	1	6.2	22.086	1	0.0025	7.2767
Q61598	Rab GDP dissociation inhibitor beta	Gdi2	1.04852	0.872338	0.944542	0.857939	0.955759	1.34183	1.77851	0.9456	11	23.8	50.537	32	0	94.993
A2AFK7;E9PV04;Q91VC3;D6RJ60;D6RJ11	Eukaryotic initiation factor 4A-III;Eukaryotic initiation factor 4A-III, N-terminally processed	Eif4a3;Gm8994	0.919711	0.780065	0.944124	0.802072	0.820468	1.46869	0.933086	1.23081	4	12.7	33.958	2	0.0030506	7.0378
Q8BPU7;F6YXR3;Q8BHL5	Engulfment and cell motility protein 1;Engulfment and cell motility protein 2	Elmo1;Elmo2	1.29793	1.02408	0.94369	0.805781	0.80772	1.41221	1.07029	0.644371	2	3.4	83.935	4	0.0008244	15.478
Q8BG32;G3UWW7;G3UXL5;G3UYH2;G3UX67;G3UWV7;G3UZ28;G3UYL8;G3UX15;G3UYI4;G3UYL3	26S proteasome non-ATPase regulatory subunit 11	Psmd11	1.01197	0.929263	0.942874	0.871548	0.919971	1.30879	2.16356	1.09158	6	16.4	47.436	13	0	45.173
Q3UHD9	Arf-GAP with GTPase, ANK repeat and PH domain-containing protein 2	Agap2	1.33597	1.14432	0.942772	1.00949	0.906212	1.58601	1.27527	1.11185	5	5	124.51	11	0	32.058
P62823	Ras-related protein Rab-3C	Rab3c	1.07742	0.897204	0.942737	1.09869	0.987432	1.53071	2.02406	1.03421	5	28.2	25.872	25	0	47.62
P68040	Guanine nucleotide-binding protein subunit beta-2-like 1;Guanine nucleotide-binding protein subunit beta-2-like 1, N-terminally processed	Gnb2l1	0.951168	0.843726	0.942447	0.922699	1.01917	1.61711	2.33784	1.06726	5	16.7	35.076	11	0	37.378
Q8R4V2	Dual specificity protein phosphatase 15	Dusp15	1.19347	1.22643	0.941478	1.05434	1.20083	1.97962	1.20707	0.991484	1	5.5	26.186	3	0.0024631	7.0994
D3YTT4;Q9D7B6	Isobutyryl-CoA dehydrogenase, mitochondrial	Acad8	0.891895	0.796552	0.940978	0.853549	1.09117	1.53049	1.3041	1.09645	3	6.8	45.075	3	0	17.055
A2AH25;Q5FWK3	Rho GTPase-activating protein 1	Arhgap1	1.10875	1.00025	0.940832	0.90287	1.06109	1.31413	2.12888	1.20435	2	3.8	54.437	8	0.00077459	13.514
P53994;Q3TEG7;P59279;G3UXQ7;G3V022;S4R232	Ras-related protein Rab-2A	Rab2a	1.12671	0.863559	0.940812	0.876003	1.03127	1.15618	2.12071	1.07709	9	51.9	23.547	50	0	129.61
A2ACG7;Q9DBG6	Dolichyl-diphosphooligosaccharide--protein glycosyltransferase subunit 2	Rpn2	1.61623	1.00679	0.940352	1.18179	1.06177	4.10156	3.37772	2.06743	3	7.8	67.501	5	0	19.446
Q9CPQ8	ATP synthase subunit g, mitochondrial	Atp5l	1.07866	0.921967	0.939863	0.857841	0.900014	1.34872	2.99038	1.19095	2	23.3	11.424	6	0	24.105
P51150	Ras-related protein Rab-7a	Rab7a	1.10913	0.866897	0.939593	0.883341	0.97222	1.36661	1.95318	0.982122	9	49.3	23.489	39	0	98.599
Q9QYH6	Melanoma-associated antigen D1	Maged1	1.07457	1.04849	0.939299	0.986586	1.39066	1.75314	0.608949	1.09984	5	7.6	85.669	13	0	44
Q9R1T2	SUMO-activating enzyme subunit 1;SUMO-activating enzyme subunit 1, N-terminally processed	Sae1	1.1254	0.949834	0.937703	1.02935	1.00501	1.63436	1.99717	2.18599	3	6.6	38.62	9	0	19.143
Q8K2B3	Succinate dehydrogenase [ubiquinone] flavoprotein subunit, mitochondrial	Sdha	1.1035	1.27627	0.937399	0.956798	1.01875	1.0738	1.90277	1.07765	16	23.3	72.585	82	0	171.34
G3UZJ4;P99029;H3BJQ7	Peroxiredoxin-5, mitochondrial	Prdx5	1.01093	0.824879	0.937187	0.844446	0.8129	1.2386	3.14294	1.21577	4	22.3	17.253	8	0	30.99
P52480;E9Q509;G3X925;P53657	Pyruvate kinase PKM	Pkm	1.09579	0.888129	0.936991	0.889876	0.97292	1.18342	2.12708	1.04811	27	53.9	57.844	178	0	306.98
Q9Z1J3	Cysteine desulfurase, mitochondrial	Nfs1	1.07341	0.846273	0.936763	0.930905	1.1059	1.66275	2.0467	1.26434	3	6.3	50.569	3	0	17.947
P62267	40S ribosomal protein S23	Rps23	1.28995	0.938823	0.936606	0.936741	0.899083	1.7395	1.65572	0.94054	5	29.4	15.807	12	0	35.451
P80313	T-complex protein 1 subunit eta	Cct7	1.12683	0.909473	0.935961	0.915005	0.978654	1.21579	2.29137	1.21336	10	18.4	59.652	39	0	101.95
Q8BK64	Activator of 90 kDa heat shock protein ATPase homolog 1	Ahsa1	1.09726	0.899705	0.935244	0.928435	0.984678	1.32691	1.84671	1.12412	7	18.9	38.117	22	0	56.475
Q8R2P8;Q99MN1	Lysine--tRNA ligase	Kars	1.04842	0.911601	0.935022	0.917773	1.06318	1.22944	1.61544	1.11712	7	13.1	71.29	17	0	71.583
G3XA25;Q80X81;Q8CAY6;F2Z459	Acetyl-CoA acetyltransferase, cytosolic	Acat2;Acat3	1.22433	0.814305	0.934051	0.865125	0.999515	1.19122	2.16003	1.14794	2	4.9	38.147	7	0.00073046	12.272
P47809;B1ATL6;M0QW52	Dual specificity mitogen-activated protein kinase kinase 4	Map2k4	1.11587	0.94259	0.933737	0.876511	1.02274	1.12983	1.95566	1.24208	6	17.6	44.113	16	0	55.765
P67778;Q5SQG5	Prohibitin	Phb	1.13889	0.849665	0.93309	0.867448	1.00901	2.67904	1.86273	1.16106	10	36.8	29.82	33	0	96.629
O35239	Tyrosine-protein phosphatase non-receptor type 9	Ptpn9	0.867257	0.888187	0.932981	0.873679	1.03073	2.65768	1.65627	0.903541	1	1.5	67.969	2	0.002589	7.6854
Q7JCZ0;P03930	ATP synthase protein 8	mt-Atp8;Mtatp8	1.11811	0.702457	0.932583	0.978083	0.930998	1.5635	3.04036	1.68912	2	34.3	7.7662	10	0	18.976
Q9CZS1;G3UWP3;Q9JHW9	Aldehyde dehydrogenase X, mitochondrial	Aldh1b1	1.08653	0.94631	0.932251	0.931584	1.13017	1.28521	1.64018	0.98137	7	12.5	57.552	11	0	41.189
Q4FE56;P70398;E9PWA9;F8VPU6;G3UY52	Ubiquitin carboxyl-terminal hydrolase;Probable ubiquitin carboxyl-terminal hydrolase FAF-X	Usp9x	1.11882	1.00208	0.931328	0.918464	1.08352	1.27705	1.09473	0.856925	9	3.2	290.21	18	0	63.362
A2AS98;P28660;Q8K1X4	Nck-associated protein 1	Nckap1	1.09812	0.978638	0.930786	0.911132	1.06086	1.37563	1.76847	1.07192	25	20	129.51	77	0	180.34
Q6PF96;Q921G7	Electron transfer flavoprotein-ubiquinone oxidoreductase, mitochondrial	Etfdh	1.0785	1.04867	0.930583	1.01383	0.906917	2.00763	1.83036	1.08244	4	6.8	61.16	10	0	26.289
Q5SVG5;Q5SVG4;O35643	AP-1 complex subunit beta-1	Ap1b1	1.09182	0.893674	0.930533	0.802469	0.93774	1.25891	2.23898	1.4067	16	16.7	101.19	18	0	44.964
P62852	40S ribosomal protein S25	Rps25	1.26934	0.825611	0.930247	0.990084	0.969926	2.00278	0.608965	0.828305	4	28.8	13.742	14	0	26.094
Q9CQ54	NADH dehydrogenase [ubiquinone] 1 subunit C2	Ndufc2	1.14248	0.889108	0.930225	0.989108	1.10041	1.30883	1.63848	0.857678	4	30.8	14.164	15	0	28.888
F8WI35;P84244;P84228;P68433;P02301;E0CZ27;E0CYN1;E0CYR7	Histone H3;Histone H3.3;Histone H3.2;Histone H3.1;Histone H3.3C	H3f3a;Hist1h3b;Hist1h3a;H3f3c	1.33229	0.945481	0.929236	0.837784	1.14716	3.1955	1.17204	1.04464	4	22.2	15.199	10	0	25.179
Q61151;Q6PD28	Serine/threonine-protein phosphatase 2A 56 kDa regulatory subunit epsilon isoform	Ppp2r5e;Ppp2r5b	0.998727	0.929993	0.929164	0.581734	0.880124	1.01926	1.21749	0.709422	2	3.4	54.713	5	0.00072674	12.165
Q8BGT8;F7D3N3;F6U6Z2;E0CXW9	Phytanoyl-CoA hydroxylase-interacting protein-like	Phyhipl	1.08871	0.864937	0.92856	0.965922	0.9796	1.26468	1.95312	1.05254	10	26.7	42.34	49	0	91.316
Q8BTZ7	Mannose-1-phosphate guanyltransferase beta	Gmppb	1.17023	0.844663	0.928556	0.965522	1.08634	1.46535	2.25113	0.988571	3	9.2	39.916	7	0	21.52
O35344	Importin subunit alpha-4	Kpna3	1.31582	0.83138	0.927593	1.04952	1.03222	1.55129	2.6828	1.28519	2	5.4	57.772	2	0.00076982	13.391
Q9CQR4	Acyl-coenzyme A thioesterase 13;Acyl-coenzyme A thioesterase 13, N-terminally processed	Acot13	1.14556	0.794822	0.927244	0.875414	0.850642	1.04727	2.61374	1.29999	2	15.7	15.183	11	0	30.727
A2AJP9;A8Y5Q0;A2AJQ0;Q3UV70	[Pyruvate dehydrogenase [acetyl-transferring]]-phosphatase 1, mitochondrial	Pdp1	1.28939	0.924794	0.927172	1.03691	1.03129	1.22555	1.52877	1.01239	5	10.5	63.835	6	0	32.218
Q8K0T0	Reticulon-1	Rtn1	1.30921	1.00595	0.926883	0.841531	1.09188	1.33256	1.09697	0.834795	5	6.5	83.571	18	0	47.565
P62812;E9Q2L8;Q8BHJ7;P26048	Gamma-aminobutyric acid receptor subunit alpha-1	Gabra1	1.15297	0.91305	0.926549	0.988136	1.04782	1.13665	1.62662	1.0621	7	11.4	51.753	17	0	49.443
P63260;P60710;E9Q5F4;E9Q1F2;G3UZ07;G3UYG0;E9Q606;B1ATY1;Q8BFZ3;F8WGM8;E9Q2D1;F6WX90;V9GXQ2	Actin, cytoplasmic 2;Actin, cytoplasmic 2, N-terminally processed;Actin, cytoplasmic 1;Actin, cytoplasmic 1, N-terminally processed	Actg1;Actb	1.10941	0.885986	0.926488	0.886266	1.0174	1.23808	1.90436	1.28947	19	52.5	41.792	347	0	323.31
P62918	60S ribosomal protein L8	Rpl8	1.13615	0.865127	0.926081	0.778243	0.940801	1.812	1.31186	0.908485	6	19.8	28.024	23	0	58.345
P62746	Rho-related GTP-binding protein RhoB	Rhob	1.1093	0.880157	0.926013	0.844506	0.888921	1.22248	1.87583	0.931879	2	12.8	22.123	1	0.00931	5.9951
Q3UHU5;B8JJI7	Microtubule cross-linking factor 1	Mtcl1	10.5804	1.05693	0.925938	0.993032	1.2849	3.36742	1.30828	0.935662	33	19.7	213.86	83	0	265.15
J3QNG0;P16460	Argininosuccinate synthase	Gm5424;Ass1	1.09383	1.09009	0.925448	0.998104	1.24342	1.07016	0.868753	0.778394	5	10	46.584	11	0	30.997
P56564	Excitatory amino acid transporter 1	Slc1a3	1.09913	0.88007	0.925363	0.937722	0.980035	1.64841	2.77113	1.14772	3	6.8	59.622	25	0	95.771
Q9QUR6	Prolyl endopeptidase	Prep	0.974889	0.779269	0.924461	0.89196	0.880185	1.64486	1.87097	1.08374	6	9.4	80.751	15	0	39.198
Q80XR6;Q20BD0;Q99020	Heterogeneous nuclear ribonucleoprotein A/B	Hnrnpab	1.02661	0.855033	0.924199	0.813907	0.897258	1.42552	2.1593	1.16047	3	12.5	33.816	11	0	26.509
Q8K0S0;E0CXJ1	Phytanoyl-CoA hydroxylase-interacting protein	Phyhip	1.15464	0.889004	0.92368	0.967749	1.02034	1.20568	1.91382	1.09151	8	22.7	37.554	25	0	55.33
P46096;D3Z7R4	Synaptotagmin-1	Syt1	1.07115	0.904552	0.922935	0.829138	1.34409	1.42353	0.998627	1.04768	14	30.4	47.417	49	0	109.86
Q8CFR5;Q9D2N4;G3UYK9;G3UZJ3;G3UXK0;G3UY34;Q8K0N0;Q8C8Z9;G3UZ87;G3UYM7;O70585	Dystrobrevin;Dystrobrevin alpha	Dtna	1.1202	0.653715	0.922875	0.780652	1.11774	1.72403	0.554009	0.750546	7	12.5	76.947	13	0	59.699
Q3UHB1	5-nucleotidase domain-containing protein 3	Nt5dc3	1.18741	0.869245	0.922438	0.898454	1.05567	1.4265	1.39263	1.05568	5	8.4	63.17	12	0	33.035
Q3THW5;P0C0S6;Q8R029;Q3UA95;F8WIX8;Q8CGP4;Q8CGP6;Q8R1M2;Q64523;Q8CGP7;Q8CGP5;Q8BFU2;Q6GSS7;P22752;P27661;G3UWL7;Q64522	Histone H2A.V;Histone H2A.Z;Histone H2A;Histone H2A type 1-H;Histone H2A.J;Histone H2A type 2-C;Histone H2A type 1-K;Histone H2A type 1-F;Histone H2A type 3;Histone H2A type 2-A;Histone H2A type 1;Histone H2AX	H2afv;H2afz;Hist1h2al;Hist1h2aa;Hist1h2ah;H2afj;Hist2h2ac;Hist1h2ak;Hist1h2af;Hist3h2a;Hist2h2aa1;Hist1h2ab;H2afx	1.37326	0.830921	0.922107	0.881863	1.09988	2.95198	1.44162	0.970504	3	20.3	13.509	14	0	34.936
Q9JKD3	Secretory carrier-associated membrane protein 5	Scamp5	1.14287	0.844577	0.921247	0.838238	0.973498	1.20083	1.92732	0.963969	2	8.5	26.068	22	0.00083542	16.215
P11499;E9Q3D6;E9Q0C3;E9PX27;D3Z1R1	Heat shock protein HSP 90-beta	Hsp90ab1	1.09683	0.899221	0.921031	0.861323	0.961525	1.21063	2.07285	1.04956	36	49	83.28	197	0	323.31
Q9R0P5	Destrin	Dstn	1.04552	0.876329	0.920827	0.837886	0.972609	1.15412	2.38001	0.958569	4	24.2	18.521	14	0	32.761
D3YU96;Q99KH2;D3YU95;P63034;D6RCZ5;G5E8Q4;Q3TZ02;A2A517;Q9QX11;O08967	Cytohesin-2;Cytohesin-1;Cytohesin-3	Cyth2;Cyth3;Cyth1	1.4102	0.605538	0.920743	1.06867	1.4505	1.01546	2.13697	1.32946	2	6.5	44.655	3	0.00071736	11.92
F7B6A4;F7C1U0;E0CYQ0		Kctd17	1.48402	1.40691	0.92071	1.617	1.47636	2.14726	0.304242	1.08711	1	4.9	23.641	4	0.00071891	11.992
P17182;Q6PHC1;B1ARR7;B0QZL1;P21550;J3QPZ9	Alpha-enolase	Eno1	1.06974	0.977672	0.920261	0.843052	1.12457	1.25564	2.22093	1.10215	18	45.4	47.14	150	0	263.31
P97868	E3 ubiquitin-protein ligase RBBP6	Rbbp6	1.83543	1.71435	0.920204	3.40116	1.80226	1.43427	0.308102	0.95117	1	0.5	199.59	1	0.0025349	7.3994
P97390	Vacuolar protein sorting-associated protein 45	Vps45	1.0261	1.27959	0.919692	0.827207	0.715697	1.26861	2.92454	1.31665	4	7.4	65.052	6	0	24.441
Q80ZW2	Protein THEM6	Them6	0.919445	2.35561	0.91949	1.57193	1.14263	4.53694	5.79713	2.58492	2	12.6	23.802	2	0.00074738	12.756
Q9CZC8;D3YXW0	Secernin-1	Scrn1	1.07833	0.895715	0.919402	0.879628	5.43023	1.61686	1.06893	0.904257	5	8.7	46.325	13	0	32.126
Q9D2G2	Dihydrolipoyllysine-residue succinyltransferase component of 2-oxoglutarate dehydrogenase complex, mitochondrial	Dlst	1.24469	1.01109	0.919287	2.89155	1.21369	1.19652	1.21865	0.984175	7	13.7	48.994	27	0	51.521
Q99J08	SEC14-like protein 2	Sec14l2	1.54821	0.865473	0.918994	1.35921	1.71059	4.5613	1.07028	0.561612	3	7.9	46.3	8	0	20.999
Q9QYJ0	DnaJ homolog subfamily A member 2	Dnaja2	0.995489	0.983295	0.918918	0.84028	1.17095	1.2333	1.49222	1.04396	5	10.9	45.745	19	0	33.906
Q80TL0	Protein phosphatase 1E	Ppm1e	1.03822	0.785289	0.918297	0.876693	0.919084	1.05692	2.40218	0.978716	1	2	83.418	1	0.00075301	12.9
P31938;Q91YS7;Q63932;M0QWN2	Dual specificity mitogen-activated protein kinase kinase 1;Dual specificity mitogen-activated protein kinase kinase 2	Map2k1;Map2k2	1.11859	0.876233	0.918104	0.873607	0.992336	1.06066	2.48732	1.09997	10	21.6	43.474	43	0	72.144
E9PUC5;Q8C0E9;F6Z9E6;Q2PFD7	PH and SEC7 domain-containing protein 3	Psd3	1.18682	0.935114	0.917985	0.967974	1.00933	1.67427	1.21081	1.49229	9	25.3	42.299	26	0	60.412
O35864;A0A087WQA8;A0A087WQ60	COP9 signalosome complex subunit 5	Cops5	1.08696	0.86625	0.917463	0.941163	0.939727	1.38884	2.74614	1.28147	4	15.3	37.548	12	0	27.144
Q9CZ13;A0A0A6YW82;A0A0A6YVZ0;A0A0A6YWX6	Cytochrome b-c1 complex subunit 1, mitochondrial	Uqcrc1	1.09444	1.02112	0.917089	0.942011	1.11085	1.14455	1.62228	0.955348	13	25.6	52.851	69	0	145.11
Q8C8N2	Protein SCAI	Scai	1.13692	0.823482	0.916917	1.46304	0.932295	1.09899	1.8388	0.986123	2	3.5	70.274	4	0.00081699	15.089
Q8BH95	Enoyl-CoA hydratase, mitochondrial	Echs1	1.26568	0.966095	0.916857	1.10392	0.743722	0.764273	2.04684	1.09621	1	7.2	31.474	3	0.0027137	10.486
Q9Z0V2;Q03719;Q9Z0V1	Potassium voltage-gated channel subfamily D member 2	Kcnd2	1.34642	1.02591	0.916667	0.926385	1.21138	1.11977	0.56335	0.778727	4	7	70.576	7	0	21.996
Q9CQI6	Coactosin-like protein	Cotl1	1.07418	0.916924	0.916639	0.894955	0.949308	1.30445	2.87703	1.12848	6	35.9	15.944	17	0	37.387
P45952;D6RFD7	Medium-chain specific acyl-CoA dehydrogenase, mitochondrial	Acadm	1.15263	0.927333	0.915419	0.858096	1.04741	1.31055	1.36603	1.08302	7	16.9	46.481	19	0	55.862
Q8BH58;A0A0A6YY87	TIP41-like protein	Tiprl	1.1893	0.895274	0.915179	0.911978	1.04251	1.50169	2.25593	1.06828	2	10	31.253	5	0.00078864	13.822
P61922;Q3TUE8;F7C9G3;F6RN86	4-aminobutyrate aminotransferase, mitochondrial	Abat	1.10826	0.872546	0.914836	0.88419	0.966139	1.30033	2.2257	1.14419	14	30.4	56.451	66	0	150.35
E9QPX3;Q9CXZ1	NADH dehydrogenase [ubiquinone] iron-sulfur protein 4, mitochondrial	Ndufs4	1.1232	0.945771	0.914569	0.947654	0.932107	1.62809	5.58981	1.05316	3	19.4	19.803	11	0	32.553
G3X972		Sec24c	1.18442	0.939055	0.914473	1.04484	1.28573	1.24522	1.30284	1.18703	4	3.7	118.58	5	0	26.404
Q6PB66	Leucine-rich PPR motif-containing protein, mitochondrial	Lrpprc	1.17262	0.944648	0.914053	1.20706	1.01412	1.26345	1.62318	1.00572	9	7.2	156.61	21	0	61.686
D3YU23;D3Z6J2;D3YWR3;D3Z4V0;D3YWB1;D3Z6H9;D3Z3X6;D3Z6H7;D3Z634;D3Z593;D3Z3G4;D3YTW7;K3W4M8;D3YVT9;D3Z4S7;D3Z5M6;Q80TS3;F6WMY5	Latrophilin-3	Adgrl3;Lphn3	1.05386	0.956853	0.913789	1.01293	1.10169	1.91965	1.24277	1.03008	2	1.5	138.08	3	0.00072833	12.195
S4R1W1;P16858;A0A0A0MQF6;D3YYI5;S4R257;V9GX06;S4R1N5;S4R1W8;V9GXA7;S4R2G5;Q64467	Glyceraldehyde-3-phosphate dehydrogenase	Gm3839;Gapdh;Gm7293	1.05158	0.84219	0.913785	0.870325	0.9702	1.1541	2.18654	1.0661	15	37.5	35.812	181	0	244.54
Q6ZWX6	Eukaryotic translation initiation factor 2 subunit 1	Eif2s1	0.900556	0.708388	0.91298	0.77154	0.858585	1.92213	2.41172	1.26781	1	3.8	36.108	4	0.00076104	13.201
D3Z0L4;Q9D9P1;Q9CRB9;S4R238;F6QFL0	MICOS complex subunit Mic19	Chchd3	0.966993	0.891544	0.91203	0.839491	1.18996	1.17046	1.6854	1.12895	5	22.4	22.452	12	0	30.57
P28658	Ataxin-10	Atxn10	1.11741	0.978695	0.911319	0.861663	0.935831	1.27678	1.44885	1.46017	4	9.3	53.706	6	0	31.17
Q8R5C5;E0CZD4;E0CYB4	Beta-centractin	Actr1b	1.13061	1.00573	0.911292	0.949051	1.04807	1.12427	1.87863	0.959471	8	23.4	42.281	32	0	73.228
A2AAW9;Q9Z0N1;Q9Z0N2	Eukaryotic translation initiation factor 2 subunit 3, X-linked;Eukaryotic translation initiation factor 2 subunit 3, Y-linked	Eif2s3x;Eif2s3y	1.02593	0.934517	0.910995	0.915459	1.00052	1.31216	1.79868	0.950519	7	21.8	37.194	19	0	62.334
G3UX44;P50171	Estradiol 17-beta-dehydrogenase 8	H2-Ke6;Hsd17b8	1.07009	0.792362	0.910965	0.793657	0.956963	1.72996	2.47586	1.84627	3	16.2	23.985	7	0	19.282
P58252;G3UXK8	Elongation factor 2	Eef2	1.09984	0.868876	0.910531	0.922015	0.925153	1.3773	2.02305	1.13061	15	18.1	95.313	41	0	117.33
Q921M7	Protein FAM49B	Fam49b	1.14145	0.999001	0.910272	0.857428	1.3855	1.26144	1.81495	0.963003	9	34.6	36.776	35	0	81.436
P62331	ADP-ribosylation factor 6	Arf6	1.07931	0.928816	0.909484	0.945919	0.96033	1.34311	2.29435	1.00742	2	14.9	20.082	11	0.00083056	16.013
Q8VD65	Phosphoinositide 3-kinase regulatory subunit 4	Pik3r4	1.12488	0.83356	0.908924	0.964293	0.944088	1.38008	1.21085	1.0115	2	1.6	152.6	6	0.00076511	13.322
P80314	T-complex protein 1 subunit beta	Cct2	1.0544	0.939979	0.908627	0.880087	1.03161	1.12765	1.7822	0.908957	9	14.8	57.477	20	0	59.907
Q3UEQ1;E9Q9A0;F6V2U0;D3YUD3;D3YUL8;D3Z230;F6R4N2;E9QAD0;Q9EPW0;A0A0A6YXS5	Type I inositol 3,4-bisphosphate 4-phosphatase	Inpp4a	0.986261	0.951781	0.908112	0.909338	1.15271	1.47579	1.51059	1.16646	4	4.5	99.971	11	0	27.544
P19783;M0QWX7;D6RG40	Cytochrome c oxidase subunit 4 isoform 1, mitochondrial	Cox4i1	1.12687	0.889014	0.907615	0.862934	1.03106	1.26334	2.20532	1.22656	7	35.5	19.53	21	0	63.311
P97441;S4R2S4;S4R169	Zinc transporter 3	Slc30a3	1.19071	0.852471	0.9076	0.901851	0.934476	1.28473	2.61296	1.31564	2	8.5	41.824	6	0.00082237	15.324
Q9Z1P6	NADH dehydrogenase [ubiquinone] 1 alpha subcomplex subunit 7	Ndufa7	1.31061	0.953892	0.906645	0.869451	1.09722	3.75003	0.970395	0.812356	1	9.7	12.575	3	0.0024722	7.1464
E9Q7S0;F7BQW7;D3Z656;Q8CHC4;D3Z1M7;F7CD11;F6VSS8;D3YWM9;F7BI35;D3YZB3;E9Q4P5;D3Z6E7;D3YZB4;D3YZB2;F8WHD8;Q9D2G5	Synaptojanin-1	Synj1	1.12588	0.920698	0.906432	0.868968	0.990589	1.45776	2.06886	1.10919	31	29.8	144.59	96	0	287.68
P70168	Importin subunit beta-1	Kpnb1	1.06893	1.034	0.906099	0.826206	1.0328	1.1496	1.57959	1.14811	4	4.7	97.183	12	0	31.628
E9PZF0;Q5NC80;P15532;Q5NC79;Q01768	Nucleoside diphosphate kinase;Nucleoside diphosphate kinase A;Nucleoside diphosphate kinase B	Gm20390;Nme1;Nme2	1.04018	0.842492	0.905987	0.831889	0.917814	1.44847	2.7241	0.993914	9	44.9	30.2	32	0	71.556
Z4YKV1;P63094;Q6R0H7	Guanine nucleotide-binding protein G(s) subunit alpha isoforms short;Guanine nucleotide-binding protein G(s) subunit alpha isoforms XLas	Gnas	1.103	0.880666	0.905914	0.903649	1.00289	1.22412	2.30564	0.97452	10	28.5	44.178	36	0	78.324
Q01065	Calcium/calmodulin-dependent 3,5-cyclic nucleotide phosphodiesterase 1B	Pde1b	1.06026	0.898581	0.905596	0.880039	0.960926	1.41729	1.7446	1.10146	6	11.2	61.225	19	0	48.486
Q8VDD5;F2Z494	Myosin-9	Myh9	1.05494	0.887718	0.905253	0.831803	0.959889	1.84088	2.09307	1.98644	23	13.6	226.37	36	0	138.59
F8WHB1;Q9R0K7	Calcium-transporting ATPase;Plasma membrane calcium-transporting ATPase 2	Atp2b2	1.08395	0.86908	0.904298	0.877581	0.950446	1.19479	2.29702	1.13283	34	29.4	136.78	153	0	323.31
Q03265;D3Z6F5;D6RJ16	ATP synthase subunit alpha, mitochondrial;ATP synthase subunit alpha	Atp5a1	1.10014	0.899356	0.903574	0.900045	0.986141	1.18007	2.19936	1.07503	26	40.9	59.752	208	0	323.31
A2AKH7;Q8JZX5;Q9D1G5;B0R031	Leucine-rich repeat-containing protein 57	Lrrc57	1.25747	0.905022	0.903509	0.912298	1.20363	1.70513	2.74438	1.46293	3	14.2	24.132	8	0	34.338
P97384;D3Z7U0	Annexin A11;Annexin	Anxa11	1.09447	0.830138	0.903033	1.01817	0.996529	1.62108	1.30525	1.09642	5	9.7	54.079	7	0	27.817
Q9Z2Q6	Septin-5	Sep5	1.03985	0.946088	0.902977	0.861148	1.10692	0.928916	1.20165	0.965952	11	30.1	42.747	45	0	91.208
A2A7S7;Q91WQ3;F6VXZ2	Tyrosine--tRNA ligase;Tyrosine--tRNA ligase, cytoplasmic;Tyrosine--tRNA ligase, cytoplasmic, N-terminally processed	Yars	1.15254	0.891594	0.902865	0.902133	0.993535	1.53075	1.82743	1.24187	14	21.5	63.001	38	0	97.886
P39053;F6W8Z8;D6RH60;G3UY64	Dynamin-1	Dnm1	1.08675	0.931112	0.902002	0.882508	1.00153	1.22051	2.01167	1.1062	44	36.1	97.802	283	0	323.31
D3YWY6;D3Z5S0;E9Q0V4;P63030	Mitochondrial pyruvate carrier 1	Mpc1	1.03103	0.839909	0.901976	0.969252	0.953128	1.19991	4.3931	1.26664	1	9.4	9.7384	4	0.0074328	6.3165
Q3USB7	Inactive phospholipase C-like protein 1	Plcl1	1.13328	1.15401	0.901793	1.51083	2.01172	1.26516	0.610837	0.790051	5	5.7	122.67	7	0	32.472
P63085;F6VEI7	Mitogen-activated protein kinase 1	Mapk1	1.15835	0.87859	0.901505	0.796508	1.18824	0.729662	0.460518	0.70219	7	17.9	41.275	17	0	43.421
O55142	60S ribosomal protein L35a	Rpl35a	1.23007	0.819716	0.90142	0.800626	0.922114	1.66817	2.63464	1.47826	3	20.9	12.554	7	0	19.33
P50516;D3Z1B9;D3YWH3;D3YZ23	V-type proton ATPase catalytic subunit A	Atp6v1a	1.05798	0.87631	0.900681	0.852398	1.02817	1.3323	1.94671	1.04016	18	32.6	68.325	71	0	186
Q9Z1F9	SUMO-activating enzyme subunit 2	Uba2	1.03686	0.874939	0.899459	0.864453	0.899405	1.32821	1.52215	1.1672	4	6.7	70.568	10	0	24.087
Q9Z1Z2	Serine-threonine kinase receptor-associated protein	Strap	1.15914	0.828653	0.898608	0.912648	1.13924	0.97913	2.2073	0.638418	5	18.9	38.442	6	0	35.855
Q8CCB4;E9PXG9;E9Q648;E9PWD1;E9PYD3;F6Z4G7;E9Q3C3	Vacuolar protein sorting-associated protein 53 homolog	Vps53	1.1641	0.906467	0.898365	0.895092	1.01732	1.12784	0.958039	0.75574	5	4.8	94.422	10	0	29.003
O88569	Heterogeneous nuclear ribonucleoproteins A2/B1	Hnrnpa2b1	1.26118	0.873314	0.898154	0.814612	1.15154	1.70781	1.1477	0.882218	12	42.8	37.402	48	0	168.92
Q8BLY2	Probable threonine--tRNA ligase 2, cytoplasmic	Tarsl2	1.12569	0.886639	0.897452	0.818457	1.05773	1.3166	1.90798	1.57424	5	6.2	91.317	9	0	26.21
Q9CZD3	Glycine--tRNA ligase	Gars	1.07155	0.901718	0.897179	0.874653	0.972734	1.29538	1.8889	1.10322	14	20.9	81.877	38	0	112.88
O88441	Metaxin-2	Mtx2	1.06742	0.88345	0.897077	0.839699	0.8799	1.39968	2.13866	0.943807	2	6.5	29.758	7	0.0007657	13.326
Q3UJU9	Regulator of microtubule dynamics protein 3	Rmdn3	1.11632	0.9431	0.896406	1.01301	1.15143	1.69405	1.06087	0.737965	3	7.2	52.028	8	0	19.199
A2ARS0	Ankyrin repeat domain-containing protein 63	Ankrd63	1.364	1.08236	0.896272	1.09955	0.989644	1.09775	0.630617	0.726123	1	2.8	41.067	4	0.0024969	7.258
Q7M6Y3	Phosphatidylinositol-binding clathrin assembly protein	Picalm	1.10215	0.999803	0.89607	0.979066	1.17271	1.39052	1.03347	0.973191	7	10	71.543	10	0	30.987
P59999;E9PWA7	Actin-related protein 2/3 complex subunit 4	Arpc4	1.06251	1.03119	0.895256	0.858926	1.31388	1.27622	1.55976	0.940465	5	28	19.667	16	0	37.023
Q80TJ1;K4DI76;J3QJW3	Calcium-dependent secretion activator 1	Cadps	1.05841	0.905222	0.894614	0.849088	0.937299	1.24764	2.25894	1.06558	28	27.6	153.11	88	0	265.65
P62814;Q91YH6	V-type proton ATPase subunit B, brain isoform	Atp6v1b2	1.09614	0.971797	0.893918	0.978254	1.00193	1.2779	1.86437	1.14991	10	23.5	56.55	44	0	120.91
Q99N15;A2AFQ2;O08756	3-hydroxyacyl-CoA dehydrogenase type-2	Hsd17b10	1.02902	0.837965	0.893267	0.888302	1.06437	1.31242	1.90268	1.02598	6	30.3	27.273	22	0	59.944
Q99LX0;A2A813;A2A815;A2A817;A2A816	Protein deglycase DJ-1	Park7	1.11814	0.918074	0.892324	0.914236	0.952059	1.32675	2.41608	1.06933	9	49.2	20.021	44	0	76.977
Q99MN9;E9Q1J7;D3YZC1	Propionyl-CoA carboxylase beta chain, mitochondrial	Pccb	1.08173	0.906291	0.891819	0.866491	0.985501	1.31094	2.33794	1.14063	8	19	58.408	20	0	75.093
Q91V89;Q60996		Ppp2r5d	1.04479	0.860061	0.889697	0.850182	0.889091	1.23084	1.68974	0.922578	6	11.3	68.994	12	0	44.577
Q8BXV2	BRI3-binding protein	Bri3bp	4.96647	1.09235	0.889019	1.14025	1.28316	1.32803	0.57595	0.742243	2	11.1	28.263	4	0.00080451	14.345
Q8C266;P35278	Ras-related protein Rab-5C	Rab5c	1.64587	0.517715	0.888461	0.772133	0.435296	2.86007	1.21079	1.27351	6	29.9	25.352	8	0	24.038
Q3ULJ0;D3Z0L6;Q6NXY9	Glycerol-3-phosphate dehydrogenase 1-like protein	Gpd1l	1.0816	0.861942	0.888096	0.862585	0.983264	1.15522	2.01221	0.991204	10	23.4	38.225	27	0	82.217
P10649;A2AE89;F6WHQ7;E9QAC8;D3YVP5;P19639;D3YX76;F6Y363;D3YZ29;D3YVP8;D3YVP9;A2AE91;G5E8M7;O35660	Glutathione S-transferase Mu 1	Gstm1	1.06129	0.884375	0.888002	0.86965	0.962788	1.47891	1.14151	0.822507	12	47.7	25.97	59	0	97.017
Q3U7K7;Q62191	E3 ubiquitin-protein ligase TRIM21	Trim21	1.00515	1.05644	0.887987	0.744857	1.13749	0.72201	0.469135	0.654552	5	10.8	53.327	12	0	32.126
Q3UHJ1;Q60803	TNF receptor-associated factor 3	Traf3	0.947151	0.886215	0.887935	0.783189	1.08459	2.18017	0.84575	1.26	1	1.7	61.563	1	0.0093049	5.9937
P18872;D3Z2M7;F7BLT7;F6W1B2;A2A610;F6WC15;A2AE31	Guanine nucleotide-binding protein G(o) subunit alpha	Gnao1	1.06998	0.861133	0.887411	0.846659	1.0176	1.132	1.99699	1.08719	12	31.1	40.084	112	0	143.89
Q91YQ5	Dolichyl-diphosphooligosaccharide--protein glycosyltransferase subunit 1	Rpn1	0.99883	0.926688	0.887326	0.913418	1.08492	1.65317	2.12947	1.07492	7	12.7	68.527	12	0	42.966
P53986	Monocarboxylate transporter 1	Slc16a1	1.01014	0.890482	0.886919	0.867153	0.994062	1.14767	2.02182	1.00725	3	7.7	53.267	7	0	23.05
Q3TXX4	Vesicular glutamate transporter 1	Slc17a7	1.07931	0.892982	0.886757	0.863893	0.967718	0.834709	1.52843	0.848306	6	11.1	61.637	22	0	63.514
E9Q1R5;P97445	Voltage-dependent P/Q-type calcium channel subunit alpha-1A	Cacna1a	0.96185	0.832725	0.886659	0.8773	0.950746	2.32868	1.35752	1.05564	4	2	262.16	6	0	25.937
P47746	Cannabinoid receptor 1	Cnr1	1.13336	0.966184	0.885572	0.887902	1.04162	0.826324	1.40511	0.875049	1	2.1	52.83	3	0.0074201	6.2996
Q9DB73;G3UZG6;G3UXV8;G3UZ57	NADH-cytochrome b5 reductase 1	Cyb5r1	1.01458	0.806049	0.885386	0.925458	0.977163	1.70754	2.19082	1.17817	5	17.4	34.134	11	0	37.402
Q9CZ30;B1AYJ9;Q99K73	Obg-like ATPase 1	Ola1	1.02388	0.828643	0.884777	0.815734	0.969451	1.31707	2.19583	1.124	10	26	44.729	36	0	72.683
K3W4L0;B2RRE2;E9QAX2;Q9JMH9;E9QA74;E9Q405	Unconventional myosin-XVIIIa	Myo18a	1.14731	0.99264	0.884667	0.850964	0.97354	1.89392	2.42669	1.55204	10	5.6	230.99	22	0	71.776
Q6PDL0	Cytoplasmic dynein 1 light intermediate chain 2	Dync1li2	1.17099	0.788058	0.884449	1.05818	0.981414	1.39904	2.03739	1.19747	5	13.6	54.218	12	0	46.369
P97807	Fumarate hydratase, mitochondrial	Fh	1.03744	0.846908	0.883507	0.844526	0.994239	1.15594	1.78918	1.01211	12	25.4	54.356	49	0	99.412
Q6PER3;D3Z6G3;D3YUY6	Microtubule-associated protein RP/EB family member 3	Mapre3	1.11052	0.826479	0.882762	0.81526	0.997152	1.55535	2.17766	1.01792	9	27.4	31.966	24	0	56.397
O35129;F6QPR1;F6Q8V7	Prohibitin-2	Phb2	1.14594	0.894024	0.882056	0.810176	1.02777	2.78307	1.90703	1.22091	12	44.1	33.296	41	0	182.73
Q8R191	Synaptogyrin-3	Syngr3	1.02504	0.774097	0.881222	0.869744	1.05961	1.6779	2.47556	0.950791	5	21.4	24.561	15	0	50.275
G3UXX3;Q91XH5;Q64105;G3UZ79	Sepiapterin reductase	Spr	1.10345	0.859861	0.88022	0.845672	0.935839	1.34204	2.1442	0.937118	6	32.4	23.357	23	0	40.646
P14231;I7HIF3	Sodium/potassium-transporting ATPase subunit beta-2	Atp1b2	1.08832	0.836477	0.880175	0.801135	0.965118	0.985427	1.82772	0.979034	4	8.6	33.344	17	0	53.151
P63011;D3YZP5	Ras-related protein Rab-3A	Rab3a	1.04688	0.811347	0.879835	0.853569	0.943857	1.17208	2.54582	1.14998	5	30.5	24.97	41	0	69.453
P45376;D3YVJ7	Aldose reductase	Akr1b1;Akr1b3	1.13902	0.89984	0.879168	0.984486	1.0425	1.23877	1.84257	0.996321	4	11.4	35.732	13	0	26.984
Q61136	Serine/threonine-protein kinase PRP4 homolog	Prpf4b	1.25235	0.894561	0.878981	0.949953	0.873509	2.27871	0.675853	0.657441	6	6.4	116.97	13	0	41.337
P17809	Solute carrier family 2, facilitated glucose transporter member 1	Slc2a1	1.05044	0.839913	0.878149	0.823249	0.941728	1.71349	2.84842	1.5201	2	3.9	53.984	5	0.00074019	12.541
F8WHZ9;F8WGR0;Q9QYC0;E9Q1K3;F6RDR0;D3Z0T1	Alpha-adducin	Add1	1.11012	0.93521	0.878064	0.901655	0.966445	1.25975	1.7607	1.07315	8	19.9	73.163	34	0	70.223
Q7JCX7;P00416	Cytochrome c oxidase subunit 3	mt-Co3	0.989457	0.833025	0.877404	0.890654	1.0062	1.37813	1.66029	0.818575	1	5.4	29.922	6	0.0027739	11.157
P51863	V-type proton ATPase subunit d 1	Atp6v0d1	1.12595	0.876388	0.876979	0.855347	0.990005	1.55378	1.87782	1.2125	7	18.5	40.301	28	0	59.883
Q8VDQ8	NAD-dependent protein deacetylase sirtuin-2	Sirt2	1.09232	0.868194	0.876395	0.890599	0.958996	1.31973	2.3044	1.09517	11	26.7	43.256	55	0	146.82
Q3UHH4;E9QKC6;Q9ESN6	Tripartite motif-containing protein 2	Trim2	1.37782	1.02819	0.875965	0.943314	1.07404	1.9229	1.5495	1.2828	4	5.4	83.315	6	0	27.835
P45591	Cofilin-2	Cfl2	0.951539	0.81124	0.875911	0.767071	0.926518	1.97879	2.74835	1.18298	3	15.7	18.709	3	0.0030193	6.8956
Q3USC7;Q8VE33;A2A5H8	Ganglioside-induced differentiation-associated protein 1-like 1	Gdap1l1	1.09868	0.918693	0.875604	0.987162	1.12457	1.1786	1.97811	1.1898	4	12.8	41.92	12	0	34.351
Q9CRB8	Mitochondrial fission process protein 1	Mtfp1	1.22171	0.922256	0.875405	1.02588	1.11822	1.9514	1.87099	0.892411	1	6.6	18.314	3	0.0024691	7.1246
O88342	WD repeat-containing protein 1	Wdr1	1.07317	0.873066	0.874766	0.882805	1.02246	1.35243	1.88959	1.12	9	14.2	66.406	34	0	62.482
Q925N0;Q8BRQ9;D3YXH5	Sideroflexin-5;Sideroflexin	Sfxn5	1.02194	0.883678	0.874235	0.855818	0.930066	1.08995	1.82944	0.959598	7	18.4	37.328	30	0	52.339
P61982;D3YW45	14-3-3 protein gamma;14-3-3 protein gamma, N-terminally processed	Ywhag	1.03815	0.880872	0.873583	0.871074	0.961394	1.18179	1.73764	1.07496	11	43.7	28.302	37	0	86.805
Q9DCU2	Plasmolipin	Pllp	0.977421	0.694503	0.873385	1.04055	1.07555	2.27789	2.05151	0.628508	2	21.4	19.801	3	0.00078927	13.863
Q9D0F9;A2CEK3	Phosphoglucomutase-1	Pgm1;Pgm2	1.03429	0.897828	0.872777	0.866365	0.987688	1.19872	2.04667	0.905882	12	23.8	61.417	36	0	94.786
Q3UH59;Q61879;Q5SV64;Q8BXF2	Myosin-10	Myh10	1.12729	0.908154	0.872711	0.889432	0.967677	1.41992	1.74847	2.09367	51	25.7	233.45	137	0	323.31
E9QK62;Q8CHT1;F6SWQ9	Ephexin-1	Ngef	1.07712	0.972497	0.872153	1.07576	0.994508	1.66337	1.44455	1.00658	3	4.5	82.208	7	0	19.47
Q3TVF4;P53612	Geranylgeranyl transferase type-2 subunit beta	Rabggtb	1.43671	1.05309	0.872037	1.01911	1.00809	0.769797	1.9265	1.14008	1	3.3	36.884	3	0.0046921	6.5656
P62631	Elongation factor 1-alpha 2	Eef1a2	1.04623	0.802956	0.870791	0.790881	0.935853	1.09417	1.36724	0.915773	12	25.3	50.454	27	0	61.982
P61021	Ras-related protein Rab-5B	Rab5b	1.05835	0.858553	0.870136	0.838797	0.95645	1.40866	2.06301	1.01211	6	32.6	23.707	31	0	75.14
Q91W50	Cold shock domain-containing protein E1	Csde1	1.15732	0.967807	0.870104	0.868258	1.00982	1.4361	1.42642	0.894337	7	8.5	88.79	20	0	45.314
F7BNZ5;Q80YN3;A2AVX1;E9Q8Q5	Breast carcinoma-amplified sequence 1 homolog	Bcas1	1.23612	1.07355	0.869597	0.856006	0.963695	1.97047	0.768467	0.845918	4	13.5	40.426	6	0	30.082
Q3V0I2	Proline-rich protein 7	Prr7	1.32988	0.730761	0.867913	1.0526	8.0444	1.35615	1.20139	5.47416	3	11.5	30.354	6	0	18.043
H3BIV5;D3YVF0	A-kinase anchor protein 5	Akap5	1.15941	1.00424	0.867836	0.973215	1.18716	1.90685	1.56679	1.01508	4	10	80.202	4	0	35.066
Q6PIE5;D3YYN7	Sodium/potassium-transporting ATPase subunit alpha-2	Atp1a2	1.05454	0.906737	0.867752	0.866893	0.964936	1.28007	2.01076	1.0989	37	36	112.22	285	0	323.31
Q9CR68	Cytochrome b-c1 complex subunit Rieske, mitochondrial;Cytochrome b-c1 complex subunit 11	Uqcrfs1	1.09606	1.10281	0.86765	0.890035	1.38108	1.17384	1.35862	0.985152	9	19.7	29.367	44	0	91.229
Q9CPQ1;D3Z6E1	Cytochrome c oxidase subunit 6C	Cox6c	1.02417	0.807602	0.867164	0.891374	0.984874	1.34611	1.87464	0.871664	2	18.4	8.4689	4	0.0027397	10.832
P35564	Calnexin	Canx	1.00015	0.849942	0.866638	0.853642	0.982176	1.35543	1.70484	0.971355	9	17.4	67.277	21	0	58.056
Q9QZE5;Q7TNQ1	Coatomer subunit gamma-1	Copg1	1.58762	1.03509	0.863902	0.972091	0.852675	0.862426	1.57343	0.812906	2	1.7	97.512	8	0.00072307	12.086
Q9Z2I0	LETM1 and EF-hand domain-containing protein 1, mitochondrial	Letm1	0.938556	0.777403	0.863421	0.858009	0.749052	1.19497	1.71302	1.02975	10	15.6	82.988	27	0	73.787
Q8BJI1;E9Q4S9	Sodium-dependent neutral amino acid transporter SLC6A17	Slc6a17	1.08758	0.855826	0.863233	0.890145	1.09499	1.47857	1.59335	0.910299	4	7.4	81.07	11	0	40.499
Q9JJV2;D3YWS3	Profilin-2;Profilin	Pfn2	1.10878	0.849257	0.862392	0.823747	1.01614	1.5251	1.7133	0.799839	5	33.6	15.032	26	0	102.84
Q8BRF7	Sec1 family domain-containing protein 1	Scfd1	1.5127	0.83314	0.86182	0.834643	1.00933	1.53345	1.45179	0.988488	2	2.7	72.322	4	0.0027248	10.612
Q61548;Q3TWS4;E9Q9A3;E9QQ05;E9QLK9;A0A087WSI9	Clathrin coat assembly protein AP180	Snap91	1.06329	0.963446	0.86154	0.83332	1.00446	1.12285	1.4611	0.96213	12	14.9	91.85	39	0	92.658
Q99K48;B1AXT0	Non-POU domain-containing octamer-binding protein	Nono	1.09679	0.911285	0.860898	0.892216	1.07949	1.40561	0.973014	0.906179	12	26.8	54.54	32	0	87.668
P10852	4F2 cell-surface antigen heavy chain	Slc3a2	1.05529	0.902922	0.86043	0.926092	0.949026	1.16321	1.97637	1.04928	9	16.2	58.336	33	0	82.257
Q9CQM8;O09167	60S ribosomal protein L21	Rpl21	1.18104	0.92704	0.859225	0.861699	1.1578	0.950751	1.49063	0.857649	4	20	18.579	12	0	32.918
P48962	ADP/ATP translocase 1	Slc25a4	1.07221	0.900824	0.858649	0.837381	1.08067	1.19286	2.196	0.941213	14	40.6	32.904	127	0	147
P05063;Q91Y97	Fructose-bisphosphate aldolase C	Aldoc	1.13817	0.859786	0.858209	0.890097	1.02136	1.22414	1.81407	1.33323	25	58.4	39.394	118	0	323.31
Q9Z2I8	Succinyl-CoA ligase [GDP-forming] subunit beta, mitochondrial	Suclg2	0.973815	0.765101	0.857485	0.700192	1.06546	1.56297	2.01772	0.885119	4	10.6	46.839	8	0	28.781
Q07076	Annexin A7	Anxa7	1.08456	0.908626	0.85604	0.865721	0.965425	1.33471	1.11337	1.13025	8	18.4	49.925	29	0	82.12
A2ARF6;Q9WUR9	Adenylate kinase 4, mitochondrial	Ak4	0.902092	0.725025	0.856017	0.953839	0.954791	1.44655	1.19537	1.00348	2	18.3	12.513	3	0.00074906	12.811
B2RRD7;E9PXP1;Q80XK2;Q3U109		Brpf1	0.904226	0.983238	0.855825	0.903761	1.09484	1.06975	1.32291	0.796878	1	0.7	137.31	5	0.0052601	6.5309
B1AX58;Q99K51;Q61233;Q3V0K9	Plastin-3;Plastin-2	Pls3;Lcp1	0.997795	0.866528	0.855807	1.02276	1.03579	1.29326	2.17442	1.15258	6	9.5	71.745	10	0	36.098
G8JL68;A2ATP5;A2ATP6;Q8C854;F6XJA1	Myelin expression factor 2	Myef2	1.24326	0.904547	0.855706	0.843521	1.01758	0.852877	1.05597	0.842543	8	14.5	57.033	24	0	55.172
F6UYF1;B8QI35;P60469	Liprin-alpha-3	Ppfia3	1.13445	0.998334	0.855006	0.984733	0.96195	1.40417	1.32581	1.07478	5	7	115.16	13	0	35.579
Q920I9	WD repeat-containing protein 7	Wdr7	1.02067	0.927712	0.854862	0.752956	1.05031	1.4219	1.89096	1.57293	19	14	163.45	50	0	177.47
F8VPU2	FERM, RhoGEF and pleckstrin domain-containing protein 1	Farp1	1.46708	0.886747	0.85452	1.06476	1.04712	1.44727	3.27321	1.63171	2	1.9	118.87	3	0.000757	13.067
Q99LR1;D6RFU2;D6RI21;F7BHM8	Monoacylglycerol lipase ABHD12	Abhd12	1.0953	0.95297	0.854296	0.88655	1.27517	1.43528	0.897762	0.964867	6	18.8	45.269	16	0	47.293
Q9CQC9	GTP-binding protein SAR1b	Sar1b	1.09101	0.961258	0.853958	1.03785	1.02273	1.20242	1.40743	0.825578	4	19.2	22.382	4	0.002579	7.6369
Q9DCT1	1,5-anhydro-D-fructose reductase	Akr1e2	1.09295	0.782785	0.853099	0.908653	0.902587	1.41751	1.82453	1.16937	1	3.7	34.46	3	0.0035993	6.8353
P56382	ATP synthase subunit epsilon, mitochondrial	Atp5e	1.04427	0.874653	0.852314	0.791167	0.991575	1.27517	1.18364	0.710048	2	30.8	5.8378	8	0.00073314	12.334
E9Q517;E9Q3V0;P28571;E9QA02;E9Q3Z2	Transporter;Sodium- and chloride-dependent glycine transporter 1	Slc6a9	0.981445	0.854368	0.851815	0.890525	0.762171	1.02523	2.86904	1.09002	5	11.9	58.258	15	0	37.729
P97315	Cysteine and glycine-rich protein 1	Csrp1	1.13779	0.864609	0.851785	0.850856	1.05255	1.4377	1.14017	0.832797	6	33.2	20.583	28	0	69.206
P10126;D3Z3I8;D3YZ68	Elongation factor 1-alpha 1	Eef1a1	1.01737	0.883166	0.851606	0.824307	1.1375	1.07252	1.49028	0.860815	14	29.7	50.113	92	0	121.67
A0A0A6YX18;Q8BVE3;A0A0A6YWP6;A0A0A6YVU0	V-type proton ATPase subunit H	Atp6v1h	1.13024	0.866046	0.851107	0.844148	1.06123	1.36546	1.95585	0.962182	11	25.6	54.108	50	0	111.03
Q9QYA2	Mitochondrial import receptor subunit TOM40 homolog	Tomm40	1.14456	0.979404	0.850993	0.981964	1.04937	1.28267	1.62993	1.0272	4	12.5	37.895	13	0	43.573
E9PZ88;F8WIE1;Q91W89;E9PYM7;E0CYW2	Alpha-mannosidase;Alpha-mannosidase 2C1	Man2c1	1.10872	0.814597	0.850635	0.81926	1.03722	2.85561	1.58592	1.31907	5	5.7	104.68	6	0	29.684
O35295;Q8R4E6	Transcriptional activator protein Pur-beta	Purb	1.0835	0.922898	0.849695	0.82444	1.04428	1.41261	1.16637	0.96261	5	19.4	33.901	18	0	86.227
Q9QUI0;A0A0A6YXF6;Q62159;H3BL56;Q9CR99	Transforming protein RhoA;Rho-related GTP-binding protein RhoC	Rhoa;Rhoc	1.08523	0.871585	0.849116	0.950289	0.91147	1.20422	2.87384	1.36736	3	19.2	21.782	8	0	22.839
Q62433	Protein NDRG1	Ndrg1	0.955143	0.954184	0.848445	0.799668	1.09969	1.3886	2.43463	0.963002	2	7.1	43.008	3	0.00081566	14.978
Q9CWJ9	Bifunctional purine biosynthesis protein PURH;Phosphoribosylaminoimidazolecarboxamide formyltransferase;IMP cyclohydrolase	Atic	0.936363	0.879119	0.848201	0.799965	0.717615	1.1334	2.53847	1.08525	4	9.6	64.217	6	0	30.409
Q9JIA1	Leucine-rich glioma-inactivated protein 1	Lgi1	0.919033	0.808647	0.846508	0.952865	0.841647	1.39592	2.40659	1.34076	8	15.8	63.643	40	0	78.186
Q91V41;A2AL34	Ras-related protein Rab-14	Rab14	1.12326	0.928746	0.846041	0.882885	1.28952	1.36016	1.55176	0.95262	10	54	23.897	43	0	112.38
Q9CQV8;A2A5N1	14-3-3 protein beta/alpha;14-3-3 protein beta/alpha, N-terminally processed	Ywhab	1.0467	0.850995	0.845903	0.871088	1.02179	1.40031	2.03561	1.05084	12	49.6	28.086	50	0	123.63
O08688	Calpain-5	Capn5	0.998354	0.918814	0.845871	0.90331	1.17816	1.60134	1.45977	1.17776	6	9.8	72.954	10	0	39.96
Q8CBC8;P24288;B2KFA8;E9Q4K3;B2KFA9	Branched-chain-amino-acid aminotransferase;Branched-chain-amino-acid aminotransferase, cytosolic	Bcat1	1.03421	0.793357	0.844296	0.848766	1.00696	1.57056	2.21348	0.866315	3	6.4	49.9	9	0	21.896
E9PZ58;P97355	Spermine synthase	Sms	1.10444	1.06303	0.844111	0.978377	1.23206	1.2147	1.14569	0.915119	2	6.2	28.655	6	0.00072939	12.232
O55100	Synaptogyrin-1	Syngr1	1.03097	0.816597	0.844022	0.7694	1.02424	1.64631	1.64887	0.797448	3	13.2	25.652	13	0	21.95
Q6P1J1		Crmp1	1.75324	0.877787	0.843476	0.890284	1.03349	1.32233	1.67774	1.08786	17	27.1	74.22	57	0	123.52
Q9CZU6;Q80X68	Citrate synthase, mitochondrial	Cs	1.03953	0.881203	0.843249	0.82514	0.981775	1.36236	1.17288	0.897448	11	24.1	51.736	39	0	104.75
Q9CXY6	Interleukin enhancer-binding factor 2	Ilf2	1.43491	0.911038	0.84316	0.927925	0.995943	2.28447	2.8408	1.06181	4	12.8	43.062	7	0	26.578
Q8VDM4;J3KMQ2;E9Q2S8	26S proteasome non-ATPase regulatory subunit 2	Psmd2	0.994979	0.819316	0.842621	0.783894	1.00044	1.40297	1.91471	0.978921	10	11	100.2	24	0	70.611
Q05816	Fatty acid-binding protein, epidermal	Fabp5	1.13525	0.907389	0.842531	0.958949	0.970209	1.43385	2.07488	1.26295	4	23	15.137	14	0	32.694
P46471;Q8BVQ9	26S protease regulatory subunit 7	Psmc2	1.11705	0.930923	0.842126	0.982337	1.0024	1.13602	1.82065	1.08635	13	26.3	48.647	42	0	98.325
A0A0A0MQM0;P63242;J3QPS8;Q8BGY2	Eukaryotic translation initiation factor 5A;Eukaryotic translation initiation factor 5A-1;Eukaryotic translation initiation factor 5A-2	Eif5a;Eif5a2	1.12786	0.899636	0.841389	0.944328	0.994899	1.17572	1.95338	1.11612	4	21.5	16.302	10	0	28.185
H7BWZ3;Q9JM76;D3Z2F7;D3Z2F8	Actin-related protein 2/3 complex subunit 3	Arpc3	1.09903	0.849793	0.841214	0.850118	1.02866	1.24058	2.18567	1.19499	6	32.9	19.637	18	0	38.818
Q3V117;Q91V92;Q3TS02	ATP-citrate synthase	Acly	1.07763	0.884733	0.840442	0.915933	1.0611	1.31678	1.75646	1.25567	29	29.5	120.79	93	0	219.63
Q99PT1	Rho GDP-dissociation inhibitor 1	Arhgdia	1.02588	0.806987	0.840147	0.899945	0.901439	1.28057	2.82535	1.06473	7	33.8	23.407	25	0	73.485
Q9Z1S5	Neuronal-specific septin-3	Sep3	1.02294	0.881189	0.839943	0.796216	1.12449	1.17599	1.56512	0.934338	10	29.4	40.037	45	0	96.091
B9EHT6;A0A087WSN6;Q3UHL6;A0A087WR50;B7ZNJ1;A0A087WS56;P11276;A0A087WS99;Q4KL80;A0A087WSU6;A0A087WQW8	Fibronectin;Anastellin	Fn1	2.50967	1.03404	0.837858	0.909589	1.07389	7.53377	1.19299	0.54383	42	22.8	250.29	145	0	323.31
F8WIT2;P14824	Annexin;Annexin A6	Anxa6	1.03116	0.856607	0.837765	0.810881	0.944698	1.27289	1.78032	1.20623	17	23.7	75.288	46	0	137.45
B1AXW5;B1AXW6;P35700;B1AXW4	Peroxiredoxin-1	Prdx1	1.11168	0.842739	0.837593	0.853936	1.06079	1.20379	2.43225	1.12299	10	52.1	18.87	63	0	95.628
Q62425	Cytochrome c oxidase subunit NDUFA4	Ndufa4	1.15628	0.892058	0.835847	0.891007	0.923909	1.23838	2.28671	0.913897	7	56.1	9.3267	36	0	49.661
B1AZS9;O08807	Peroxiredoxin-4	Prdx4	1.10088	0.805201	0.834646	0.970809	1.0489	1.14269	1.53087	0.825034	2	8.3	26.391	6	0	26.33
D3Z568;Q9CQH3;F6Y6V5;D3YX99;D3Z6W9	NADH dehydrogenase [ubiquinone] 1 beta subcomplex subunit 5, mitochondrial	Ndufb5	0.990654	0.868325	0.834547	0.836918	0.961858	1.29509	1.58249	0.949349	3	24.4	14.038	6	0	17.44
P14094;A0A0A6YX05	Sodium/potassium-transporting ATPase subunit beta-1	Atp1b1	1.08503	0.823023	0.83422	0.811179	0.918212	1.11993	2.01003	1.01282	7	18.8	35.194	45	0	98.577
Q68FL0;G5E8Y0;G3X9J1;P70414	Sodium/calcium exchanger 1	Slc8a1	1.06051	0.84332	0.834204	0.961226	1.0334	1.37335	2.02916	1.12497	7	7	106.66	16	0	46.614
P20357;G3UZK9;Q80X35;Q80ZL4;Q3TLQ0;G3UZV6;G3UZJ2;G3UWW1;F7ALC8;E9Q8Y2	Microtubule-associated protein 2	Map2	1.15035	1.0366	0.833871	0.890829	1.04921	1.66337	1.21813	1.08477	28	19.5	199.13	86	0	266.99
P46638;G3UY29;E9Q3P9;F8WGS1;P62492;G3UZD3;G3UZL4;E9PZB2;F6R2Z5;D3YYB3;Q9WTL2	Ras-related protein Rab-11B;Ras-related protein Rab-11A	Rab11b;Rab11a	1.07636	0.863676	0.833546	0.817893	1.03696	1.32581	1.56274	0.883007	8	34.9	24.489	32	0	64.921
Q9CXV1	Succinate dehydrogenase [ubiquinone] cytochrome b small subunit, mitochondrial	Sdhd	1.03298	0.757976	0.833359	0.808549	0.904013	1.33167	3.60078	1.10702	1	4.4	17.014	4	0.0014094	11.484
P56480	ATP synthase subunit beta, mitochondrial	Atp5b	1.08318	0.860034	0.833311	0.841083	1.00268	1.43209	2.0694	1.12053	17	43.7	56.3	166	0	290.14
Q9ESJ4	NCK-interacting protein with SH3 domain	Nckipsd	1.41339	1.11446	0.832545	1.11446	1.31959	1.14128	0.653259	1.24257	6	8.8	78.572	12	0	43.246
D6RE33;G5E896;Q3UJB9	Enhancer of mRNA-decapping protein 4	Edc4	1.48577	1.00016	0.831645	0.825766	0.930802	0.740824	2.51	1.23969	1	1	141.95	1	0.0026144	7.8207
Q9WVL0	Maleylacetoacetate isomerase	Gstz1	1.30241	1.26803	0.831371	1.11568	1.45412	1.56246	1.49154	1.07964	6	32.4	24.275	13	0	41.9
Q9DC51	Guanine nucleotide-binding protein G(k) subunit alpha	Gnai3	1.10521	0.770832	0.830148	0.909924	0.652248	0.922476	2.90574	1.43329	4	13	40.538	2	0.0079365	6.233
Q8K212	Phosphofurin acidic cluster sorting protein 1	Pacs1	1.1019	0.906865	0.829653	0.852035	1.11557	1.36903	1.43855	1.03681	7	9.3	104.83	19	0	44.065
Q64521;A2AQR0	Glycerol-3-phosphate dehydrogenase, mitochondrial;Glycerol-3-phosphate dehydrogenase	Gpd2	1.07632	0.925043	0.828961	0.887311	1.02301	1.20084	1.60827	1.06146	18	26.1	80.953	52	0	143.09
E9PUW7;Q9EPK7	Exportin-7	Xpo7	1.09979	0.843686	0.828743	0.861964	0.954074	1.03718	1.56669	0.81761	3	2.6	123.9	5	0	19.025
Q76MZ3;G3UXQ1;H3BJ83;G3UWL2;H3BIV7;H3BLQ0;Q3TTF6;H3BKU1;G3UWS4;Q7TNP2	Serine/threonine-protein phosphatase 2A 65 kDa regulatory subunit A alpha isoform	Ppp2r1a	1.01178	0.918208	0.82819	0.811213	1.02955	1.15103	1.49706	0.930285	12	21.9	65.322	48	0	136.6
Q8K411	Presequence protease, mitochondrial	Pitrm1	0.931737	0.942405	0.827465	0.610157	1.14093	1.44887	0.671968	0.955824	2	2.2	117.37	3	0.00078309	13.717
Q9QXS6;F7CPL2	Drebrin	Dbn1	1.07365	0.887294	0.826758	0.865292	1.03883	1.46332	1.37434	1.74987	13	21.5	77.286	33	0	134.79
Q11011;F6QYF8;E9Q039;E9Q6F4;F6V7K3;F7ANF4;F2Z3V5	Puromycin-sensitive aminopeptidase	Npepps	1.04315	0.882433	0.826401	0.837944	1.01978	1.11712	1.82457	1.07437	24	27.3	103.32	97	0	262.06
Q8BTG7	Protein NDRG4	Ndrg4	1.06959	0.960623	0.826347	1.14257	0.863039	1.31177	1.79391	1.73516	1	4	38.508	1	0.0030414	7.0015
Q8BYK6;A2AWN8;P59326;Q91YT7	YTH domain-containing family protein 3;YTH domain-containing family protein 1;YTH domain-containing family protein 2	Ythdf3;Ythdf1;Ythdf2	0.99002	0.857418	0.826218	0.808668	1.00521	1.40859	1.00605	1.08982	3	5.6	63.961	13	0	22.669
Q0VF55;Q8C048;A2ALL9	Calcium-transporting ATPase	Atp2b3	1.06576	0.934392	0.826049	0.859824	0.984967	1.25129	1.89323	1.15302	24	22.3	134.36	37	0	103.4
Q31125	Zinc transporter SLC39A7	Slc39a7	1.12197	0.838449	0.825233	0.920296	1.06061	1.80981	1.87025	1.17177	1	2.7	50.656	3	0.0078652	6.1771
P16125;D3Z7F0	L-lactate dehydrogenase B chain	Ldhb	1.08591	0.824741	0.824376	0.848664	0.993204	1.18229	1.73936	0.993484	10	29	36.572	42	0	105.69
D3Z2X5;D3Z7E6;Q61205	Platelet-activating factor acetylhydrolase IB subunit gamma	Pafah1b3	1.1209	0.873086	0.824208	0.975386	0.875988	1.05811	2.36414	1.19639	1	6.3	15.893	3	0.0024646	7.1108
O70456	14-3-3 protein sigma	Sfn	1.02633	0.691993	0.823304	0.8589	0.955412	1.36219	2.4418	1.46448	4	13.3	27.706	6	0	18.147
Q9WTP7;F6RP11	GTP:AMP phosphotransferase AK3, mitochondrial	Ak3	1.12199	0.980128	0.822484	0.891304	0.993188	1.39401	2.10862	1.13915	3	12.8	25.426	6	0	17.337
P62962;Q5SX49;CON__P02584;J3QMC2	Profilin-1;Profilin	Pfn1	1.07161	0.875164	0.822446	0.845803	0.937515	1.6278	2.28219	1.10999	6	53.6	14.957	20	0	46.141
E9QA63;B1ARU4;E9PVY8;Q9QXZ0;A0A0A0MQA6;F7ACR9;E9QNP1;F6Q750;B1ARU1;A0A0A0MQH5;F6XCT0;F6SHS0	Microtubule-actin cross-linking factor 1	Macf1	1.1762	0.894056	0.820824	0.906603	1.05015	1.66209	1.10362	1.38567	6	0.8	831.93	9	0	49.194
Q8VCP9	C-type lectin domain family 14 member A	Clec14a	1.08217	0.877641	0.820679	0.99465	1.3704	2.75998	0.305666	0.622189	1	2.2	49.065	1	0.005777	6.4016
P26151	High affinity immunoglobulin gamma Fc receptor I	Fcgr1	1.08407	0.677553	0.819803	1.36181	3.63039	1.3932	1.66015	2.69011	4	9.2	44.887	11	0	30.519
B7ZCP4;Q8C166;V9GXM6;F6R587;A3KGK7;V9GX86;B7ZCP8;V9GWY2;B7ZCP7;B7ZCP6;B7ZCP5;E9Q806	Copine-1	Cpne1	1.0722	0.871246	0.819342	1.00353	0.928223	4.21732	2.65388	1.42676	3	5.2	52.853	5	0	17.426
P07901;B7ZC50;A2A6A2;B7ZC49	Heat shock protein HSP 90-alpha	Hsp90aa1	1.03411	0.88142	0.818698	0.801183	0.962574	1.14734	1.88103	1.00858	30	38.2	84.787	110	0	216.6
Q9DC07;F6RM14;B7ZCI2;F6X9B6;A2AQB2;A2AQA9;E9Q1W3	LIM zinc-binding domain-containing Nebulette	Nebl	1.12014	0.865153	0.818254	0.939113	0.996654	1.61471	0.800422	0.875298	9	29.3	31.113	26	0	68.075
Q99JG2	Prosaposin receptor GPR37L1	Gpr37l1	0.903944	0.917788	0.816555	0.701732	1.41939	1.36951	1.38111	1.25239	1	2.1	52.728	2	0.0030525	7.0388
Q8BL97	Serine/arginine-rich splicing factor 7	Srsf7	1.17951	0.782459	0.815816	1.15097	1.15852	2.2514	0.719423	0.734481	3	12.4	30.817	2	0.00073153	12.307
Q9DB05	Alpha-soluble NSF attachment protein	Napa	1.05079	0.791543	0.815668	0.815534	0.960951	1.96423	1.93873	1.1242	9	41	33.189	24	0	66.241
A0A0A6YWF5;A0A0A6YX60;Q9DCP2;A0A0A6YWH4	Sodium-coupled neutral amino acid transporter 3	Slc38a3	1.08551	0.934101	0.815501	0.903606	1.11391	1.38228	1.74717	1.07221	2	16.2	16.457	7	0	16.599
Q9D1G1	Ras-related protein Rab-1B	Rab1b	0.932102	0.748295	0.815	0.837746	0.922566	1.06416	3.69355	0.997032	6	28.4	22.187	4	0.0026792	9.298
Q3UGB5;Q9JII5	DAZ-associated protein 1	Dazap1	1.07918	0.902291	0.814679	0.930632	1.09049	1.88521	1.02962	0.933825	1	3.7	43.157	2	0.0026438	8.1314
Q8R4N0	Citrate lyase subunit beta-like protein, mitochondrial	Clybl	1.02604	0.956478	0.811806	0.971234	0.973153	1.41616	1.74012	0.87535	1	2.4	37.548	2	0.0074159	6.2958
P61620	Protein transport protein Sec61 subunit alpha isoform 1	Sec61a1	1.02401	0.817667	0.811789	0.827827	0.924094	1.45273	1.18917	0.921114	2	4.4	52.264	2	0.002751	10.962
G5E866;Q99NB9;A0A087WNS2	Splicing factor 3B subunit 1	Sf3b1	0.909933	0.820462	0.811627	0.763811	1.23894	1.38365	0.699797	0.794055	2	1.3	145.83	5	0.00073638	12.456
P24527	Leukotriene A-4 hydrolase	Lta4h	1.04864	0.811295	0.81132	0.74579	1.00456	1.32972	1.93524	1.03329	10	17.5	69.05	32	0	72.352
K3W4T3;Q9Z1G4;P15920;A2A599;Q9JHF5;Q920R6	V-type proton ATPase subunit a;V-type proton ATPase 116 kDa subunit a isoform 1	Atp6v0a1	1.04977	0.873819	0.810654	0.779778	0.944052	1.54582	1.95081	1.08687	16	20.3	96.426	64	0	185.64
Q8VDN2	Sodium/potassium-transporting ATPase subunit alpha-1	Atp1a1	1.02691	0.889787	0.810217	0.842145	1.02314	1.37715	2.67796	1.11958	32	31.3	112.98	95	0	261.52
Q9CR62;Q5SX46;Q5SX48	Mitochondrial 2-oxoglutarate/malate carrier protein	Slc25a11	1.15967	0.855165	0.809844	0.887471	0.899044	1.32595	2.55733	1.16238	11	40.8	34.155	42	0	101.71
Q5SQX6;F6QD74;E9PZS0;G3UZI5	Cytoplasmic FMR1-interacting protein 2	Cyfip2	1.10528	0.910073	0.809618	0.843103	0.989268	1.41303	1.92003	1.16203	25	20.4	145.66	76	0	224.43
Q80U93;A0A0A6YW83	Nuclear pore complex protein Nup214	Nup214	1.46387	0.916497	0.808228	0.879389	1.0739	1.05493	0.767347	3.20562	6	3.2	212.98	13	0	40.341
Q9WU01;A0A087WSL3;A0A087WR32	KH domain-containing, RNA-binding, signal transduction-associated protein 2	Khdrbs2	8.51409	1.0317	0.808199	2.9474	1.22937	7.88852	1.51145	1.15546	10	21.2	38.866	22	0	40.297
E9Q3E2;Q8CC35	Synaptopodin	Synpo	1.25509	0.868883	0.806708	0.95965	0.961511	1.49602	1.52893	1.29016	11	13.5	117.51	24	0	85.783
Q9DB60;B1AS14	Prostamide/prostaglandin F synthase	Fam213b	1.02631	1.05872	0.806104	0.849444	1.1656	1.08043	1.61194	0.742323	3	14.9	21.67	8	0	25.57
Q3UGX3	N-acetylaspartate synthetase	Nat8l	0.958247	0.822521	0.805955	0.90494	0.997793	1.99592	1.42013	1.13808	1	4.7	32.777	1	0.0025461	7.4793
J3QP56;P97823;D3YUG4;D3Z111;D3Z269	Acyl-protein thioesterase 1	Lypla1	0.771843	0.528635	0.805919	0.744723	0.984907	2.22504	2.67975	0.924286	3	14.3	23.726	5	0	19.755
Q9JIS5	Synaptic vesicle glycoprotein 2A	Sv2a	1.20217	0.883002	0.805589	0.8496	1.00176	1.17763	1.84002	1.08539	12	17.1	82.646	64	0	168.45
B2KGR2;O89112	LanC-like protein 1	Lancl1	1.11055	0.877009	0.804345	0.83529	0.974822	1.28629	1.89166	1.21839	3	17.9	19.656	14	0	27.028
Q8BFP9;Q9JK42;O70571	[Pyruvate dehydrogenase (acetyl-transferring)] kinase isozyme 1, mitochondrial;[Pyruvate dehydrogenase (acetyl-transferring)] kinase isozyme 2, mitochondrial;[Pyruvate dehydrogenase (acetyl-transferring)] kinase isozyme 4, mitochondrial	Pdk1;Pdk2;Pdk4	0.979276	0.630064	0.804276	0.73744	0.707296	0.638312	1.14052	0.385991	2	5.1	48.994	4	0	17.329
P52196	Thiosulfate sulfurtransferase	Tst	0.962564	0.847028	0.804126	0.740135	0.970864	1.24715	1.02593	0.873902	4	14.8	33.466	11	0	26.999
E0CXN5;P13707	Glycerol-3-phosphate dehydrogenase [NAD(+)];Glycerol-3-phosphate dehydrogenase [NAD(+)], cytoplasmic	Gpd1	1.08228	0.911628	0.801037	0.834408	1.03921	0.98349	1.65933	1.20578	8	20.2	35.231	29	0	46.556
Q9CVB6;D3YXG6;A0A087WRT2	Actin-related protein 2/3 complex subunit 2	Arpc2	1.01108	0.8466	0.800536	0.848459	0.992762	1.44865	1.7173	1.01047	11	37	34.357	40	0	92.766
Q0KL02	Triple functional domain protein	Trio	1.60172	1.13355	0.800407	1.32123	1.45548	1.39773	0.776252	0.911756	2	0.7	347.86	3	0.00078678	13.768
P55258;P61028	Ras-related protein Rab-8A;Ras-related protein Rab-8B	Rab8a;Rab8b	1.04176	0.724905	0.800288	0.786472	1.03351	1.27992	1.89546	1.06486	6	26.6	23.668	14	0	24.537
Q9CQD1;A2A5F5;A2A5F6	Ras-related protein Rab-5A	Rab5a	1.1106	0.874155	0.799865	0.846681	1.04412	1.34651	1.43579	1.12566	6	32.6	23.598	11	0	24.19
Q9R1Q8	Transgelin-3	Tagln3	0.923011	0.86082	0.799673	0.771301	0.896455	0.927555	0.815676	0.537995	5	25.6	22.47	15	0	35.471
Q6PCS8		Zbtb40	1.01559	0.842767	0.799629	0.852109	1.07824	10.5578	1.61632	0.904562	1	1	138.17	4	0.0030618	7.0775
J3QK20;Q8R0S4;A0A0A6YWX5;A2A542;A2A545;A2A543;C7IVS7;Q8R3Z5;Q8CC27	Voltage-dependent L-type calcium channel subunit beta-4;Voltage-dependent L-type calcium channel subunit beta-1;Voltage-dependent L-type calcium channel subunit beta-2	Cacnb4;Cacnb2;Cacnb1	0.957207	0.892981	0.796503	0.842974	1.06156	1.75587	1.73435	1.2903	4	9.8	57.849	9	0	31.689
Q8BSZ2	AP-3 complex subunit sigma-2	Ap3s2	1.59122	0.752853	0.796455	0.81545	1.00789	4.25562	1.43375	0.643233	2	10.9	22.017	5	0	18.704
G5E829	Plasma membrane calcium-transporting ATPase 1	Atp2b1	1.11419	0.89982	0.79553	0.873762	0.959812	1.33341	1.74149	1.19758	28	23.9	134.75	60	0	164.33
Q7TSH2	Phosphorylase b kinase regulatory subunit beta	Phkb	1.44095	1.17629	0.794992	1.18939	1.16141	0.921929	0.6897	0.82408	1	0.8	123.89	4	0.0074286	6.3038
Q8C2Q8;A2AKU9;Q91VR2;A2AKV1;A2AKV2;A2AKV3;A2AKV0	ATP synthase subunit gamma;ATP synthase subunit gamma, mitochondrial	Atp5c1	0.982367	0.838434	0.79462	0.785714	1.03485	1.18589	1.86905	0.951655	8	28.5	30.255	58	0	102.72
Q64674	Spermidine synthase	Srm	0.998871	1.16105	0.794411	1.0543	1.15779	1.70827	0.742916	1.00091	3	10.3	33.995	7	0	19.394
Q9D2P8	Myelin-associated oligodendrocyte basic protein	Mobp	1.14683	1.11917	0.794215	0.844696	1.107	1.64555	1.0801	0.948718	1	6.5	19.197	4	0.0026864	9.7791
P32037	Solute carrier family 2, facilitated glucose transporter member 3	Slc2a3	1.10924	0.86147	0.793613	0.846131	1.02981	1.61477	1.85158	1.04909	6	9.7	53.478	17	0	60.767
Q6ZQ38;D3YWC5;Q6ZQ73	Cullin-associated NEDD8-dissociated protein 1	Cand1	1.01683	0.914244	0.792163	0.762358	0.963342	1.29297	1.77657	1.04205	20	17	136.33	64	0	190.54
P23927	Alpha-crystallin B chain	Cryab	1.11525	0.85664	0.792072	0.947863	1.0259	1.947	2.03216	1.43668	5	31.4	20.069	15	0	36.549
P68510	14-3-3 protein eta	Ywhah	1.02056	0.861989	0.790996	0.800633	0.961564	1.52001	2.23875	1.10371	10	35.8	28.211	30	0	102.49
Q02053;P31254	Ubiquitin-like modifier-activating enzyme 1	Uba1	1.09756	0.877921	0.790524	0.862144	0.973597	1.54014	1.75984	1.027	27	28.6	117.81	97	0	305.07
P54822;E9Q3T7;E9Q242;E9Q0A0	Adenylosuccinate lyase	Adsl	1.02775	0.765723	0.790276	0.756002	0.897201	1.22386	1.95829	0.931305	3	8.1	54.866	6	0	19.868
P08113;F7C312	Endoplasmin	Hsp90b1	0.962927	0.910331	0.790153	0.822073	0.93197	1.46274	1.59271	0.977527	10	11.6	92.475	24	0	68.377
Q8R1I1	Cytochrome b-c1 complex subunit 9	Uqcr10	0.958096	0.816084	0.789165	0.855013	0.957268	2.10684	3.17088	1.20593	3	50	7.4454	13	0	37.08
Q3MIA8;G3UXW9;Q99LD4;B1ATU4	COP9 signalosome complex subunit 1	Gps1	1.09362	0.813588	0.788898	1.00358	1.06251	1.70674	0.621895	0.674505	5	11.3	55.163	12	0	37.167
D3Z3G6;Q63844;D3Z6D8;E9PXX5;E9Q3I6;Q6P5G0;Q61532	Mitogen-activated protein kinase;Mitogen-activated protein kinase 3	Mapk3	1.10401	1.07295	0.788189	0.777092	1.22245	3.24674	1.54202	1.17753	4	9.7	42.401	3	0.00081967	15.221
Q6P069	Sorcin	Sri	1.04776	0.916745	0.787312	0.757668	0.999272	1.12708	0.643934	0.651104	1	5.6	21.627	3	0.0036079	6.8562
B1AXF3;B1AXF2;Q8BUN9;Q14BI1		Slc24a2	1.05304	0.857042	0.787061	0.860398	1.04998	1.78061	1.72094	1.04333	1	1.4	71.802	3	0.0078519	6.1663
F8WGT1;Q68FL4;H3BKT5;F8WI65;E9PX77	Adenosylhomocysteinase;Putative adenosylhomocysteinase 3	Ahcyl2	0.936467	0.910604	0.786574	0.731789	1.11047	1.4083	1.76031	1.08729	13	18.6	66.771	14	0	35.762
Q14BB9	MAP6 domain-containing protein 1	Map6d1	0.767673	0.762857	0.78601	0.657714	0.923134	0.962744	0.46818	0.830438	1	6.8	20.432	3	0.0024707	7.1324
Q91VM5;E9QM14;Q9JIY2;Q8C796;Q8CGF7	RNA binding motif protein, X-linked-like-1	Rbmxl1	6.85195	1.06468	0.785878	0.911931	1.16776	8.4709	0.932575	1.12353	21	44.1	42.161	118	0	196.5
P63017;Q504P4;D3Z5E2;D3YW43	Heat shock cognate 71 kDa protein	Hspa8	1.05862	0.819871	0.785778	0.769529	0.992597	1.32013	1.76198	1.13657	30	48.6	70.87	185	0	323.31
Q8K1M6	Dynamin-1-like protein	Dnm1l	1.04128	0.891947	0.784557	0.811876	1.02523	1.19826	1.63688	0.966291	18	27.1	82.657	49	0	167.51
Q8C0E2	Vacuolar protein sorting-associated protein 26B	Vps26b	0.946895	0.848514	0.784428	0.803717	0.785456	1.28507	2.09301	1.14573	3	12.2	39.124	7	0	24.565
P10922	Histone H1.0;Histone H1.0, N-terminally processed	H1f0	1.52672	1.05625	0.78391	0.921003	1.09504	2.68773	0.519007	0.921276	4	21.1	20.861	14	0	31.692
Q8BJH1	Zinc finger C2HC domain-containing protein 1A	Zc2hc1a	1.13895	0.886886	0.783734	0.779024	1.04121	1.29264	0.387573	0.625722	8	23.8	35.152	19	0	56.773
D6RIN4;Q9D0M5	Dynein light chain 2, cytoplasmic	Dynll2	1.0849	0.761205	0.783417	0.704522	0.921328	1.28891	2.46827	1.0104	1	13.2	6.109	7	0.0079096	6.2097
Q8R0Y6;D3Z6B9;Q8K009	Cytosolic 10-formyltetrahydrofolate dehydrogenase	Aldh1l1	1.08539	0.890151	0.783347	0.922922	1.00729	1.29231	1.67137	1.11168	24	26.2	98.708	63	0	170.21
P17751;H7BXC3	Triosephosphate isomerase	Tpi1	0.945174	0.879541	0.783	0.774208	1.25263	1.44749	1.41278	0.847787	10	35.5	32.191	54	0	104.96
D3Z4K1;D3Z478;D3YYS7;Q9D0L8	mRNA cap guanine-N7 methyltransferase	Rnmt	1.42292	0.730052	0.782831	0.7967	0.968387	1.94223	1.30762	1.16263	2	28.2	13.542	6	0.00075873	13.103
P54775	26S protease regulatory subunit 6B	Psmc4	1.12549	0.913528	0.782203	0.908995	0.944618	1.33694	1.50911	1.10478	6	13.9	47.408	19	0	43.382
Q61171;D3Z4A4	Peroxiredoxin-2	Prdx2	1.46032	0.789391	0.779798	0.77847	1.01996	1.03962	1.48802	0.78226	6	30.3	21.778	32	0	61.101
P28663;D6RHL2	Beta-soluble NSF attachment protein	Napb	0.980301	0.790471	0.777793	0.802331	1.05385	1.23226	1.98193	1.09895	12	41.3	33.557	58	0	146
P24369	Peptidyl-prolyl cis-trans isomerase B	Ppib	0.799928	0.780088	0.775666	0.792877	0.769631	1.76169	0.973267	1.31501	2	9.7	23.713	5	0.00080064	14.247
P54830	Tyrosine-protein phosphatase non-receptor type 5	Ptpn5	1.08735	1.20316	0.775601	0.996538	1.41869	1.51281	0.805221	1.04579	2	3.1	60.815	7	0.0007722	13.449
P50518;Q9D593	V-type proton ATPase subunit E 1	Atp6v1e1	1.10331	0.926861	0.773708	0.825753	1.24362	1.5048	1.6319	0.884212	5	23.9	26.157	15	0	46.888
Q9D6R2	Isocitrate dehydrogenase [NAD] subunit alpha, mitochondrial	Idh3a	0.993906	0.869305	0.77256	0.756332	0.96549	1.13127	1.68616	1.04424	10	27.3	39.638	47	0	74.004
P58389;A2AWE9;A2AWF0;B7ZDE0;D6RFC2;F6Z6I0	Serine/threonine-protein phosphatase 2A activator	Ppp2r4	1.07439	0.880054	0.772364	0.847399	1.07175	1.36162	1.24193	0.907796	6	19.2	36.71	22	0	49.141
Q99JI4	26S proteasome non-ATPase regulatory subunit 6	Psmd6	0.98798	0.839596	0.772207	0.788441	0.977149	1.57161	1.73816	1.14018	4	11.6	45.536	13	0	28.655
P35235	Tyrosine-protein phosphatase non-receptor type 11	Ptpn11	1.07442	0.853823	0.771778	0.866363	0.952861	2.00233	1.36133	0.837554	8	12.7	68.46	20	0	51.81
Q8CBB6;Q8CGP2;Q8CGP1;Q6ZWY9;Q64525;Q64478;Q64475;P10854;P10853;G3X9D5;P70696;Q9D2U9;Q8CGP0;Q64524	Histone H2B;Histone H2B type 1-P;Histone H2B type 1-K;Histone H2B type 1-C/E/G;Histone H2B type 2-B;Histone H2B type 1-H;Histone H2B type 1-B;Histone H2B type 1-M;Histone H2B type 1-F/J/L;Histone H2B type 1-A	Hist1h2br;Hist1h2bp;Hist1h2bk;Hist1h2bc;Hist2h2bb;Hist1h2bh;Hist1h2bb;Hist1h2bm;Hist1h2bf;Hist1h2ba	1.36853	0.849671	0.770683	0.787621	1.02228	4.19027	1.20443	1.12215	5	27.6	14.888	33	0	50.866
B1ARA3;P61255;B1ARA5	60S ribosomal protein L26	Rpl26	1.22121	0.976639	0.769216	0.960096	0.966179	2.58241	1.55563	1.03547	6	40.8	12.217	16	0	36.966
B1AZ46;Q8BKX1	Brain-specific angiogenesis inhibitor 1-associated protein 2	Baiap2	0.931464	0.885141	0.76824	0.800515	0.964371	1.41203	1.43532	1.06639	4	9	57.681	8	0	26.931
Q99JY9;A0A087WP86;A0A087WRA1;A0A087WS98;A0A087WQ14;A0A087WQ83	Actin-related protein 3	Actr3	1.08003	0.866621	0.767937	0.842221	0.953909	1.33944	1.80813	1.23703	11	30.6	47.357	32	0	95.756
Q9DD18	D-tyrosyl-tRNA(Tyr) deacylase 1	Dtd1	1.09318	0.880241	0.767689	0.818766	1.08986	2.02408	1.04966	0.991817	3	14.8	23.384	11	0	23.033
D3YUB9;D3Z055;G3UWS5;G3UY42;D3Z5F7;Q8CCS6	Polyadenylate-binding protein 2	Pabpn1;Gm20521	3.25666	0.692771	0.765744	0.688321	1.00581	8.63216	1.53698	1.42919	2	6.1	18.225	2	0.0020979	11.356
Q8BGX2	Uncharacterized protein C19orf52 homolog		1.27843	1.25706	0.765732	1.00133	1.14865	1.46306	0.777048	1.08933	1	5.3	29.415	4	0.0027491	10.937
Q3TT92;E9PWE8;Q62188;D3YUS0;D3Z567	Dihydropyrimidinase-related protein 3	Dpysl3	3.24876	0.823687	0.765635	0.747326	1.21601	2.60983	1.71901	1.01458	16	27.8	61.779	47	0	101.03
E9Q6Q4;E9Q912		Rap1gds1	0.971612	0.797329	0.765056	0.743541	0.954868	1.30812	1.59136	0.976111	10	19.7	60.792	37	0	117.36
F6YY69;F6VW30;P68254	14-3-3 protein theta	Ywhaq	0.975157	0.88468	0.763876	0.762086	1.09764	1.89142	1.76942	1.03272	7	21.4	32.221	10	0	67.85
Q61553;D3YWW3;D3Z1X1;F7BDR1;D3YZR7	Fascin	Fscn1	1.00552	0.858758	0.763312	0.740359	1.02144	1.29405	1.61752	1.01267	12	22.7	54.507	48	0	119.53
Q62277;F6VR28	Synaptophysin	Syp	0.977983	0.788907	0.762888	0.744747	1.01547	0.989757	1.63553	1.2731	5	12.1	34.024	35	0	39.66
Q9D938	Transmembrane protein 160	Tmem160	2.94403	0.725318	0.76242	0.937303	1.43982	1.26723	0.344602	0.487557	1	5.3	19.587	3	0.0058005	6.4497
Q9DB20;F6XVM5;F7D3P8	ATP synthase subunit O, mitochondrial	Atp5o	1.07338	0.887386	0.761189	0.769982	0.953669	1.18546	1.20075	0.717823	7	34.3	23.363	52	0	71.282
E9PYH2;Q91V12	Cytosolic acyl coenzyme A thioester hydrolase	Acot7	1.03758	0.819206	0.75724	0.754855	1.04818	1.76765	1.7672	1.37774	9	29.4	42.826	51	0	129.75
Q9Z127;Q8BGK6	Large neutral amino acids transporter small subunit 1	Slc7a5	0.973798	0.8545	0.757001	0.86192	0.919647	1.46416	1.17174	0.823584	4	9.8	55.872	10	0	28.243
Q9DB77	Cytochrome b-c1 complex subunit 2, mitochondrial	Uqcrc2	1.02545	0.851265	0.756736	0.80166	1.07461	1.2542	1.54154	0.993916	18	43	48.234	116	0	254.05
P26369;Q3KQM4	Splicing factor U2AF 65 kDa subunit	U2af2	1.11138	0.935033	0.755729	0.977785	2.32957	2.4316	0.364278	0.596533	5	9.5	53.516	19	0	38.543
P60202	Myelin proteolipid protein	Plp1	1.02379	0.863087	0.754244	0.689754	0.911365	1.12557	1.0694	0.759969	6	20.2	30.077	41	0	48.189
D3Z3D2;Q9CQ49	Nuclear cap-binding protein subunit 2	Ncbp2	1.39109	0.886085	0.749785	0.752235	0.914498	1.79458	1.18146	0.847436	1	10.7	11.948	2	0.0041766	6.763
B1ASZ3;Q64516;Q9WU65;Q8C635	Glycerol kinase	Gyk;Gk	1.08133	0.870248	0.749706	0.881614	1.00941	1.37964	1.97015	1.15104	10	15.9	59.832	25	0	64.4
P20108	Thioredoxin-dependent peroxide reductase, mitochondrial	Prdx3	1.06511	0.814505	0.749166	0.894419	1.00799	1.62104	1.83997	1.06549	3	10.5	28.127	9	0	20.317
Q9QZB9	Dynactin subunit 5	Dctn5	1.02966	0.697927	0.746446	0.63307	0.66076	0.823128	0.901365	0.393592	1	6	20.14	3	0.0026059	7.7793
Q3UDE2	Tubulin--tyrosine ligase-like protein 12	Ttll12	1.02768	0.981824	0.745873	0.855344	0.924129	1.46987	1.9823	1.29942	2	3.6	74.042	6	0.0007278	12.193
Q5SYD0	Unconventional myosin-Id	Myo1d	1.00598	0.878982	0.743505	0.728386	1.01157	1.77549	1.36775	1.1062	3	2.6	116.08	7	0	19.987
P51174	Long-chain specific acyl-CoA dehydrogenase, mitochondrial	Acadl	1.02607	0.875333	0.742959	0.843705	1.05719	1.51836	1.44548	1.07868	9	19.5	47.907	30	0	73.34
Q61425	Hydroxyacyl-coenzyme A dehydrogenase, mitochondrial	Hadh	1.03887	0.884007	0.741062	0.824238	1.02273	1.11784	1.0304	0.765764	3	7.6	34.463	7	0	17.358
P23819;A0A0A6YW90;G5E8H1;E9QKC0;F6YNQ1;Q7TNB5;P23818	Glutamate receptor 2	Gria2	0.961761	0.910105	0.738835	0.725071	1.07795	1.17191	1.12362	0.685869	6	7.6	98.661	11	0	36.97
A2BFF8;Q3TPJ8;A2BFF5;A2BFF9;O88487	Cytoplasmic dynein 1 intermediate chain 2	Dync1i2	0.969847	0.912856	0.738768	0.784376	1.51978	1.64608	0.846594	0.940226	5	9.5	68.265	10	0	34.311
A2ABY3;Q922E4	Ethanolamine-phosphate cytidylyltransferase	Pcyt2	1.05643	0.863291	0.738381	0.788294	1.06077	1.51677	1.8646	1.09121	6	14.2	43.446	18	0	38.803
Q9Z0E0	Neurochondrin	Ncdn	1.04449	0.821073	0.736829	0.766198	0.958159	1.4236	1.95729	1.08313	11	13.3	78.894	53	0	120.55
F8WJG3;P62996;E9QP00;Q6PFR5	Transformer-2 protein homolog beta	Tra2b	2.02646	0.999324	0.733765	1.04561	1.45187	1.88452	0.347872	0.591812	3	16	21.935	11	0	28.587
F8WHK3;Q8CA95;D3YZR4	cAMP and cAMP-inhibited cGMP 3,5-cyclic phosphodiesterase 10A	Pde10a	1.16883	1.00313	0.733503	0.833783	1.08637	1.41504	1.12785	0.930626	5	7.4	81.219	8	0	29.557
P27601;Q9D034	Guanine nucleotide-binding protein subunit alpha-13	Gna13	1.10499	0.907898	0.732638	0.74848	0.990257	1.21817	1.04241	0.981611	7	19.9	44.054	12	0	39.278
P48318;D3Z1L8;D3Z5S3	Glutamate decarboxylase 1	Gad1	0.954842	0.826004	0.73003	0.691781	0.996677	1.43284	1.54224	1.0772	9	15.7	66.648	32	0	83.124
Q8BHE3	Caytaxin	Atcay	0.863949	0.839389	0.727408	0.943772	1.02046	1.97762	1.62711	1.21289	2	6.2	42.178	5	0	22.328
G3X9J4;E9QM90;Q148V7;A0A087WRM8;A0A087WSS1	LisH domain and HEAT repeat-containing protein KIAA1468	Rik;Kiaa1468	1.28469	0.605486	0.721166	0.910042	1.15885	1.19644	0.591795	0.854358	4	3.8	134.58	8	0	28.152
H7BX44;D3YYN8;E9PVY0;Q3UU96;F6Q5A5;Q7TT50;F6YZJ7;F6S5Z6	Non-specific serine/threonine protein kinase;Serine/threonine-protein kinase MRCK alpha;Serine/threonine-protein kinase MRCK beta	Cdc42bpa;Cdc42bpb	1.08456	0.792817	0.714302	0.881676	1.23124	1.2317	1.05705	1.33103	3	1.6	185.78	7	0	18.525
P63141;B2RQA1;P16388;P16390	Potassium voltage-gated channel subfamily A member 2	Kcna2	1.06101	0.809472	0.712729	0.805268	1.01461	1.37736	1.19942	1.08833	3	7.4	56.7	12	0	18.064
P09411;S4R2M7;P09041	Phosphoglycerate kinase 1;Phosphoglycerate kinase	Pgk1	0.967112	0.903738	0.709316	0.688824	1.28537	1.24858	1.40385	0.916358	20	42.4	44.55	105	0	212.75
A0A087WRN1;A0A087WQA0;F8WI22;Q8K019	Bcl-2-associated transcription factor 1	Bclaf1	1.4005	0.81903	0.706238	0.703019	1.03914	2.92872	0.992843	0.852057	1	1.5	67.703	3	0.0046976	6.5743
P97300;H3BIX4;Z4YLB7;A0A0A0MQN8	Neuroplastin	Nptn	1.09321	0.988547	0.706231	0.792259	1.63387	1.30681	1.03242	0.983443	4	10.1	44.373	12	0	46.479
E0CZG1;Q61625	Glutamate receptor ionotropic, delta-2	Grid2	1.0914	0.890698	0.706206	0.925336	1.02605	1.12225	1.82727	1.88666	1	3.8	50.519	2	0.0030544	7.0541
P31650	Sodium- and chloride-dependent GABA transporter 3	Slc6a11	0.985586	0.789292	0.704078	0.731398	1.01312	1.17819	1.8045	1.17665	7	10.7	69.96	33	0	74.034
Q6GQT2;Q9JJR9	Nuclear receptor-interacting protein 3	Nrip3	0.914519	0.944887	0.703948	0.783551	1.27511	1.43461	0.811464	0.989241	1	4	27.835	2	0.0088203	6.0679
O08749	Dihydrolipoyl dehydrogenase, mitochondrial	Dld	1.10707	0.861767	0.703511	1.40919	0.995783	1.41225	1.47139	1.00344	9	18.5	54.272	28	0	66.549
P17183;D3Z6E4;D3YVD3;D3Z2S4;B1ARR6;Q5SX61;Q5SX60;Q5SX59	Gamma-enolase;Enolase	Eno2	0.990543	0.907125	0.699994	0.753821	0.946262	0.927716	1.6064	0.803418	9	25.6	47.296	26	0	47.611
P60229	Eukaryotic translation initiation factor 3 subunit E	Eif3e	3.88437	1.07367	0.699125	1.62353	1.15121	1.37339	0.348915	0.307622	2	3.8	52.22	4	0.0027701	11.139
A2APL5;P43006;F6ZRK3;F7CAM6;A2AQI7	Amino acid transporter;Excitatory amino acid transporter 2	Slc1a2	1.1043	0.841358	0.698775	0.761056	0.996578	1.50269	1.13804	0.873413	6	8.9	60.875	45	0	56.817
Q6P2B2;Q8BTH8;Q99K78;Q8BVP5;Q8C4X2	Casein kinase I isoform gamma-1;Casein kinase I isoform gamma-2;Casein kinase I isoform gamma-3	Csnk1g1;Csnk1g2;Csnk1g3	1.41065	1.24984	0.696048	1.26918	1.58113	1.22455	0.262239	0.866482	2	4.4	49.605	2	0.0013996	11.381
Q8BHL3	TBC1 domain family member 10B	Tbc1d10b	1.07474	0.899746	0.692955	0.815126	1.05839	1.74917	0.688586	0.902052	3	3.9	87.274	7	0	19.828
P63321	Ras-related protein Ral-A	Rala	1.37066	0.878472	0.69196	0.787215	1.42511	1.51068	0.477615	0.648777	2	7.3	23.553	3	0.00070922	11.605
F7CZ64;Q8VHW2	Voltage-dependent calcium channel gamma subunit;Voltage-dependent calcium channel gamma-8 subunit	Cacng8	1.40234	0.938565	0.691043	0.945683	1.34096	1.57394	1.03452	0.953818	3	10.6	43.418	8	0	26.976
Q8BMJ2	Leucine--tRNA ligase, cytoplasmic	Lars	1.08141	1.11983	0.691041	1.00706	1.47546	0.516455	0.311801	0.523977	3	2.7	134.19	5	0	20.347
A0A0A6YWM5;E9QKE4;Q8BMG7	Rab3 GTPase-activating protein non-catalytic subunit	Rab3gap2	1.22458	0.842142	0.689511	1.01015	1.05842	1.50054	1.03535	0.466298	4	3.1	152.54	8	0	26.184
P63073	Eukaryotic translation initiation factor 4E	Eif4e	1.02764	0.859727	0.689207	0.838553	0.93409	1.22111	1.7482	1.21098	3	13.4	25.053	10	0	23.029
A0A087WNV1;A0A087WSR7;A0A087WR52;Q8K2K6;A0A087WRL1	Arf-GAP domain and FG repeat-containing protein 1	Agfg1	0.992293	0.997696	0.689099	0.899094	1.40152	1.12262	0.99393	1.30394	5	9.4	53.974	12	0	29.438
Q9CQQ7	ATP synthase F(0) complex subunit B1, mitochondrial	Atp5f1	0.885435	0.770294	0.689014	0.704559	0.986235	1.23384	1.74494	0.888615	9	28.5	28.948	44	0	71.693
Q9WV55	Vesicle-associated membrane protein-associated protein A	Vapa	1.0885	0.899782	0.688425	0.851957	1.0314	1.26791	1.78905	1.03854	8	33.3	27.855	32	0	79.827
Q64737	Trifunctional purine biosynthetic protein adenosine-3;Phosphoribosylamine--glycine ligase;Phosphoribosylformylglycinamidine cyclo-ligase;Phosphoribosylglycinamide formyltransferase	Gart	0.731676	0.686019	0.686772	0.667999	1.09427	1.56937	0.992456	0.941381	5	5	107.5	6	0	29.357
P63101;D3YXN6;D3YXF4	14-3-3 protein zeta/delta	Ywhaz	0.955464	0.84298	0.682748	0.719192	1.02601	1.25815	1.91003	1.11574	14	53.1	27.771	69	0	275.55
P20029	78 kDa glucose-regulated protein	Hspa5	1.0809	0.769808	0.682463	0.690803	1.00375	1.84158	1.8668	1.12912	24	42.3	72.421	88	0	222.82
A2AEG6;P35803;A2AEG3	Neuronal membrane glycoprotein M6-b	Gpm6b	1.02633	0.771219	0.680263	0.749879	1.00729	1.24518	1.84092	1.16629	4	12.5	36.196	12	0	29.537
Q8BWF0	Succinate-semialdehyde dehydrogenase, mitochondrial	Aldh5a1	1.11158	0.871152	0.679044	0.883187	1.01306	1.4508	1.53411	1.11547	6	13	55.968	20	0	53.699
D3Z781;E9QAU4;A2AQ25;B1AY50;B1AY49;Q8BHR1	Sickle tail protein	Etl4;Skt	1.33745	1.1363	0.677726	1.09966	1.21045	2.12991	0.66595	1.67433	3	1.8	146.61	4	0	17.584
Q3U125;Q9CYH2;D3Z252;D3YYG8;D3Z398;D3Z0A8;D3YWL4;D3Z143	Redox-regulatory protein FAM213A	Fam213a	1.09164	0.86992	0.67446	0.755234	1.03709	1.36324	1.71965	0.978758	9	38.9	25.682	24	0	61.314
Q7TPM6	Fibronectin type III and SPRY domain-containing protein 1	Fsd1	1.20762	1.0674	0.674287	1.4213	1.30065	1.41641	0.586287	0.78036	1	2.2	55.524	2	0.0025657	7.568
F7AAP4;E9Q828;Q32ME1;Q6Q477	Calcium-transporting ATPase	Atp2b4	1.11126	0.889425	0.673118	0.770242	1.02885	1.34897	1.57039	1.05832	23	22.4	128.56	37	0	122.26
Q8R307	Vacuolar protein sorting-associated protein 18 homolog	Vps18	1.58881	0.964969	0.670451	1.31917	1.44159	1.89282	0.475101	0.639306	1	1.1	110.22	4	0.0025856	7.6669
H3BL83		Mtcl1	8.14266	0.888482	0.667615	0.866792	1.11129	3.17916	1.21182	1.04945	27	19.3	177.81	5	0.00078802	13.803
Q9Z1G3;D3Z5W3;Q99L60	V-type proton ATPase subunit C 1	Atp6v1c1	0.933881	0.79817	0.667381	0.674444	1.03943	1.18586	1.63002	0.830528	12	26.4	43.887	53	0	97.593
Q8VEH5	EPM2A-interacting protein 1	Epm2aip1	1.01028	0.871748	0.666486	0.872436	1.06343	3.96269	1.42842	0.897854	2	3.1	70.095	2	0.00071429	11.832
E9QNG1;Q9Z0R6;F6U8U1	Intersectin-2	Itsn2	0.543791	0.47703	0.665667	0.64033	0.465205	1.0554	2.32009	0.518184	4	2.4	188.78	5	0	17.713
E9PV45;B1AY13	Ubiquitin carboxyl-terminal hydrolase;Ubiquitin carboxyl-terminal hydrolase 24	Usp24	0.948339	0.987179	0.665172	1.18415	1.57329	2.05844	0.208189	0.70709	1	0.3	294.13	3	0.0093664	6.0555
A0A0A0MQ97;G3X9C2	F-box only protein 50	Nccrp1	0.850916	2.06362	0.658247	1.00799	4.30234	0.877413	0.197346	0.406369	1	3.8	33.027	3	0.0078696	6.1782
Q8CC88	von Willebrand factor A domain-containing protein 8	Vwa8	0.743259	1.60418	0.657506	1.1185	1.79443	1.06865	13.7708	0.872897	3	1.6	213.42	4	0	18.881
D3YY73;D3Z2N9;E9Q317;O55128	Histone deacetylase complex subunit SAP18	Sap18;Gm10094	1.11994	1.07025	0.651041	0.999872	1.09292	2.64809	0.542382	0.803878	2	17.4	10.384	3	0.0014015	11.438
Q8BLE7	Vesicular glutamate transporter 2	Slc17a6	0.891926	0.618853	0.650074	0.756939	0.876818	1.86976	4.66826	2.08333	2	4.3	64.56	6	0	16.558
Q6PBC0;Q99L43;A2AMQ5	Phosphatidate cytidylyltransferase 2;Phosphatidate cytidylyltransferase	Cds2	1.02381	0.86786	0.649782	0.907976	1.05781	1.34004	2.21919	1.41116	3	32.6	14.931	12	0	31.106
Q9JJY3	Sphingomyelin phosphodiesterase 3	Smpd3	1.1451	0.911728	0.64589	0.967709	1.22764	1.86359	0.718387	0.813037	3	5.2	71.196	3	0	17.746
P05064;A6ZI44;Q9CPQ9;A6ZI46;D3YWI1;D3Z510;D3YV98;A6ZI47	Fructose-bisphosphate aldolase A;Fructose-bisphosphate aldolase	Aldoa;Aldoart1;Aldoart2	1.05666	0.841567	0.643948	0.737598	1.0256	1.266	1.05318	0.936983	22	49.5	39.355	107	0	266.38
Q9R226	KH domain-containing, RNA-binding, signal transduction-associated protein 3	Khdrbs3	9.99067	0.979262	0.643585	0.909246	1.20345	4.64628	1.15634	0.988324	12	30.6	38.807	43	0	114.47
E9PUL5	Proline-rich transmembrane protein 2	Prrt2	1.23095	0.795362	0.640567	0.812383	0.797679	1.35581	1.10455	1.11132	3	16.2	35.923	6	0	20.24
J3QNU6;Q8BWG8;F7DF62	Beta-arrestin-1	Arrb1	0.859576	0.892221	0.640231	0.735191	1.24213	1.43853	0.977807	1.46525	2	6.2	47.106	2	0.00073099	12.293
P60879;B0R029;E9Q8A1;B0R030;Q9D3L3;O09044	Synaptosomal-associated protein 25	Snap25	0.956653	0.837741	0.631975	0.782569	0.991078	1.99192	2.18812	1.16254	5	31.6	23.315	10	0	62.813
Q9WUM3;D3YUG6	Coronin-1B	Coro1b	1.07954	0.86123	0.63138	0.808882	1.02508	1.37851	1.49758	1.07369	6	10.5	53.912	15	0	36.397
Q5SW88;P62821;Q5SW87;Q5SW86;Q8K386	Ras-related protein Rab-1A	Rab1;Rab1A	0.99211	0.844009	0.63048	0.742143	0.95186	1.11508	1.5941	1.03176	10	42.6	22.372	59	0	99.38
Q80U56	Late secretory pathway protein AVL9 homolog	Avl9	0.805681	0.786344	0.629527	0.933463	1.21065	1.4557	0.54882	0.666906	3	5.1	72.185	8	0	21.711
Q8R554;D3YYZ8;D3Z210;H3BKW8;B2RUR8	OTU domain-containing protein 7A;OTU domain-containing protein 7B	Otud7a;Otud7b	1.05128	0.582279	0.629008	0.964342	1.07971	1.13691	0.46445	0.55897	2	2.4	100.8	3	0.0027624	11.073
P62806	Histone H4	Hist1h4a	1.37482	0.765986	0.61384	0.688264	1.11413	3.68665	1.067	1.1247	5	50.5	11.367	25	0	62.723
P62900;A0A0A6YXL3;A0A0A6YX26	60S ribosomal protein L31	Rpl31	1.15901	0.9436	0.613347	0.976844	0.896243	1.37999	1.33966	0.833655	4	27.2	14.463	14	0	25.411
P29387	Guanine nucleotide-binding protein subunit beta-4	Gnb4	0.719244	0.978373	0.612056	0.893862	0.91189	1.14817	1.22084	0.467812	4	10.3	37.379	3	0.007932	6.2167
P42669	Transcriptional activator protein Pur-alpha	Pura	0.785097	0.897805	0.611256	0.545764	1.54213	1.32941	0.930788	0.855096	6	26.5	34.883	20	0	55.055
G3UZ34;A2AH85;O08810	116 kDa U5 small nuclear ribonucleoprotein component	Eftud2	1.16136	0.942213	0.609048	0.860121	1.18788	1.45847	0.394025	0.939373	4	3.7	108.34	6	0	20.329
P18760;F8WGL3	Cofilin-1	Cfl1	0.8371	0.885221	0.608191	0.598666	1.49701	1.15989	1.38545	0.944781	6	41	18.559	35	0	54.768
Q01149;E0CXI2	Collagen alpha-2(I) chain	Col1a2	1.38712	1.17034	0.60481	1.00456	1.28913	13.7571	0.532677	0.601687	4	3.2	129.56	17	0	26.781
Q9DBF1;G3UYR8;G3UY72;E9Q1H3;E9Q1G1	Alpha-aminoadipic semialdehyde dehydrogenase	Aldh7a1	1.08022	0.848002	0.602298	0.787124	1.20345	1.61912	1.05703	0.922225	8	15.4	58.861	13	0	62.918
Q7M6W1;A3QM89	Reticulon	Rtn1	0.885774	0.801255	0.601426	0.662022	0.837797	1.3896	1.45271	0.879598	4	19.2	23.557	2	0.0026008	7.7435
Q6PIC6;Q8VCE0;Q9WV27;Q91WH7;E9QNX7;Q64436	Sodium/potassium-transporting ATPase subunit alpha-3	Atp1a3	0.97431	0.839909	0.600589	0.72434	0.951177	1.08157	1.63446	1.15564	37	35.7	111.69	130	0	323.31
Q8BH55;A2AUG6;A2AUG7	Threonine synthase-like 1	Thnsl1	1.29237	1.06173	0.592756	0.916854	1.11593	1.43384	0.622718	0.652738	2	2.8	83.099	5	0.00071994	12.002
Q9EQZ6;A2ASW8	Rap guanine nucleotide exchange factor 4	Rapgef4	1.09917	0.832535	0.591192	0.656262	1.03082	1.70542	0.8733	1.40017	2	1.5	115.49	6	0.0014085	11.482
Q5SSP3;O35874	Amino acid transporter;Neutral amino acid transporter A	Slc1a4	1.00463	0.853893	0.589994	0.808346	1.07498	1.26846	1.05733	1.00957	2	8.2	47.666	6	0	24.928
D3Z440;Q9CZ04	COP9 signalosome complex subunit 7a	Cops7a	1.45672	0.975159	0.58985	0.875134	1.1061	1.22479	1.12255	1.01385	1	3.1	25.037	4	0.0083333	6.1162
F8WI56;D3Z7D3;Q8BWT5	Disco-interacting protein 2 homolog A	Dip2a	1.21537	1.00078	0.587979	0.775862	1.55005	1.02556	0.309147	0.621747	3	1.9	169.52	3	0.00075472	12.992
E9PV22;Q505F5	Leucine-rich repeat-containing protein 47	Lrrc47	1.51662	0.866026	0.585625	0.508526	0.947522	2.47029	0.683534	0.750835	4	9.8	65.903	8	0	31.473
P63087	Serine/threonine-protein phosphatase PP1-gamma catalytic subunit	Ppp1cc	10.6103	1.0546	0.585451	0.824745	1.19894	1.86047	2.05176	0.848474	4	13.6	36.983	10	0	18.895
Q61771	Kinesin-like protein KIF3B;Kinesin-like protein KIF3B, N-terminally processed	Kif3b	1.15134	0.892886	0.58103	0.825166	1.26033	1.50219	0.567199	0.937862	1	1.5	85.287	2	0.0025397	7.4117
E9Q1S3;Q01405	Protein transport protein Sec23A	Sec23a	1.07435	1.12296	0.570214	0.822589	1.26774	1.46317	0.433628	0.944043	3	4.6	82.955	8	0	20.103
Q99LC5	Electron transfer flavoprotein subunit alpha, mitochondrial	Etfa	0.983327	0.799461	0.566574	0.703748	0.966336	1.214	1.32131	0.888928	7	27	35.009	22	0	76.13
P05132	cAMP-dependent protein kinase catalytic subunit alpha	Prkaca	0.823617	0.814928	0.561747	0.622961	1.03083	0.997482	1.30027	0.910735	9	19.4	40.57	29	0	74.29
Q9D0E1;B8JK33;B8JK32;F6W322;F7C9U3	Heterogeneous nuclear ribonucleoprotein M	Hnrnpm	1.07317	0.895773	0.55786	0.731414	1.12813	1.26208	0.738209	0.927776	13	16.3	77.648	27	0	80.853
Q8JZQ9	Eukaryotic translation initiation factor 3 subunit B	Eif3b	1.01435	0.822976	0.557725	0.929114	1.03283	1.03289	0.628982	0.879388	1	1.4	91.369	1	0.0025625	7.5545
O88703;B2RY58;O88704;O70507	Potassium/sodium hyperpolarization-activated cyclic nucleotide-gated channel 2;Potassium/sodium hyperpolarization-activated cyclic nucleotide-gated channel 1;Potassium/sodium hyperpolarization-activated cyclic nucleotide-gated channel 4	Hcn2;Hcn4;Hcn1	0.700301	1.69975	0.553157	1.2548	1.42821	2.0624	0.062076	0.787362	2	3.7	94.721	6	0	27.861
A2AI19;A2AI16;A2AI20;A2AI17;A2AI14;A2AI21;P35438	Glutamate receptor ionotropic, NMDA 1	Grin1	1.15275	0.811619	0.551527	0.755468	0.968255	3.15872	1.43065	1.85769	2	2	101.32	5	0.00076161	13.23
E9QN14;F8VPQ4;Q812A2	SLIT-ROBO Rho GTPase-activating protein 3	Srgap3	0.925922	0.807801	0.549674	1.05	0.940239	0.575164	0.424089	0.649268	3	2.7	121.72	8	0	18.124
Q9CY73	39S ribosomal protein L44, mitochondrial	Mrpl44	1.52164	0.884116	0.54612	0.776308	1.31171	1.6043	0.240833	0.899647	1	2.4	37.527	2	0.0078475	6.162
Q99LX5	Multiple myeloma tumor-associated protein 2 homolog	Mmtag2	0.701503	0.811675	0.544055	0.765085	1.32408	1.46432	0.480078	0.70117	1	5.4	29.298	2	0.00082713	15.744
Q93092	Transaldolase	Taldo1	0.939727	0.774094	0.539359	0.68145	0.976406	1.52579	1.0544	0.941815	7	19.3	37.387	14	0	41.313
P62892	60S ribosomal protein L39	Rpl39	0.77105	0.771884	0.537835	0.531698	0.643353	1.60571	1.11405	0.764923	1	19.6	6.4066	2	0.0030175	6.8944
A2AS47;A2AS45;Q68FH0;A2AS44	Plakophilin-4	Pkp4	1.33041	0.919467	0.534596	0.667968	0.942189	1.70425	0.226208	1.32961	4	4.9	95.208	6	0	25.96
A0A087WSA6		Gm7356	0.96267	0.854181	0.533146	0.781766	1.04703	1.3256	0.391702	0.660152	1	1.6	56.979	2	0.005814	6.4687
Q9DCH4	Eukaryotic translation initiation factor 3 subunit F	Eif3f	1.07161	0.885997	0.51719	0.666828	1.19585	1.34119	1.09328	0.950803	6	18.8	37.984	12	0	62.033
Z4YJR7;E9Q0B0;B7ZWM6;B9EKP8;Q3UTJ2	Sorbin and SH3 domain-containing protein 2	Sorbs2	1.12332	1.12318	0.514513	0.58142	1.61989	0.747293	0.738463	1.29503	1	1	121.43	1	0.0025173	7.3414
E9Q484;Q8K010	5-oxoprolinase	Oplah	1.08677	0.767693	0.513018	0.791598	1.20217	1.30854	1.18367	0.904992	3	3.8	91.549	5	0	19.551
Q8CH25	SAFB-like transcription modulator	Sltm	6.87539	1.99618	0.498089	0.989443	1.13968	1.76736	0.604374	1.40943	2	1.5	116.92	2	0.0027416	10.838
Q920E5	Farnesyl pyrophosphate synthase	Fdps	0.949825	0.845287	0.493743	0.632024	0.947293	1.36739	1.03114	0.969368	2	5.9	40.581	5	0.00079872	14.194
B2RU90;Q8BZ97	PR domain zinc finger protein 8	Prdm8	2.04207	1.07556	0.493014	1.15063	1.75979	4.14496	0.126713	1.05708	1	1.2	71.728	4	0.00253	7.3825
F7ADT6;F7ADQ2;Q6PAR5	GTPase-activating protein and VPS9 domain-containing protein 1	Gapvd1	0.900668	0.948783	0.483979	0.508756	1.10118	0.825077	0.574452	0.618284	2	4	62.1	2	0.0014065	11.466
F6YH22;F6QL70;D3Z1N9;P47915;F6VZG1;W4VSN7	60S ribosomal protein L29	Gm5218;Gm17669;Gm10709;Rpl29;Gm4889;Gm3550	1.42713	0.84516	0.477235	0.726636	1.38351	1.75806	0.425961	0.851469	2	12.3	16.853	11	0.00082576	15.613
Q9WVJ2;E9Q5I9;F6ZQQ3;E9Q0U1;F6PXS6;E9PY93	26S proteasome non-ATPase regulatory subunit 13	Psmd13	0.97555	0.827433	0.47255	0.691958	1.01167	1.04808	1.01719	0.845933	8	20.7	42.809	24	0	50.334
D3YYM6;Q91V55;P97461	40S ribosomal protein S5;40S ribosomal protein S5, N-terminally processed	Rps5	1.07464	1.12075	0.469855	0.871349	1.59843	1.50685	0.502373	0.62333	1	4.4	20.413	2	0.0036014	6.837
P38647	Stress-70 protein, mitochondrial	Hspa9	1.01125	0.731708	0.468466	0.549132	1.05521	1.58891	1.70307	1.1572	37	49.2	73.46	184	0	323.31
Q3V2J0	Protein FAM92B	Fam92b	1.37932	0.920195	0.460525	0.928902	0.892383	1.54684	0.53632	1.70005	1	2.4	33.274	8	0.0041543	6.6755
Q91ZE6;E9PX29		Sptbn4	1.26563	0.802644	0.452268	0.794761	1.09745	1.76964	1.08787	0.859097	4	1.4	288.13	3	0.0030266	6.9384
A0A0A6YVU8;Q9JKV1	Proteasomal ubiquitin receptor ADRM1	Gm9774;Adrm1	0.925779	1.23909	0.450695	0.70576	1.09022	1.7247	0.828959	1.03708	1	3.9	42.147	4	0.0026991	10.165
Q9EPF6;K7N641;Q8VFM5;Q7TRN3;Q8VGD7;Q8VFM4;Q9EPF5		Olfr704;Olfr694;Olfr700;Olfr699;Olfr1395;Olfr697;Olfr703	1.0189	0.812219	0.425875	0.742679	7.13354	0.762787	0.0993205	0.717971	1	2.2	35.12	4	0.0026882	9.7967
Q9WV02;A2AFI3;S4R1F6;A2AFI4;Q9DAE2	RNA-binding motif protein, X chromosome;RNA-binding motif protein, X chromosome, N-terminally processed	Rbmx	20.0957	1.29257	0.420738	1.03415	1.72909	9.85613	0.303552	0.975311	20	41.7	42.3	21	0	45.339
D3Z2V6;O08989	Ras-related protein M-Ras	Mras	0.917806	1.24173	0.413799	0.762825	0.947665	1.03127	0.905741	0.540734	1	5.4	14.735	1	0.007399	6.2763
D3YZ18;P63158;D3YVC6	High mobility group protein B1	Hmgb1	0.811842	0.898495	0.400386	0.583262	1.1458	1.64879	0.443632	2.1368	3	23.4	14.327	4	0	18.491
P22723;Q8C7N0	Gamma-aminobutyric acid receptor subunit gamma-2	Gabrg2	0.825527	0.602232	0.399638	0.602798	1.02492	0.910085	0.440412	0.892889	2	5.1	55.098	8	0.0008285	15.843
Q3U2G2;Q61316	Heat shock 70 kDa protein 4	Hspa4	1.06459	1.02993	0.387714	0.866017	1.2456	1.33836	0.865693	0.951627	3	4	94.208	6	0	19.293
Q7JCZ1;P00405	Cytochrome c oxidase subunit 2	mt-Co2;Mtco2	0.883331	0.719622	0.360551	0.590205	0.987602	1.02913	1.09859	0.804727	3	14.5	25.976	13	0	22.847
P60766	Cell division control protein 42 homolog	Cdc42	0.816398	0.672487	0.318511	0.582058	1.22988	1.33	0.843582	1.18745	2	9.9	21.258	9	0.00079491	14.117
Q3UGR5;D3YUN7;D3YZI3	Haloacid dehalogenase-like hydrolase domain-containing protein 2	Hdhd2	0.767707	0.729115	0.313312	0.395535	0.975174	1.27065	1.50663	1.19514	4	12	28.73	9	0	24.709
Q8CHP8	Phosphoglycolate phosphatase	Pgp	0.828089	0.764536	0.311292	0.498894	1.13197	1.14133	0.913386	1.21332	5	15.9	34.54	11	0	34.607
E9Q8P8;Q3TY60	Protein FAM131B	Fam131b	0.48209	0.540095	0.303599	0.432938	0.867809	1.50527	0.755951	0.857337	2	6.1	38.958	5	0.00075758	13.072
Q9WTL7	Acyl-protein thioesterase 2	Lypla2	0.697152	1.0308	0.298628	0.602816	3.10574	1.27257	0.264668	0.639657	4	13.4	24.794	10	0	25.304
Q6XE40;O88910;B1AQF7	MAGUK p55 subfamily member 3	Mpp3	0.494793	0.969957	0.296861	0.464258	0.9197	1.11611	0.351433	0.682149	4	7.4	66.486	9	0	26.252
Q6PGF7	Exocyst complex component 8	Exoc8	1.24632	1.33736	0.291769	0.634784	0.581772	0.502624	0.364129	0.663352	2	3.2	81.034	2	0.0027778	11.19
O88532;D3Z5G4	Zinc finger RNA-binding protein	Zfr	0.901243	1.05663	0.267048	0.734728	0.818967	2.56168	0.681011	0.723998	4	4.6	116.86	5	0	27.965
Q9DC70	NADH dehydrogenase [ubiquinone] iron-sulfur protein 7, mitochondrial	Ndufs7	0.905735	0.761141	0.266033	0.541398	1.0108	1.37762	0.752559	1.00423	5	18.3	24.683	18	0	34.284
Q922Q1;E0CZH6;A0A087WPC2;D3YZZ3;Q9CW42	Mitochondrial amidoxime reducing component 2	Mar2	0.269956	0.229983	0.246281	0.230105	0.285367	0.509	0.697131	0.382485	8	19.2	38.194	31	0	54.029
A0A0A0MQD5;Q4ACU6;E9Q1P5	SH3 and multiple ankyrin repeat domains protein 3	Shank3	0.698039	0.974764	0.235416	0.837347	1.33045	1.69867	0.426918	1.3376	3	1.8	192.22	4	0	18.308
G5E923;B0V2H4;Q9WTT4	V-type proton ATPase subunit G 2	Atp6v1g2	1.29724	1.20619	0.225715	0.573968	1.37237	1.70142	0.204741	0.556862	1	14.3	9.005	4	0.0026298	7.9814
Q8K4Z3	NAD(P)H-hydrate epimerase	Apoa1bp	0.866842	0.910256	0.224449	0.499435	1.0219	0.867219	0.477575	0.724804	1	2.5	30.972	4	0.0058106	6.4675
Q5XKN4	Protein jagunal homolog 1	Jagn1	1.34097	1.2396	0.220584	0.818276	1.63638	0.90396	0.239439	0.660212	1	6.6	21.102	4	0	22.151
G3X9Y5;E9Q735;E9Q442	Ubiquitin conjugation factor E4 A	Ube4a	0.990831	1.44222	0.218626	0.618596	0.921153	1.61526	0.227601	0.763229	2	2.1	124.46	5	0.00074516	12.719
Q9DCL9	Multifunctional protein ADE2;Phosphoribosylaminoimidazole-succinocarboxamide synthase;Phosphoribosylaminoimidazole carboxylase	Paics	0.947457	0.894218	0.217598	0.395943	1.09874	1.90062	0.32692	0.764641	1	2.4	47.006	3	0.0025094	7.319
S4R1M2;D3YXK2	Scaffold attachment factor B1	Safb	2.56103	1.28001	0.208134	0.669214	2.00991	2.90064	0.316618	0.766031	3	2.3	105.32	5	0.00071378	11.828
E9PVV3;E9QLW0;D3YZV4;D3YUC7;D3YZV2;E9QKI2;P15388;Q8R1C0;Q14B80;Q63959	Potassium voltage-gated channel subfamily C member 1;Potassium voltage-gated channel subfamily C member 4;Potassium voltage-gated channel subfamily C member 2;Potassium voltage-gated channel subfamily C member 3	Kcnc1;Kcnc2;Kcnc3;Kcnc4	1.04934	1.20461	0.200425	0.73799	1.27925	0.732494	0.415017	0.687866	1	1.2	65.857	4	0.0074243	6.3034
Q80ZS7;P63168	Dynein light chain 1, cytoplasmic	BC048507;Dynll1	0.810434	0.722304	0.188231	0.299825	1.03601	1.48328	0.51686	1.02844	1	7.9	10.393	4	0.0078212	6.1418
Q8R127;J3QNN5	Saccharopine dehydrogenase-like oxidoreductase	Sccpdh	1.42493	0.885151	0.176732	0.233977	1.12807	1.18841	0.189781	0.993934	4	8.2	47.129	12	0	24.891
P14152	Malate dehydrogenase, cytoplasmic	Mdh1	0.753779	0.813403	0.170482	0.484674	1.12924	0.759559	0.214034	0.440964	1	2.1	36.511	4	0.0057937	6.4365
Q791T5;D3YXC2	Mitochondrial carrier homolog 1	Mtch1	0.906338	0.739376	0.169132	0.402284	0.980788	0.923066	0.307971	0.826098	5	15.4	41.565	14	0	33.732
G3X928;Q6NZC7	SEC23-interacting protein	Sec23ip	0.165033	0.128566	0.140973	0.126699	0.129541	0.366091	0.503651	0.229889	9	10.2	110.76	23	0	62.377
Q9QZS0	Collagen alpha-3(IV) chain;Tumstatin	Col4a3	1.70692	0.648442	0.128539	0.618155	2.45077	6.44757	0.0669417	0.0832912	1	0.5	161.72	7	0.002457	7.0887
Q9EPL8	Importin-7	Ipo7	1.06636	0.683073	0.127473	0.492282	0.959579	1.74336	0.440284	0.825172	2	1.6	119.49	5	0.00070771	11.591
A1BN54;Q7TPR4;O88990;D3YY95	Alpha-actinin-1	Actn1	0.153665	0.727728	0.122679	0.166157	1.28538	1.3087	0.0932889	0.957978	8	9.9	102.72	7	0	28.431
Q9D8W7	OCIA domain-containing protein 2	Ociad2	0.916829	0.87284	0.101841	0.446225	1.1753	1.37108	0.268069	0.584324	1	6.5	16.925	3	0.0025873	7.6741
B7ZC24;Q91W39;A2A5L3	Nuclear receptor coactivator 5	Ncoa5	7.17115	1.03471	0.0308989	0.227495	1.81232	13.4834	0.226278	1.04058	4	11.3	48.075	8	0	24.842

## Sheet: Supplementary Data 6b
Supplementary Data 6b. The AIDA-1 interactome.
Gene Names	Number of Samples
Anks1b	4
Snx27	4
Rab11fip3	3
Csnk1a1	3
Asap1	3
Pitpnm1	3
Srgap2	2
Dcc	2
Git1	2
Wdr37	2
Mccc1	2
C1qa	2
Dlgap3	2
Rrbp1	2
C1qc	2
Mars	2
Map4	2
Syncrip	2
Tnr	2
Ryr2	2
Tollip	2
Itpka	2
Dido1	2
Ptk2b	2
Efr3b	2
Mpp6	2
Prkacb	2
Eps15l1	2
Vwa8	2
Tubb2a	2
Itsn1	2
Mapre2	2
Pacsin1	2
Gja1	2
Gopc	1
Pdhx	1
Dlat	1
Arhgef33	1
Map1a	1
Khdrbs2	1
Dlst	1
Rras2;Rras	1
Mthfd1	1
Mthfd1l	1
Bsn	1
Plcl1	1
Sec24b	1
Rab6b	1
Tprgl;Tprg1l	1
Dld	1
Arhgef7	1
Mpc2	1
Hapln1	1
Vcan	1
Lcmt1	1
Ank1	1
C1qb	1
Btbd17	1
Ankrd17;Ankhd1	1
Stub1	1
Hapln4	1
Alyref;Alyref2	1
Tmem11	1
Rac3	1
Kcnab2	1
Rpn2	1
Ptprz1	1
Rps8	1
Cntnap1	1
Eif2s2	1
Camk2g	1
Clcc1	1
Gm28062;Hnrnpu	1
Map1b	1
Fkbp4	1
Ptgr2	1
Csnk2a1	1
Kif2a	1
Pitpnm2	1
Cntn1	1
Hnrnpr	1
Glud1	1
Dctn4	1
Pmm1	1
Ak1	1
Kif5c	1
Hnrnpd	1
Slc27a4	1
Cnrip1	1
Rtcb	1
Rps6	1
Igsf8	1
Hapln2	1
Rock2	1
Gstp1;Gstp2	1
Ptprs	1
Strn	1
Ddx39b;Ddx39a	1
Rab21	1
Omg	1
Hnrnph2	1
Dbnl	1
Rps6ka1;Rps6ka3	1
Ap3m2	1
Mlc1	1
Aak1	1
Dlg4	1
Cmpk1	1
Tubb4b	1
Actr1a	1
Srcin1	1
Ppia;Gm5160	1
Rpl7a	1
Wasf1	1
Tubb5	1
Prkar2b	1
Ddx3y	1
Dnm2	1
Syngap1	1
Dclk1	1
Uchl1	1
Dusp3	1
Tubal3	1
Gm5428;Rpl6	1
Rheb	1
Atl1	1
Tubb2b	1
Psmd1	1
Sars	1
Rps11	1
Sh3gl2	1
Xpnpep1	1
Pi4ka	1
Ap2a2	1
Ndufa9	1
Atp2a3	1
Stam	1
Usp14	1
Mtch2	1
Actr3b	1
Iars	1
Prkcb	1
Rac1;Rac2	1
Prkca	1
Cct4	1
Cct5	1
Uso1	1
Ndufs4	1
Pfkl	1
Ndufb4	1
Rpl17	1
Cyc1	1
Ap2s1	1
Ccar2	1
Hspa4l	1
Ppm1f	1
Uqcr10	1
Prdx5	1
Rab1b	1
Gm8730;Rplp0	1
Adprh	1
Hsd17b12	1
