# Supplementary material for: Haploinsufficiency in the ANKS1B gene encoding AIDA-1 leads to a neurodevelopmental syndrome
Source: Nat Commun. 2019 Aug 6;10:3529. doi: 10.1038/s41467-019-11437-w (PMC6684583; doi:10.1038/s41467-019-11437-w)
Supplement: Supplementary file 11 — Supplementary Data 7 [file 41467_2019_11437_MOESM11_ESM.xlsx]

## Sheet: Supplementary Data 7a
Supplementary Data 7a. Gene ontology (GO) terms in Cellular Components significantly enriched in the AIDA-1 interactome from StringDB.
#pathway ID	Cellular Component	observed gene count	false discovery rate	matching proteins in your network (IDs)	matching proteins in your network (labels)
GO.0031982	vesicle	63	3.06e-14	ENSMUSP00000000109,ENSMUSP00000001950,ENSMUSP00000003038,ENSMUSP00000003079,ENSMUSP00000003612,ENSMUSP00000018156,ENSMUSP00000018700,ENSMUSP00000020008,ENSMUSP00000020343,ENSMUSP00000020522,ENSMUSP00000020769,ENSMUSP00000021443,ENSMUSP00000021750,ENSMUSP00000022842,ENSMUSP00000023514,ENSMUSP00000025804,ENSMUSP00000025904,ENSMUSP00000027432,ENSMUSP00000030212,ENSMUSP00000030491,ENSMUSP00000030787,…	Aak1,Actr1a,Actr3b,Ak1,Ap2a2,Ap2s1,Ap3m2,C1qa,C1qb,C1qc,Cct4,Cct5,Cmpk1,Cntn1,Dbnl,Dld,Dlg4,Dlst,Dusp3,Fkbp4,Gja1,Gopc,Hnrnpd,Iars,Igsf8,Itsn1,Mars,Mlc1,Mpp6,Mtap4,Mtch2,Mthfd1,Ndufb4,Pacsin1,Pdpk1,Pfkl,Prdx5,Prkar2b,Prkca,Prkcb,Psmd1,Ptgr2,Ptprs,Rab11fip3,Rab1b,Rab21,Rab6b,Rac3,Rheb,Rpl7a,Ryr2,Sars,Sh3gl2,Srgap2,Stub1,Tollip,Tubb2a,Tubb4b,Uchl1,Uqcr10,Uso1,Usp14,Xpnpep1
GO.0031988	membrane-bounded vesicle	62	3.06e-14	ENSMUSP00000000109,ENSMUSP00000001950,ENSMUSP00000003038,ENSMUSP00000003079,ENSMUSP00000003612,ENSMUSP00000018156,ENSMUSP00000018700,ENSMUSP00000020008,ENSMUSP00000020343,ENSMUSP00000020522,ENSMUSP00000020769,ENSMUSP00000021443,ENSMUSP00000021750,ENSMUSP00000022842,ENSMUSP00000023514,ENSMUSP00000025804,ENSMUSP00000025904,ENSMUSP00000027432,ENSMUSP00000030212,ENSMUSP00000030491,ENSMUSP00000030787,…	Aak1,Actr1a,Actr3b,Ak1,Ap2a2,Ap2s1,Ap3m2,C1qa,C1qb,C1qc,Cct4,Cct5,Cmpk1,Cntn1,Dbnl,Dld,Dlg4,Dlst,Dusp3,Fkbp4,Gja1,Gopc,Hnrnpd,Iars,Igsf8,Itsn1,Mars,Mpp6,Mtap4,Mtch2,Mthfd1,Ndufb4,Pacsin1,Pdpk1,Pfkl,Prdx5,Prkar2b,Prkca,Prkcb,Psmd1,Ptgr2,Ptprs,Rab11fip3,Rab1b,Rab21,Rab6b,Rac3,Rheb,Rpl7a,Ryr2,Sars,Sh3gl2,Srgap2,Stub1,Tollip,Tubb2a,Tubb4b,Uchl1,Uqcr10,Uso1,Usp14,Xpnpep1
GO.0044463	cell projection part	32	6.9e-14	ENSMUSP00000003079,ENSMUSP00000018156,ENSMUSP00000018700,ENSMUSP00000022622,ENSMUSP00000028758,ENSMUSP00000031131,ENSMUSP00000032508,ENSMUSP00000035055,ENSMUSP00000035208,ENSMUSP00000039724,ENSMUSP00000041135,ENSMUSP00000044168,ENSMUSP00000050034,ENSMUSP00000068374,ENSMUSP00000068479,ENSMUSP00000070019,ENSMUSP00000071720,ENSMUSP00000078971,ENSMUSP00000080038,ENSMUSP00000086948,ENSMUSP00000092223,…	Aak1,Ak1,Anks1b,Arhgef7,Asap1,Bsn,Camk2g,Cntnap1,Dclk1,Dlg4,Dlgap3,Dnm2,Fkbp4,Itpka,Kcnab2,Kif2a,Mtap1a,Mtap1b,Mtap4,Pacsin1,Pdpk1,Prkar2b,Prkcb,Ptk2b,Rac3,Rasgrp2,Slc27a4,Srcin1,Srgap2,Strn,Syngap1,Uchl1
GO.0014069	postsynaptic density	18	9.9e-14	ENSMUSP00000018700,ENSMUSP00000020008,ENSMUSP00000020769,ENSMUSP00000022622,ENSMUSP00000035055,ENSMUSP00000035208,ENSMUSP00000039724,ENSMUSP00000050034,ENSMUSP00000068374,ENSMUSP00000071720,ENSMUSP00000080038,ENSMUSP00000092223,ENSMUSP00000095195,ENSMUSP00000099991,ENSMUSP00000101273,ENSMUSP00000103222,ENSMUSP00000133564,ENSMUSP00000136410	Anks1b,Bsn,Camk2g,Dbnl,Dclk1,Dlg4,Dlgap3,Dnm2,Gopc,Kcnab2,Mtap1a,Mtap1b,Mtap4,Pdpk1,Ptk2b,Srcin1,Srgap2,Syngap1
GO.0042995	cell projection	43	1.11e-13	ENSMUSP00000003079,ENSMUSP00000018156,ENSMUSP00000018700,ENSMUSP00000019975,ENSMUSP00000020008,ENSMUSP00000020343,ENSMUSP00000021466,ENSMUSP00000022622,ENSMUSP00000028758,ENSMUSP00000031131,ENSMUSP00000032508,ENSMUSP00000035055,ENSMUSP00000035208,ENSMUSP00000039724,ENSMUSP00000041135,ENSMUSP00000041232,ENSMUSP00000044168,ENSMUSP00000050034,ENSMUSP00000062392,ENSMUSP00000068374,ENSMUSP00000068479,…	Aak1,Actr3b,Ak1,Anks1b,Asap1,Atl1,Bsn,Camk2g,Cntnap1,Csnk1a1,Dcc,Dclk1,Dld,Dlg4,Dlgap3,Dnm2,Fkbp4,Gopc,Igsf8,Itpka,Itsn1,Kcnab2,Kif2a,Mtap1a,Mtap1b,Mtap4,Pacsin1,Pdpk1,Prkar2b,Prkca,Prkcb,Ptk2b,Rab21,Rac3,Rasgrp2,Rps6,Slc27a4,Srcin1,Srgap2,Strn,Syngap1,Uchl1,Wasf1
GO.0098794	postsynapse	22	1.39e-13	ENSMUSP00000003079,ENSMUSP00000018700,ENSMUSP00000020008,ENSMUSP00000020769,ENSMUSP00000022622,ENSMUSP00000028758,ENSMUSP00000035055,ENSMUSP00000035208,ENSMUSP00000039724,ENSMUSP00000050034,ENSMUSP00000068374,ENSMUSP00000071720,ENSMUSP00000080038,ENSMUSP00000092223,ENSMUSP00000095195,ENSMUSP00000099991,ENSMUSP00000101273,ENSMUSP00000103222,ENSMUSP00000120830,ENSMUSP00000133564,ENSMUSP00000134825,…	Anks1b,Asap1,Bsn,Camk2g,Dbnl,Dclk1,Dlg4,Dlgap3,Dnm2,Gopc,Itpka,Kcnab2,Mtap1a,Mtap1b,Mtap4,Pdpk1,Prkar2b,Ptk2b,Srcin1,Srgap2,Strn,Syngap1
GO.0045202	synapse	28	1.7e-13	ENSMUSP00000003079,ENSMUSP00000018700,ENSMUSP00000019975,ENSMUSP00000020008,ENSMUSP00000020769,ENSMUSP00000022622,ENSMUSP00000028758,ENSMUSP00000035055,ENSMUSP00000035208,ENSMUSP00000041135,ENSMUSP00000041232,ENSMUSP00000044168,ENSMUSP00000050034,ENSMUSP00000068374,ENSMUSP00000071720,ENSMUSP00000080038,ENSMUSP00000086948,ENSMUSP00000089728,ENSMUSP00000092223,ENSMUSP00000095195,ENSMUSP00000099991,…	Aak1,Anks1b,Asap1,Bsn,Camk2g,Dbnl,Dclk1,Dlg4,Dnm2,Gopc,Igsf8,Itpka,Itsn1,Kcnab2,Mtap1a,Mtap1b,Mtap4,Pacsin1,Pdpk1,Prkar2b,Ptk2b,Rasgrp2,Srcin1,Srgap2,Strn,Syngap1,Usp14,Wasf1
GO.0043005	neuron projection	31	2.46e-13	ENSMUSP00000003079,ENSMUSP00000018156,ENSMUSP00000018700,ENSMUSP00000020008,ENSMUSP00000020343,ENSMUSP00000020769,ENSMUSP00000021466,ENSMUSP00000022622,ENSMUSP00000028758,ENSMUSP00000031131,ENSMUSP00000032508,ENSMUSP00000035208,ENSMUSP00000039724,ENSMUSP00000041135,ENSMUSP00000041232,ENSMUSP00000044168,ENSMUSP00000062392,ENSMUSP00000068374,ENSMUSP00000080038,ENSMUSP00000086948,ENSMUSP00000095195,…	Aak1,Anks1b,Asap1,Atl1,Bsn,Cntnap1,Dbnl,Dcc,Dlg4,Dlgap3,Dnm2,Fkbp4,Gopc,Igsf8,Itpka,Itsn1,Kcnab2,Mtap1b,Pacsin1,Prkar2b,Prkca,Ptk2b,Rab21,Rac3,Rasgrp2,Rps6,Srcin1,Srgap2,Strn,Syngap1,Uchl1
GO.0097458	neuron part	34	8.63e-13	ENSMUSP00000018156,ENSMUSP00000018700,ENSMUSP00000020008,ENSMUSP00000020343,ENSMUSP00000020769,ENSMUSP00000021466,ENSMUSP00000022622,ENSMUSP00000023112,ENSMUSP00000028758,ENSMUSP00000031131,ENSMUSP00000035055,ENSMUSP00000035208,ENSMUSP00000039724,ENSMUSP00000041135,ENSMUSP00000041232,ENSMUSP00000044168,ENSMUSP00000050034,ENSMUSP00000062392,ENSMUSP00000068374,ENSMUSP00000071720,ENSMUSP00000080038,…	Aak1,Anks1b,Asap1,Atl1,Bsn,Camk2g,Cntnap1,Dbnl,Dcc,Dclk1,Dlg4,Dlgap3,Gopc,Igsf8,Itpka,Itsn1,Kcnab2,Mtap1a,Mtap1b,Mtap4,Pacsin1,Pdpk1,Pmm1,Prkca,Ptk2b,Rab21,Rac3,Rasgrp2,Rps6,Srcin1,Srgap2,Strn,Syngap1,Uchl1
GO.0005829	cytosol	42	1.86e-12	ENSMUSP00000001566,ENSMUSP00000003521,ENSMUSP00000003612,ENSMUSP00000005164,ENSMUSP00000018700,ENSMUSP00000020522,ENSMUSP00000020769,ENSMUSP00000021443,ENSMUSP00000022622,ENSMUSP00000022842,ENSMUSP00000025904,ENSMUSP00000027373,ENSMUSP00000030787,ENSMUSP00000031131,ENSMUSP00000031355,ENSMUSP00000032508,ENSMUSP00000037210,ENSMUSP00000041135,ENSMUSP00000044168,ENSMUSP00000062392,ENSMUSP00000064536,…	Arhgef7,Asap1,Cct4,Cct5,Dbnl,Dlg4,Dnm2,Dusp3,Fkbp4,Git1,Gja1,Hnrnpd,Hspa4l,Iars,Itsn1,Kcnab2,Mars,Mtap1a,Mtap1b,Mthfd1,Pacsin1,Pdpk1,Pfkl,Ppm1f,Prdx5,Prkacb,Prkca,Prkcb,Ptgr2,Ptk2b,Rasgrp2,Rheb,Rpl17,Rpl7a,Rps11,Rps6,Rps8,Snx27,Srgap2,Tubb5,Uchl1,Uso1
GO.0005737	cytoplasm	104	6.17e-12	ENSMUSP00000001834,ENSMUSP00000001950,ENSMUSP00000003038,ENSMUSP00000003521,ENSMUSP00000003612,ENSMUSP00000011058,ENSMUSP00000016072,ENSMUSP00000018156,ENSMUSP00000018700,ENSMUSP00000019975,ENSMUSP00000020008,ENSMUSP00000020343,ENSMUSP00000020522,ENSMUSP00000020769,ENSMUSP00000020904,ENSMUSP00000021142,ENSMUSP00000021443,ENSMUSP00000021466,ENSMUSP00000021639,ENSMUSP00000021750,ENSMUSP00000022286,…	Aak1,Actr1a,Actr3b,Ak1,Ank1,Anks1b,Ap2a2,Ap2s1,Ap3m2,Arhgef7,Asap1,Atl1,Atp2a3,Camk2g,Ccar2,Cct4,Cct5,Clcc1,Cmpk1,Csnk1a1,Cyc1,D10Wsu52e,Dbnl,Dctn4,Ddx3y,Dido1,Dlat,Dlg4,Dusp3,Eif2s2,Eps15l1,Git1,Glud1,Gopc,Hnrnpd,Hsd17b12,Hspa4l,Iars,Itsn1,Kcnab2,Kif2a,Kif5c,Mapre2,Mars,Mccc1,Mpc2,Mtap1a,Mtap1b,Mtap4,Mtch2,Mthfd1,Mthfd1l,Ndufa9,Ndufb4,Ndufs4,Pacsin1,Pdhx,Pfkl,Pitpnm1,Pitpnm2,Plcl1,Pmm1,Prdx5,Prk…
GO.0044444	cytoplasmic part	83	6.17e-12	ENSMUSP00000001834,ENSMUSP00000001950,ENSMUSP00000003038,ENSMUSP00000003079,ENSMUSP00000003521,ENSMUSP00000003612,ENSMUSP00000011058,ENSMUSP00000016072,ENSMUSP00000018156,ENSMUSP00000018700,ENSMUSP00000019975,ENSMUSP00000020008,ENSMUSP00000020343,ENSMUSP00000020522,ENSMUSP00000020769,ENSMUSP00000020904,ENSMUSP00000021142,ENSMUSP00000021443,ENSMUSP00000021466,ENSMUSP00000021750,ENSMUSP00000022286,…	Aak1,Ak1,Ank1,Ap2a2,Ap2s1,Ap3m2,Arhgef7,Asap1,Atl1,Atp2a3,Bsn,Camk2g,Ccar2,Cct4,Cct5,Clcc1,Cyc1,D10Wsu52e,Dbnl,Dctn4,Ddx3y,Dlat,Dlg4,Dusp3,Eps15l1,Git1,Glud1,Gopc,Hnrnpd,Hsd17b12,Hspa4l,Iars,Itsn1,Kcnab2,Kif2a,Mars,Mccc1,Mpc2,Mtap1a,Mtap1b,Mtch2,Mthfd1,Mthfd1l,Ndufa9,Ndufb4,Ndufs4,Pacsin1,Pdhx,Pfkl,Pitpnm1,Prdx5,Prkar2b,Prkca,Prkcb,Ptgr2,Rab11fip3,Rab1b,Rab21,Rab6b,Rac3,Rasgrp2,Rheb,Rock2,Rpl17,R…
GO.0016020	membrane	92	1.45e-11	ENSMUSP00000000109,ENSMUSP00000001834,ENSMUSP00000003521,ENSMUSP00000003612,ENSMUSP00000005164,ENSMUSP00000016072,ENSMUSP00000018156,ENSMUSP00000018700,ENSMUSP00000019975,ENSMUSP00000020008,ENSMUSP00000020343,ENSMUSP00000020522,ENSMUSP00000020769,ENSMUSP00000020904,ENSMUSP00000021142,ENSMUSP00000021443,ENSMUSP00000021466,ENSMUSP00000021750,ENSMUSP00000022286,ENSMUSP00000022322,ENSMUSP00000022622,…	Aak1,Ak1,Ank1,Anks1b,Ap2s1,Ap3m2,Arhgef7,Asap1,Atl1,Atp2a3,Bsn,C1qc,Camk2g,Clcc1,Cntn1,Cntnap1,Csnk1a1,Cyc1,D10Wsu52e,Dbnl,Dcc,Ddx3y,Dlg4,Dlgap3,Dusp3,Eps15l1,Fkbp4,Git1,Glud1,Gopc,Hnrnph2,Hsd17b12,Iars,Igsf8,Itsn1,Kcnab2,Kif2a,Mars,Mccc1,Mpc2,Mpp6,Mtap1b,Mtap4,Mtch2,Mthfd1,Mthfd1l,Ndufa9,Ndufb4,Ndufs4,Omg,Pacsin1,Pdpk1,Pfkl,Pitpnm1,Pitpnm2,Plcl1,Prkacb,Prkca,Prkcb,Psmd1,Ptk2b,Ptprs,Ptprz1,Rab11f…
GO.0044456	synapse part	23	2.35e-11	ENSMUSP00000003079,ENSMUSP00000018700,ENSMUSP00000020008,ENSMUSP00000020769,ENSMUSP00000022622,ENSMUSP00000028758,ENSMUSP00000035055,ENSMUSP00000035208,ENSMUSP00000039724,ENSMUSP00000050034,ENSMUSP00000068374,ENSMUSP00000071720,ENSMUSP00000080038,ENSMUSP00000086948,ENSMUSP00000092223,ENSMUSP00000095195,ENSMUSP00000099991,ENSMUSP00000101273,ENSMUSP00000103222,ENSMUSP00000120830,ENSMUSP00000133564,…	Aak1,Anks1b,Asap1,Bsn,Camk2g,Dbnl,Dclk1,Dlg4,Dlgap3,Dnm2,Gopc,Itpka,Kcnab2,Mtap1a,Mtap1b,Mtap4,Pdpk1,Prkar2b,Ptk2b,Srcin1,Srgap2,Strn,Syngap1
GO.0032991	macromolecular complex	65	3.76e-11	ENSMUSP00000001834,ENSMUSP00000003079,ENSMUSP00000003521,ENSMUSP00000005164,ENSMUSP00000018156,ENSMUSP00000018700,ENSMUSP00000019975,ENSMUSP00000020008,ENSMUSP00000020522,ENSMUSP00000020769,ENSMUSP00000020904,ENSMUSP00000021639,ENSMUSP00000021750,ENSMUSP00000022286,ENSMUSP00000022622,ENSMUSP00000022842,ENSMUSP00000023514,ENSMUSP00000025127,ENSMUSP00000025354,ENSMUSP00000025505,ENSMUSP00000027373,…	Actr1a,Actr3b,Ap2s1,Ap3m2,Arhgef7,C1qa,C1qb,C1qc,Cct4,Cct5,Clcc1,Csnk1a1,D10Wsu52e,Dbnl,Dctn4,Ddx3y,Dlat,Dld,Dlg4,Dlst,Dnm2,Eps15l1,Fkbp4,Gja1,Gopc,Hnrnpd,Hnrnph2,Kcnab2,Kif5c,Mapre2,Mccc1,Mtap1a,Mtap1b,Mtap4,Ndufa9,Ndufb4,Ndufs4,Pfkl,Pggt1b,Ppm1f,Prkacb,Prkar2b,Psmd1,Ptk2b,Rac3,Rheb,Rock2,Rpl17,Rpl7a,Rpn2,Rps11,Rps6,Rps8,Ryr2,Snx27,Strn,Stub1,Syncrip,Tubal3,Tubb2a,Tubb2b,Tubb4b,Uqcr10,Usp14,Wasf1
GO.0070062	extracellular exosome	49	4.95e-11	ENSMUSP00000000109,ENSMUSP00000001950,ENSMUSP00000003079,ENSMUSP00000003612,ENSMUSP00000018156,ENSMUSP00000020343,ENSMUSP00000020522,ENSMUSP00000020769,ENSMUSP00000021443,ENSMUSP00000021750,ENSMUSP00000022842,ENSMUSP00000023514,ENSMUSP00000025804,ENSMUSP00000025904,ENSMUSP00000027432,ENSMUSP00000030212,ENSMUSP00000030491,ENSMUSP00000030787,ENSMUSP00000031131,ENSMUSP00000032508,ENSMUSP00000035055,…	Actr1a,Actr3b,Ak1,C1qa,C1qb,C1qc,Cct4,Cct5,Cmpk1,Cntn1,Dbnl,Dlst,Dnm2,Dusp3,Fkbp4,Gja1,Hnrnpd,Iars,Igsf8,Mars,Mpp6,Mtap4,Mtch2,Mthfd1,Ndufb4,Pfkl,Prdx5,Prkar2b,Prkca,Prkcb,Psmd1,Ptgr2,Ptprs,Rab1b,Rab21,Rac3,Rheb,Rpl7a,Ryr2,Sars,Sh3gl2,Stub1,Tollip,Tubb2a,Tubb4b,Uchl1,Uqcr10,Usp14,Xpnpep1
GO.0044421	extracellular region part	57	8.67e-11	ENSMUSP00000000109,ENSMUSP00000001950,ENSMUSP00000003079,ENSMUSP00000003612,ENSMUSP00000005014,ENSMUSP00000007738,ENSMUSP00000018156,ENSMUSP00000020343,ENSMUSP00000020522,ENSMUSP00000020769,ENSMUSP00000021443,ENSMUSP00000021750,ENSMUSP00000022108,ENSMUSP00000022842,ENSMUSP00000023514,ENSMUSP00000025804,ENSMUSP00000025904,ENSMUSP00000027432,ENSMUSP00000028619,ENSMUSP00000030212,ENSMUSP00000030491,…	Actr1a,Actr3b,Ak1,C1qa,C1qb,C1qc,Cct4,Cct5,Cmpk1,Cntn1,Dbnl,Dlst,Dnm2,Dusp3,Fkbp4,Gja1,Hapln1,Hapln2,Hapln4,Hnrnpd,Hsd17b12,Iars,Igsf8,Mars,Mpp6,Mtap4,Mtch2,Mthfd1,Ndufb4,Pfkl,Prdx5,Prkar2b,Prkca,Prkcb,Psmd1,Ptgr2,Ptprs,Ptprz1,Rab11fip3,Rab1b,Rab21,Rac3,Rheb,Rpl7a,Ryr2,Sars,Sh3gl2,Stub1,Tnr,Tollip,Tubb2a,Tubb4b,Uchl1,Uqcr10,Usp14,Vcan,Xpnpep1
GO.0043234	protein complex	57	6.58e-10	ENSMUSP00000001566,ENSMUSP00000001834,ENSMUSP00000003079,ENSMUSP00000005164,ENSMUSP00000018156,ENSMUSP00000018700,ENSMUSP00000019975,ENSMUSP00000020008,ENSMUSP00000020522,ENSMUSP00000020769,ENSMUSP00000021639,ENSMUSP00000021750,ENSMUSP00000022286,ENSMUSP00000022622,ENSMUSP00000022842,ENSMUSP00000023514,ENSMUSP00000025127,ENSMUSP00000025354,ENSMUSP00000025505,ENSMUSP00000027373,ENSMUSP00000027432,…	Actr1a,Actr3b,Ap2s1,Ap3m2,Arhgef7,C1qa,C1qb,C1qc,Ccar2,Cct4,Cct5,Clcc1,Csnk1a1,D10Wsu52e,Dbnl,Dctn4,Dlat,Dld,Dlg4,Dlst,Dnm2,Eps15l1,Fkbp4,Gja1,Gopc,Kcnab2,Kif5c,Mapre2,Mccc1,Mtap1a,Mtap1b,Mtap4,Ndufa9,Ndufb4,Ndufs4,Pfkl,Pggt1b,Ppm1f,Prkacb,Prkar2b,Psmd1,Ptk2b,Rac3,Rpn2,Ryr2,Snx27,Strn,Stub1,Syncrip,Tubal3,Tubb2a,Tubb2b,Tubb4b,Tubb5,Uqcr10,Usp14,Wasf1
GO.0097481	neuronal postsynaptic density	10	2.53e-09	ENSMUSP00000018700,ENSMUSP00000035055,ENSMUSP00000035208,ENSMUSP00000050034,ENSMUSP00000068374,ENSMUSP00000071720,ENSMUSP00000080038,ENSMUSP00000092223,ENSMUSP00000099991,ENSMUSP00000103222	Bsn,Camk2g,Dclk1,Dlg4,Mtap1a,Mtap1b,Mtap4,Pdpk1,Srcin1,Syngap1
GO.0005576	extracellular region	59	2.96e-09	ENSMUSP00000000109,ENSMUSP00000000206,ENSMUSP00000001950,ENSMUSP00000003079,ENSMUSP00000003612,ENSMUSP00000005014,ENSMUSP00000007738,ENSMUSP00000018156,ENSMUSP00000020343,ENSMUSP00000020522,ENSMUSP00000020769,ENSMUSP00000021443,ENSMUSP00000021750,ENSMUSP00000022108,ENSMUSP00000022842,ENSMUSP00000023514,ENSMUSP00000025804,ENSMUSP00000025904,ENSMUSP00000027432,ENSMUSP00000028619,ENSMUSP00000030212,…	Actr1a,Actr3b,Ak1,Btbd17,C1qa,C1qb,C1qc,Cct4,Cct5,Cmpk1,Cntn1,Dbnl,Dlst,Dnm2,Dusp3,Fkbp4,Gja1,Hapln1,Hapln2,Hapln4,Hnrnpd,Hsd17b12,Iars,Igsf8,Mars,Mpp6,Mtap4,Mtch2,Mthfd1,Ndufb4,Pfkl,Prdx5,Prkar2b,Prkca,Prkcb,Psmd1,Ptgr2,Ptprs,Ptprz1,Rab11fip3,Rab1b,Rab21,Rac3,Rheb,Rpl7a,Ryr2,Sars,Sh3gl2,Stub1,Tnr,Tollip,Tubb2a,Tubb4b,Uchl1,Uqcr10,Usp14,Vcan,Vwa8,Xpnpep1
GO.0036477	somatodendritic compartment	21	1.09e-08	ENSMUSP00000018156,ENSMUSP00000018700,ENSMUSP00000020008,ENSMUSP00000020769,ENSMUSP00000022622,ENSMUSP00000023112,ENSMUSP00000028758,ENSMUSP00000031131,ENSMUSP00000032508,ENSMUSP00000035208,ENSMUSP00000039724,ENSMUSP00000062392,ENSMUSP00000068374,ENSMUSP00000080038,ENSMUSP00000095195,ENSMUSP00000099878,ENSMUSP00000103222,ENSMUSP00000106534,ENSMUSP00000120830,ENSMUSP00000134825,ENSMUSP00000136410	Anks1b,Arhgef7,Asap1,Bsn,Dbnl,Dlg4,Dlgap3,Fkbp4,Gopc,Itpka,Mtap1b,Pmm1,Prkca,Ptk2b,Rac3,Rps6,Srcin1,Srgap2,Strn,Syngap1,Uchl1
GO.0043227	membrane-bounded organelle	103	2.06e-08	ENSMUSP00000000109,ENSMUSP00000001834,ENSMUSP00000003038,ENSMUSP00000003612,ENSMUSP00000011058,ENSMUSP00000016072,ENSMUSP00000018156,ENSMUSP00000018700,ENSMUSP00000019975,ENSMUSP00000020008,ENSMUSP00000020343,ENSMUSP00000020522,ENSMUSP00000020769,ENSMUSP00000020904,ENSMUSP00000021142,ENSMUSP00000021443,ENSMUSP00000021466,ENSMUSP00000021750,ENSMUSP00000022286,ENSMUSP00000022322,ENSMUSP00000022622,…	Aak1,Actr1a,Actr3b,Ak1,Ank1,Anks1b,Ap2a2,Ap2s1,Ap3m2,Arhgef7,Atl1,Atp2a3,Bsn,C1qa,C1qb,C1qc,Camk2g,Cct4,Cct5,Clcc1,Cmpk1,Cntn1,Csnk1a1,Csnk2a1,Cyc1,D10Wsu52e,Dbnl,Ddx3y,Dido1,Dlat,Dld,Dlg4,Dlst,Dusp3,Eps15l1,Fkbp4,Glud1,Gopc,Hnrnpd,Hnrnph2,Hsd17b12,Hspa4l,Iars,Igsf8,Itsn1,Khdrbs2,Kif2a,Mars,Mccc1,Mpc2,Mpp6,Mtap4,Mtch2,Mthfd1,Mthfd1l,Ndufa9,Ndufb4,Ndufs4,Pacsin1,Pdhx,Pdpk1,Pfkl,Pitpnm1,Pitpnm2,Prd…
GO.0043226	organelle	107	2.18e-08	ENSMUSP00000000109,ENSMUSP00000001834,ENSMUSP00000003038,ENSMUSP00000003612,ENSMUSP00000011058,ENSMUSP00000016072,ENSMUSP00000018156,ENSMUSP00000018700,ENSMUSP00000019975,ENSMUSP00000020008,ENSMUSP00000020343,ENSMUSP00000020522,ENSMUSP00000020769,ENSMUSP00000020904,ENSMUSP00000021142,ENSMUSP00000021443,ENSMUSP00000021466,ENSMUSP00000021639,ENSMUSP00000021750,ENSMUSP00000022286,ENSMUSP00000022322,…	Aak1,Ak1,Ank1,Anks1b,Ap2a2,Ap2s1,Ap3m2,Arhgef7,Atl1,Atp2a3,C1qa,C1qb,C1qc,Camk2g,Cct4,Cct5,Clcc1,Cmpk1,Cntn1,Csnk1a1,Csnk2a1,Cyc1,D10Wsu52e,Dbnl,Dctn4,Ddx3y,Dido1,Dlat,Dld,Dlg4,Dlst,Dusp3,Eps15l1,Fkbp4,Gja1,Glud1,Gopc,Hnrnpd,Hnrnph2,Hsd17b12,Hspa4l,Iars,Igsf8,Itsn1,Kcnab2,Khdrbs2,Kif5c,Mapre2,Mars,Mccc1,Mpc2,Mpp6,Mtap1a,Mtap1b,Mtap4,Mtch2,Mthfd1,Mthfd1l,Ndufa9,Ndufb4,Ndufs4,Pacsin1,Pdhx,Pdpk1,Pfk…
GO.0043209	myelin sheath	13	3.36e-08	ENSMUSP00000000109,ENSMUSP00000022842,ENSMUSP00000031131,ENSMUSP00000034567,ENSMUSP00000039844,ENSMUSP00000041232,ENSMUSP00000042342,ENSMUSP00000044168,ENSMUSP00000050036,ENSMUSP00000060346,ENSMUSP00000099398,ENSMUSP00000106481,ENSMUSP00000132918	Actr1a,Cct5,Cnrip1,Cntn1,Cntnap1,Dlat,Dld,Dlst,Igsf8,Omg,Pacsin1,Tubb4b,Uchl1
GO.0030425	dendrite	17	7.13e-08	ENSMUSP00000003079,ENSMUSP00000018700,ENSMUSP00000020008,ENSMUSP00000020769,ENSMUSP00000022622,ENSMUSP00000028758,ENSMUSP00000035208,ENSMUSP00000039724,ENSMUSP00000062392,ENSMUSP00000068374,ENSMUSP00000080038,ENSMUSP00000095195,ENSMUSP00000099878,ENSMUSP00000103222,ENSMUSP00000120830,ENSMUSP00000134825,ENSMUSP00000136410	Anks1b,Asap1,Bsn,Dbnl,Dlg4,Dlgap3,Gopc,Itpka,Mtap1b,Prkar2b,Prkca,Ptk2b,Rps6,Srcin1,Srgap2,Strn,Syngap1
GO.0044446	intracellular organelle part	76	1.1e-07	ENSMUSP00000001834,ENSMUSP00000001950,ENSMUSP00000003612,ENSMUSP00000011058,ENSMUSP00000016072,ENSMUSP00000018156,ENSMUSP00000019975,ENSMUSP00000020008,ENSMUSP00000020343,ENSMUSP00000020769,ENSMUSP00000020904,ENSMUSP00000021142,ENSMUSP00000021466,ENSMUSP00000021639,ENSMUSP00000021750,ENSMUSP00000022286,ENSMUSP00000022322,ENSMUSP00000022622,ENSMUSP00000022842,ENSMUSP00000023210,ENSMUSP00000023514,…	Actr3b,Ap2s1,Ap3m2,Atl1,Atp2a3,Bsn,Camk2g,Cct4,Cct5,Cmpk1,Csnk1a1,Cyc1,D10Wsu52e,Dbnl,Dctn4,Dido1,Dlat,Dld,Dusp3,Fkbp4,Gja1,Glud1,Gopc,Hnrnpd,Hnrnph2,Hsd17b12,Iars,Kif5c,Mapre2,Mars,Mccc1,Mpc2,Mtap1a,Mtap1b,Mtap4,Mtch2,Ndufa9,Ndufb4,Ndufs4,Pacsin1,Pdhx,Pitpnm1,Prdx5,Prkca,Prkcb,Ptk2b,Rab11fip3,Rab1b,Rab21,Rab6b,Rac3,Rheb,Rock2,Rpl17,Rpl7a,Rpn2,Rps6,Rps8,Rrbp1,Ryr2,Slc27a4,Snx27,Srgap2,Stam,Stub1,…
GO.0044422	organelle part	77	1.57e-07	ENSMUSP00000001834,ENSMUSP00000001950,ENSMUSP00000003612,ENSMUSP00000011058,ENSMUSP00000016072,ENSMUSP00000018156,ENSMUSP00000019975,ENSMUSP00000020008,ENSMUSP00000020343,ENSMUSP00000020769,ENSMUSP00000020904,ENSMUSP00000021142,ENSMUSP00000021466,ENSMUSP00000021639,ENSMUSP00000021750,ENSMUSP00000022286,ENSMUSP00000022322,ENSMUSP00000022622,ENSMUSP00000022842,ENSMUSP00000023210,ENSMUSP00000023514,…	Actr3b,Ak1,Ap2s1,Ap3m2,Atl1,Atp2a3,Bsn,Camk2g,Cct4,Cct5,Cmpk1,Csnk1a1,Cyc1,D10Wsu52e,Dbnl,Dctn4,Dido1,Dlat,Dld,Dusp3,Fkbp4,Gja1,Glud1,Gopc,Hnrnpd,Hnrnph2,Hsd17b12,Iars,Kif5c,Mapre2,Mars,Mccc1,Mpc2,Mtap1a,Mtap1b,Mtap4,Mtch2,Ndufa9,Ndufb4,Ndufs4,Pacsin1,Pdhx,Pitpnm1,Prdx5,Prkca,Prkcb,Ptk2b,Rab11fip3,Rab1b,Rab21,Rab6b,Rac3,Rheb,Rock2,Rpl17,Rpl7a,Rpn2,Rps6,Rps8,Rrbp1,Ryr2,Slc27a4,Snx27,Srgap2,Stam,St…
GO.0005874	microtubule	15	3.62e-07	ENSMUSP00000001566,ENSMUSP00000021639,ENSMUSP00000022842,ENSMUSP00000025127,ENSMUSP00000028102,ENSMUSP00000032508,ENSMUSP00000035055,ENSMUSP00000042342,ENSMUSP00000060246,ENSMUSP00000068374,ENSMUSP00000075178,ENSMUSP00000092223,ENSMUSP00000112715,ENSMUSP00000133523,ENSMUSP00000133564	Cct4,Cct5,Dnm2,Fkbp4,Kif2a,Kif5c,Mapre2,Mtap1a,Mtap1b,Mtap4,Tubal3,Tubb2a,Tubb2b,Tubb4b,Tubb5
GO.0005856	cytoskeleton	33	5.62e-07	ENSMUSP00000001566,ENSMUSP00000003079,ENSMUSP00000018156,ENSMUSP00000018700,ENSMUSP00000019975,ENSMUSP00000020769,ENSMUSP00000020904,ENSMUSP00000021639,ENSMUSP00000022622,ENSMUSP00000022842,ENSMUSP00000025127,ENSMUSP00000025505,ENSMUSP00000028102,ENSMUSP00000032508,ENSMUSP00000035055,ENSMUSP00000035208,ENSMUSP00000040431,ENSMUSP00000042342,ENSMUSP00000060246,ENSMUSP00000064536,ENSMUSP00000068374,…	Actr3b,Ank1,Bsn,Cct4,Cct5,Csnk1a1,Dbnl,Dctn4,Dido1,Dlg4,Fkbp4,Gja1,Kcnab2,Kif5c,Mapre2,Mtap1a,Mtap1b,Mtap4,Pitpnm2,Prkar2b,Prkcb,Ptk2b,Rab11fip3,Rac3,Rock2,Srcin1,Stub1,Tubal3,Tubb2a,Tubb2b,Tubb4b,Tubb5,Wasf1
GO.0044464	cell part	114	6.29e-07	ENSMUSP00000000109,ENSMUSP00000001834,ENSMUSP00000001950,ENSMUSP00000003038,ENSMUSP00000003612,ENSMUSP00000011058,ENSMUSP00000016072,ENSMUSP00000018156,ENSMUSP00000018700,ENSMUSP00000019975,ENSMUSP00000020008,ENSMUSP00000020343,ENSMUSP00000020522,ENSMUSP00000020904,ENSMUSP00000021142,ENSMUSP00000021443,ENSMUSP00000021466,ENSMUSP00000021639,ENSMUSP00000021750,ENSMUSP00000022286,ENSMUSP00000022322,…	Aak1,Actr3b,Ak1,Ank1,Anks1b,Ap2a2,Ap2s1,Ap3m2,Asap1,Atl1,Atp2a3,Bsn,Camk2g,Cct4,Cct5,Clcc1,Cmpk1,Cnrip1,Cntn1,Cntnap1,Csnk1a1,Csnk2a1,Cyc1,D10Wsu52e,Dcc,Dctn4,Ddx3y,Dido1,Dlat,Dlg4,Dlgap3,Dusp3,Eif2s2,Eps15l1,Git1,Gja1,Glud1,Gopc,Hnrnph2,Hsd17b12,Hspa4l,Iars,Igsf8,Itpka,Itsn1,Kcnab2,Khdrbs2,Kif5c,Mapre2,Mars,Mccc1,Mpc2,Mpp6,Mtap1a,Mtap1b,Mtap4,Mtch2,Mthfd1,Mthfd1l,Ndufa9,Ndufb4,Ndufs4,Omg,Pacsin1…
GO.0005623	cell	114	7.43e-07	ENSMUSP00000000109,ENSMUSP00000001834,ENSMUSP00000001950,ENSMUSP00000003038,ENSMUSP00000003612,ENSMUSP00000011058,ENSMUSP00000016072,ENSMUSP00000018156,ENSMUSP00000018700,ENSMUSP00000019975,ENSMUSP00000020008,ENSMUSP00000020343,ENSMUSP00000020522,ENSMUSP00000020904,ENSMUSP00000021142,ENSMUSP00000021443,ENSMUSP00000021466,ENSMUSP00000021639,ENSMUSP00000021750,ENSMUSP00000022286,ENSMUSP00000022322,…	Aak1,Actr3b,Ak1,Ank1,Anks1b,Ap2a2,Ap2s1,Ap3m2,Asap1,Atl1,Atp2a3,Bsn,Camk2g,Cct4,Cct5,Clcc1,Cmpk1,Cnrip1,Cntn1,Cntnap1,Csnk1a1,Csnk2a1,Cyc1,D10Wsu52e,Dcc,Dctn4,Ddx3y,Dido1,Dlat,Dlg4,Dlgap3,Dusp3,Eif2s2,Eps15l1,Git1,Gja1,Glud1,Gopc,Hnrnph2,Hsd17b12,Hspa4l,Iars,Igsf8,Itpka,Itsn1,Kcnab2,Khdrbs2,Kif5c,Mapre2,Mars,Mccc1,Mpc2,Mpp6,Mtap1a,Mtap1b,Mtap4,Mtch2,Mthfd1,Mthfd1l,Ndufa9,Ndufb4,Ndufs4,Omg,Pacsin1…
GO.0043197	dendritic spine	9	7.43e-07	ENSMUSP00000003079,ENSMUSP00000018700,ENSMUSP00000028758,ENSMUSP00000039724,ENSMUSP00000068374,ENSMUSP00000095195,ENSMUSP00000120830,ENSMUSP00000134825,ENSMUSP00000136410	Anks1b,Asap1,Dlg4,Dlgap3,Itpka,Mtap1b,Prkar2b,Srgap2,Strn
GO.0044424	intracellular part	105	8.36e-07	ENSMUSP00000001834,ENSMUSP00000001950,ENSMUSP00000003038,ENSMUSP00000003612,ENSMUSP00000011058,ENSMUSP00000016072,ENSMUSP00000018156,ENSMUSP00000018700,ENSMUSP00000019975,ENSMUSP00000020008,ENSMUSP00000020343,ENSMUSP00000020522,ENSMUSP00000020769,ENSMUSP00000020904,ENSMUSP00000021142,ENSMUSP00000021443,ENSMUSP00000021466,ENSMUSP00000021639,ENSMUSP00000021750,ENSMUSP00000022286,ENSMUSP00000022322,…	Aak1,Actr3b,Ak1,Ank1,Anks1b,Ap2a2,Ap2s1,Ap3m2,Arhgef7,Asap1,Atl1,Atp2a3,Camk2g,Cct4,Cct5,Clcc1,Cmpk1,Csnk1a1,Csnk2a1,Cyc1,D10Wsu52e,Dbnl,Dctn4,Ddx3y,Dido1,Dlat,Dlg4,Dusp3,Eif2s2,Eps15l1,Git1,Gja1,Glud1,Gopc,Hnrnph2,Hsd17b12,Hspa4l,Iars,Itsn1,Kcnab2,Khdrbs2,Kif5c,Mapre2,Mars,Mccc1,Mpc2,Mtap1a,Mtap1b,Mtap4,Mtch2,Mthfd1,Mthfd1l,Ndufa9,Ndufb4,Ndufs4,Pacsin1,Pdhx,Pfkl,Pggt1b,Pitpnm1,Pitpnm2,Plcl1,Pmm1…
GO.0043229	intracellular organelle	97	9.59e-07	ENSMUSP00000001834,ENSMUSP00000001950,ENSMUSP00000003038,ENSMUSP00000003612,ENSMUSP00000011058,ENSMUSP00000016072,ENSMUSP00000018156,ENSMUSP00000018700,ENSMUSP00000019975,ENSMUSP00000020008,ENSMUSP00000020343,ENSMUSP00000020769,ENSMUSP00000020904,ENSMUSP00000021142,ENSMUSP00000021443,ENSMUSP00000021466,ENSMUSP00000021639,ENSMUSP00000021750,ENSMUSP00000022286,ENSMUSP00000022322,ENSMUSP00000022842,…	Aak1,Actr3b,Ank1,Anks1b,Ap2a2,Ap2s1,Ap3m2,Arhgef7,Atl1,Atp2a3,Camk2g,Cct4,Cct5,Clcc1,Cmpk1,Csnk1a1,Csnk2a1,Cyc1,D10Wsu52e,Dbnl,Dctn4,Ddx3y,Dido1,Dlat,Dld,Dlg4,Dlst,Dusp3,Eps15l1,Fkbp4,Gja1,Glud1,Gopc,Hnrnpd,Hnrnph2,Hsd17b12,Hspa4l,Iars,Itsn1,Kcnab2,Khdrbs2,Kif5c,Mapre2,Mars,Mccc1,Mpc2,Mtap1a,Mtap1b,Mtap4,Mtch2,Mthfd1,Mthfd1l,Ndufa9,Ndufb4,Ndufs4,Pacsin1,Pdhx,Pdpk1,Pitpnm1,Pitpnm2,Prdx5,Prkca,Prkc…
GO.0030054	cell junction	25	1.03e-06	ENSMUSP00000018700,ENSMUSP00000019975,ENSMUSP00000020008,ENSMUSP00000020343,ENSMUSP00000020769,ENSMUSP00000022622,ENSMUSP00000035208,ENSMUSP00000037210,ENSMUSP00000039724,ENSMUSP00000041135,ENSMUSP00000044168,ENSMUSP00000047667,ENSMUSP00000064536,ENSMUSP00000068374,ENSMUSP00000080038,ENSMUSP00000095195,ENSMUSP00000099962,ENSMUSP00000099991,ENSMUSP00000101273,ENSMUSP00000103222,ENSMUSP00000106534,…	Anks1b,Arhgef7,Bsn,Dbnl,Dlg4,Dlgap3,Dnm2,Git1,Gja1,Gopc,Itsn1,Kcnab2,Mlc1,Mtap1b,Pacsin1,Pdpk1,Ptk2b,Rab21,Rasgrp2,Rpl7a,Srcin1,Srgap2,Strn,Syngap1,Wasf1
GO.0005622	intracellular	106	1.35e-06	ENSMUSP00000001834,ENSMUSP00000001950,ENSMUSP00000003038,ENSMUSP00000003612,ENSMUSP00000011058,ENSMUSP00000016072,ENSMUSP00000018156,ENSMUSP00000018700,ENSMUSP00000019975,ENSMUSP00000020008,ENSMUSP00000020343,ENSMUSP00000020522,ENSMUSP00000020769,ENSMUSP00000020904,ENSMUSP00000021142,ENSMUSP00000021443,ENSMUSP00000021466,ENSMUSP00000021639,ENSMUSP00000021750,ENSMUSP00000022286,ENSMUSP00000022322,…	Aak1,Actr3b,Ak1,Ank1,Anks1b,Ap2a2,Ap2s1,Ap3m2,Arhgef7,Asap1,Atl1,Atp2a3,Camk2g,Cct4,Cct5,Clcc1,Cmpk1,Csnk1a1,Csnk2a1,Cyc1,D10Wsu52e,Dbnl,Dclk1,Dctn4,Ddx3y,Dido1,Dlat,Dlg4,Dusp3,Eif2s2,Eps15l1,Git1,Gja1,Glud1,Gopc,Hnrnph2,Hsd17b12,Hspa4l,Iars,Itsn1,Kcnab2,Khdrbs2,Kif5c,Mapre2,Mars,Mccc1,Mpc2,Mtap1a,Mtap1b,Mtap4,Mtch2,Mthfd1,Mthfd1l,Ndufa9,Ndufb4,Ndufs4,Pacsin1,Pdhx,Pfkl,Pggt1b,Pitpnm1,Pitpnm2,Plcl…
GO.0031090	organelle membrane	40	2.82e-06	ENSMUSP00000001834,ENSMUSP00000003079,ENSMUSP00000016072,ENSMUSP00000019975,ENSMUSP00000020008,ENSMUSP00000020343,ENSMUSP00000020769,ENSMUSP00000021142,ENSMUSP00000021466,ENSMUSP00000021750,ENSMUSP00000022286,ENSMUSP00000022322,ENSMUSP00000023210,ENSMUSP00000023514,ENSMUSP00000025804,ENSMUSP00000027853,ENSMUSP00000028619,ENSMUSP00000029259,ENSMUSP00000030787,ENSMUSP00000031131,ENSMUSP00000031355,…	Ap2s1,Ap3m2,Atl1,Atp2a3,Camk2g,Cyc1,D10Wsu52e,Dbnl,Dnm2,Fkbp4,Gja1,Glud1,Gopc,Hsd17b12,Mccc1,Mpc2,Mtch2,Ndufa9,Ndufb4,Ndufs4,Pacsin1,Pitpnm1,Prkar2b,Prkca,Rab11fip3,Rab1b,Rab21,Rab6b,Rheb,Rpn2,Rrbp1,Ryr2,Slc27a4,Snx27,Srgap2,Stam,Tmem11,Uchl1,Uso1,Wasf1
GO.0043231	intracellular membrane-bounded organelle	90	5.05e-06	ENSMUSP00000001834,ENSMUSP00000001950,ENSMUSP00000003038,ENSMUSP00000003079,ENSMUSP00000003612,ENSMUSP00000005164,ENSMUSP00000011058,ENSMUSP00000016072,ENSMUSP00000018700,ENSMUSP00000019975,ENSMUSP00000020008,ENSMUSP00000020343,ENSMUSP00000020769,ENSMUSP00000020904,ENSMUSP00000021142,ENSMUSP00000021443,ENSMUSP00000021466,ENSMUSP00000021750,ENSMUSP00000022286,ENSMUSP00000022322,ENSMUSP00000022622,…	Aak1,Ank1,Anks1b,Ap2a2,Ap2s1,Ap3m2,Arhgef7,Atl1,Atp2a3,Bsn,Camk2g,Cct4,Cct5,Clcc1,Cmpk1,Csnk1a1,Csnk2a1,Cyc1,D10Wsu52e,Dbnl,Ddx3y,Dido1,Dlat,Dld,Dlg4,Dlst,Dusp3,Eps15l1,Fkbp4,Glud1,Gopc,Hnrnpd,Hnrnph2,Hsd17b12,Hspa4l,Iars,Itsn1,Khdrbs2,Kif2a,Mars,Mccc1,Mpc2,Mtch2,Mthfd1,Mthfd1l,Ndufa9,Ndufb4,Ndufs4,Pacsin1,Pdhx,Pdpk1,Pitpnm1,Pitpnm2,Prdx5,Prkacb,Prkar2b,Prkca,Prkcb,Ptgr2,Ptk2b,Rab11fip3,Rab1b,Rab…
GO.0030424	axon	13	1.93e-05	ENSMUSP00000018700,ENSMUSP00000021466,ENSMUSP00000022622,ENSMUSP00000031131,ENSMUSP00000032508,ENSMUSP00000035208,ENSMUSP00000041232,ENSMUSP00000044168,ENSMUSP00000086948,ENSMUSP00000099398,ENSMUSP00000101273,ENSMUSP00000103222,ENSMUSP00000110593	Aak1,Atl1,Bsn,Cntnap1,Dcc,Dlg4,Fkbp4,Igsf8,Kcnab2,Pacsin1,Ptk2b,Srcin1,Uchl1
GO.0044430	cytoskeletal part	24	3.5e-05	ENSMUSP00000001566,ENSMUSP00000003079,ENSMUSP00000018156,ENSMUSP00000020769,ENSMUSP00000020904,ENSMUSP00000021639,ENSMUSP00000022842,ENSMUSP00000025127,ENSMUSP00000025505,ENSMUSP00000028102,ENSMUSP00000032508,ENSMUSP00000035055,ENSMUSP00000042342,ENSMUSP00000060246,ENSMUSP00000064536,ENSMUSP00000068374,ENSMUSP00000070019,ENSMUSP00000075178,ENSMUSP00000084794,ENSMUSP00000085578,ENSMUSP00000092223,…	Actr3b,Cct4,Cct5,Csnk1a1,Dbnl,Dctn4,Dido1,Fkbp4,Gja1,Kif5c,Mapre2,Mtap1a,Mtap1b,Mtap4,Prkar2b,Prkcb,Rab11fip3,Rac3,Rock2,Tubal3,Tubb2a,Tubb2b,Tubb4b,Tubb5
GO.0005739	mitochondrion	28	4.19e-05	ENSMUSP00000003079,ENSMUSP00000011058,ENSMUSP00000019975,ENSMUSP00000021443,ENSMUSP00000022286,ENSMUSP00000022322,ENSMUSP00000023210,ENSMUSP00000023514,ENSMUSP00000025804,ENSMUSP00000025904,ENSMUSP00000027853,ENSMUSP00000029259,ENSMUSP00000032508,ENSMUSP00000034567,ENSMUSP00000036178,ENSMUSP00000036924,ENSMUSP00000048925,ENSMUSP00000059494,ENSMUSP00000060346,ENSMUSP00000062392,ENSMUSP00000064536,…	Ccar2,Cyc1,Dlat,Dld,Dlst,Fkbp4,Gja1,Glud1,Mars,Mccc1,Mpc2,Mtch2,Mthfd1,Mthfd1l,Ndufa9,Ndufb4,Ndufs4,Pdhx,Prdx5,Prkar2b,Prkca,Ptgr2,Rab1b,Sars,Srgap2,Tmem11,Vwa8,Wasf1
GO.1990204	oxidoreductase complex	7	4.76e-05	ENSMUSP00000022286,ENSMUSP00000023514,ENSMUSP00000034567,ENSMUSP00000054856,ENSMUSP00000060346,ENSMUSP00000085523,ENSMUSP00000106481	Dlat,Dld,Dlst,Ndufa9,Ndufb4,Ndufs4,Uqcr10
GO.0031410	cytoplasmic vesicle	21	5.95e-05	ENSMUSP00000003038,ENSMUSP00000018700,ENSMUSP00000020008,ENSMUSP00000020343,ENSMUSP00000020769,ENSMUSP00000025904,ENSMUSP00000031355,ENSMUSP00000035155,ENSMUSP00000044168,ENSMUSP00000047667,ENSMUSP00000083281,ENSMUSP00000086948,ENSMUSP00000089728,ENSMUSP00000095195,ENSMUSP00000099991,ENSMUSP00000106481,ENSMUSP00000109635,ENSMUSP00000113521,ENSMUSP00000128446,ENSMUSP00000133523,ENSMUSP00000133564	Aak1,Ap2a2,Ap2s1,Ap3m2,Cct4,Dbnl,Dld,Dlg4,Dnm2,Gopc,Itsn1,Mlc1,Pacsin1,Pdpk1,Prdx5,Rab11fip3,Rab21,Rab6b,Srgap2,Uso1,Usp14
GO.0005905	coated pit	6	6.94e-05	ENSMUSP00000003038,ENSMUSP00000083281,ENSMUSP00000086948,ENSMUSP00000109635,ENSMUSP00000129739,ENSMUSP00000133564	Aak1,Ap2a2,Ap2s1,Dnm2,Eps15l1,Itsn1
GO.0044429	mitochondrial part	18	7.15e-05	ENSMUSP00000003079,ENSMUSP00000011058,ENSMUSP00000019975,ENSMUSP00000022286,ENSMUSP00000022322,ENSMUSP00000023210,ENSMUSP00000023514,ENSMUSP00000027853,ENSMUSP00000029259,ENSMUSP00000034567,ENSMUSP00000036924,ENSMUSP00000059494,ENSMUSP00000062392,ENSMUSP00000064536,ENSMUSP00000085523,ENSMUSP00000095195,ENSMUSP00000106481,ENSMUSP00000121851	Ccar2,Cyc1,Dlat,Dld,Gja1,Glud1,Mccc1,Mpc2,Mtch2,Ndufa9,Ndufb4,Ndufs4,Pdhx,Prkar2b,Prkca,Srgap2,Tmem11,Wasf1
GO.0005575	cellular_component	117	9.12e-05	ENSMUSP00000000109,ENSMUSP00000000206,ENSMUSP00000001834,ENSMUSP00000003038,ENSMUSP00000003612,ENSMUSP00000005014,ENSMUSP00000007738,ENSMUSP00000011058,ENSMUSP00000016072,ENSMUSP00000018156,ENSMUSP00000018700,ENSMUSP00000019975,ENSMUSP00000020008,ENSMUSP00000020343,ENSMUSP00000020522,ENSMUSP00000020904,ENSMUSP00000021142,ENSMUSP00000021443,ENSMUSP00000021466,ENSMUSP00000021639,ENSMUSP00000021750,…	Aak1,Ak1,Ank1,Anks1b,Ap2a2,Ap2s1,Ap3m2,Asap1,Atl1,Atp2a3,Bsn,Btbd17,C1qa,C1qb,Camk2g,Cct4,Cct5,Clcc1,Cmpk1,Cnrip1,Cntn1,Cntnap1,Csnk1a1,Csnk2a1,Cyc1,D10Wsu52e,Dcc,Dctn4,Ddx3y,Dido1,Dlat,Dlg4,Dusp3,Eif2s2,Eps15l1,Git1,Gja1,Glud1,Gopc,Hapln1,Hapln2,Hapln4,Hnrnph2,Hsd17b12,Hspa4l,Iars,Igsf8,Itpka,Itsn1,Kcnab2,Khdrbs2,Kif5c,Mapre2,Mars,Mccc1,Mpc2,Mpp6,Mtap1a,Mtap1b,Mtap4,Mtch2,Mthfd1,Mthfd1l,Ndufa9,N…
GO.0043232	intracellular non-membrane-bounded organelle	43	9.82e-05	ENSMUSP00000003079,ENSMUSP00000018156,ENSMUSP00000018700,ENSMUSP00000019975,ENSMUSP00000020769,ENSMUSP00000020904,ENSMUSP00000021639,ENSMUSP00000021750,ENSMUSP00000022622,ENSMUSP00000022842,ENSMUSP00000025127,ENSMUSP00000025505,ENSMUSP00000028102,ENSMUSP00000030491,ENSMUSP00000031355,ENSMUSP00000032508,ENSMUSP00000035055,ENSMUSP00000035208,ENSMUSP00000036924,ENSMUSP00000040431,ENSMUSP00000042342,…	Actr3b,Ank1,Bsn,Ccar2,Cct4,Cct5,Cmpk1,Csnk1a1,Dbnl,Dctn4,Ddx3y,Dido1,Dlg4,Fkbp4,Gja1,Kcnab2,Kif5c,Mapre2,Mars,Mtap1a,Mtap1b,Mtap4,Pitpnm1,Pitpnm2,Prkar2b,Prkcb,Ptk2b,Rab11fip3,Rac3,Rock2,Rpl17,Rpl7a,Rps6,Rps8,Ryr2,Srcin1,Stub1,Tubal3,Tubb2a,Tubb2b,Tubb4b,Uso1,Wasf1
GO.0044297	cell body	13	0.000107	ENSMUSP00000003079,ENSMUSP00000018156,ENSMUSP00000022622,ENSMUSP00000022842,ENSMUSP00000023112,ENSMUSP00000031131,ENSMUSP00000032508,ENSMUSP00000035208,ENSMUSP00000039724,ENSMUSP00000062392,ENSMUSP00000099878,ENSMUSP00000106534,ENSMUSP00000133523	Arhgef7,Bsn,Cct4,Cct5,Dlgap3,Fkbp4,Pmm1,Prkar2b,Prkca,Ptk2b,Rac3,Rps6,Uchl1
GO.0098805	whole membrane	28	0.000108	ENSMUSP00000003038,ENSMUSP00000003079,ENSMUSP00000018700,ENSMUSP00000019975,ENSMUSP00000020008,ENSMUSP00000020343,ENSMUSP00000020769,ENSMUSP00000022622,ENSMUSP00000025804,ENSMUSP00000031355,ENSMUSP00000039724,ENSMUSP00000041135,ENSMUSP00000044168,ENSMUSP00000070019,ENSMUSP00000078971,ENSMUSP00000083281,ENSMUSP00000086948,ENSMUSP00000095195,ENSMUSP00000100025,ENSMUSP00000102904,ENSMUSP00000103222,…	Aak1,Anks1b,Ap2a2,Ap2s1,Dbnl,Dlg4,Dlgap3,Eps15l1,Gopc,Itsn1,Mtch2,Pacsin1,Prkar2b,Prkcb,Ptk2b,Rab11fip3,Rab1b,Rab21,Rasgrp2,Rpn2,Slc27a4,Snx27,Srcin1,Srgap2,Stam,Tnr,Uso1,Wasf1
GO.0015630	microtubule cytoskeleton	20	0.000134	ENSMUSP00000001566,ENSMUSP00000003079,ENSMUSP00000020904,ENSMUSP00000021639,ENSMUSP00000022842,ENSMUSP00000025127,ENSMUSP00000025505,ENSMUSP00000028102,ENSMUSP00000032508,ENSMUSP00000035055,ENSMUSP00000042342,ENSMUSP00000060246,ENSMUSP00000068374,ENSMUSP00000070019,ENSMUSP00000075178,ENSMUSP00000084794,ENSMUSP00000092223,ENSMUSP00000113521,ENSMUSP00000128871,ENSMUSP00000133523	Cct4,Cct5,Csnk1a1,Dctn4,Dido1,Fkbp4,Kif5c,Mapre2,Mtap1a,Mtap1b,Mtap4,Prkar2b,Prkcb,Rab11fip3,Rock2,Tubal3,Tubb2a,Tubb2b,Tubb4b,Tubb5
GO.0016023	cytoplasmic membrane-bounded vesicle	19	0.000161	ENSMUSP00000003038,ENSMUSP00000018700,ENSMUSP00000020008,ENSMUSP00000020343,ENSMUSP00000020769,ENSMUSP00000031355,ENSMUSP00000035155,ENSMUSP00000044168,ENSMUSP00000083281,ENSMUSP00000086948,ENSMUSP00000089728,ENSMUSP00000095195,ENSMUSP00000099991,ENSMUSP00000106481,ENSMUSP00000109635,ENSMUSP00000113521,ENSMUSP00000128446,ENSMUSP00000133523,ENSMUSP00000133564	Aak1,Ap2a2,Ap2s1,Ap3m2,Cct4,Dbnl,Dld,Dlg4,Dnm2,Gopc,Itsn1,Pacsin1,Pdpk1,Rab11fip3,Rab21,Rab6b,Srgap2,Uso1,Usp14
GO.0031252	cell leading edge	11	0.000257	ENSMUSP00000018156,ENSMUSP00000019975,ENSMUSP00000020769,ENSMUSP00000022622,ENSMUSP00000041135,ENSMUSP00000044168,ENSMUSP00000086948,ENSMUSP00000095195,ENSMUSP00000106534,ENSMUSP00000109635,ENSMUSP00000133564	Aak1,Arhgef7,Dbnl,Dnm2,Itsn1,Pacsin1,Ptk2b,Rac3,Rasgrp2,Srgap2,Wasf1
GO.0030027	lamellipodium	8	0.000273	ENSMUSP00000018156,ENSMUSP00000019975,ENSMUSP00000020769,ENSMUSP00000022622,ENSMUSP00000095195,ENSMUSP00000106534,ENSMUSP00000109635,ENSMUSP00000133564	Arhgef7,Dbnl,Dnm2,Itsn1,Ptk2b,Rac3,Srgap2,Wasf1
GO.0031966	mitochondrial membrane	14	0.000273	ENSMUSP00000003079,ENSMUSP00000019975,ENSMUSP00000022286,ENSMUSP00000022322,ENSMUSP00000023210,ENSMUSP00000023514,ENSMUSP00000027853,ENSMUSP00000029259,ENSMUSP00000059494,ENSMUSP00000062392,ENSMUSP00000064536,ENSMUSP00000085523,ENSMUSP00000095195,ENSMUSP00000121851	Cyc1,Gja1,Glud1,Mccc1,Mpc2,Mtch2,Ndufa9,Ndufb4,Ndufs4,Prkar2b,Prkca,Srgap2,Tmem11,Wasf1
GO.0005886	plasma membrane	45	0.000278	ENSMUSP00000000109,ENSMUSP00000003038,ENSMUSP00000003079,ENSMUSP00000003612,ENSMUSP00000005164,ENSMUSP00000018156,ENSMUSP00000018700,ENSMUSP00000020008,ENSMUSP00000020343,ENSMUSP00000020769,ENSMUSP00000020904,ENSMUSP00000022622,ENSMUSP00000031131,ENSMUSP00000035055,ENSMUSP00000037854,ENSMUSP00000038772,ENSMUSP00000039724,ENSMUSP00000040431,ENSMUSP00000041135,ENSMUSP00000041232,ENSMUSP00000044168,…	Aak1,Ak1,Ank1,Anks1b,Ap2a2,Ap2s1,Arhgef7,Cntn1,Cntnap1,Dbnl,Dcc,Dlg4,Dlgap3,Dlst,Dusp3,Eps15l1,Gopc,Igsf8,Itsn1,Kcnab2,Mpp6,Mtap1b,Mtap4,Omg,Pacsin1,Pdpk1,Plcl1,Prkacb,Prkar2b,Prkca,Prkcb,Ptk2b,Ptprz1,Rab21,Rac3,Rasgrp2,Rock2,Slc27a4,Snx27,Srcin1,Srgap2,Stub1,Syngap1,Uchl1,Usp14
GO.0044445	cytosolic part	8	0.000436	ENSMUSP00000003521,ENSMUSP00000020522,ENSMUSP00000022842,ENSMUSP00000078654,ENSMUSP00000099757,ENSMUSP00000099878,ENSMUSP00000099962,ENSMUSP00000133523	Cct4,Cct5,Pfkl,Rpl17,Rpl7a,Rps11,Rps6,Rps8
GO.0071944	cell periphery	45	0.000473	ENSMUSP00000000109,ENSMUSP00000003038,ENSMUSP00000003079,ENSMUSP00000003612,ENSMUSP00000005164,ENSMUSP00000018156,ENSMUSP00000018700,ENSMUSP00000020008,ENSMUSP00000020343,ENSMUSP00000020769,ENSMUSP00000020904,ENSMUSP00000022622,ENSMUSP00000031131,ENSMUSP00000035055,ENSMUSP00000037854,ENSMUSP00000038772,ENSMUSP00000039724,ENSMUSP00000040431,ENSMUSP00000041135,ENSMUSP00000041232,ENSMUSP00000044168,…	Aak1,Ak1,Ank1,Anks1b,Ap2a2,Ap2s1,Arhgef7,Cntn1,Cntnap1,Dbnl,Dcc,Dlg4,Dlgap3,Dlst,Dusp3,Eps15l1,Gopc,Igsf8,Itsn1,Kcnab2,Mpp6,Mtap1b,Mtap4,Omg,Pacsin1,Pdpk1,Plcl1,Prkacb,Prkar2b,Prkca,Prkcb,Ptk2b,Ptprz1,Rab21,Rac3,Rasgrp2,Rock2,Slc27a4,Snx27,Srcin1,Srgap2,Stub1,Syngap1,Uchl1,Usp14
GO.0005740	mitochondrial envelope	14	0.000487	ENSMUSP00000003079,ENSMUSP00000019975,ENSMUSP00000022286,ENSMUSP00000022322,ENSMUSP00000023210,ENSMUSP00000023514,ENSMUSP00000027853,ENSMUSP00000029259,ENSMUSP00000059494,ENSMUSP00000062392,ENSMUSP00000064536,ENSMUSP00000085523,ENSMUSP00000095195,ENSMUSP00000121851	Cyc1,Gja1,Glud1,Mccc1,Mpc2,Mtch2,Ndufa9,Ndufb4,Ndufs4,Prkar2b,Prkca,Srgap2,Tmem11,Wasf1
GO.0030135	coated vesicle	7	0.000487	ENSMUSP00000020008,ENSMUSP00000020769,ENSMUSP00000031355,ENSMUSP00000044168,ENSMUSP00000083281,ENSMUSP00000086948,ENSMUSP00000133564	Aak1,Ap2s1,Dbnl,Dnm2,Gopc,Pacsin1,Uso1
GO.0005743	mitochondrial inner membrane	11	0.000708	ENSMUSP00000003079,ENSMUSP00000022286,ENSMUSP00000022322,ENSMUSP00000023210,ENSMUSP00000023514,ENSMUSP00000027853,ENSMUSP00000029259,ENSMUSP00000059494,ENSMUSP00000085523,ENSMUSP00000095195,ENSMUSP00000121851	Cyc1,Glud1,Mccc1,Mpc2,Mtch2,Ndufa9,Ndufb4,Ndufs4,Prkar2b,Srgap2,Tmem11
GO.0072534	perineuronal net	2	0.00108	ENSMUSP00000088056,ENSMUSP00000107298	Ptprz1,Tnr
GO.0005783	endoplasmic reticulum	22	0.00166	ENSMUSP00000001834,ENSMUSP00000016072,ENSMUSP00000018700,ENSMUSP00000020343,ENSMUSP00000021142,ENSMUSP00000021466,ENSMUSP00000021750,ENSMUSP00000025804,ENSMUSP00000028619,ENSMUSP00000030787,ENSMUSP00000031131,ENSMUSP00000031355,ENSMUSP00000032508,ENSMUSP00000040431,ENSMUSP00000047667,ENSMUSP00000054309,ENSMUSP00000062392,ENSMUSP00000064536,ENSMUSP00000071720,ENSMUSP00000078971,ENSMUSP00000102224,…	Ank1,Atl1,Atp2a3,Camk2g,Clcc1,D10Wsu52e,Dlg4,Fkbp4,Gja1,Hsd17b12,Mlc1,Pitpnm1,Prkca,Rab1b,Rab21,Rheb,Rrbp1,Ryr2,Slc27a4,Stub1,Uchl1,Uso1
GO.0098589	membrane region	18	0.00166	ENSMUSP00000003038,ENSMUSP00000003079,ENSMUSP00000018700,ENSMUSP00000020008,ENSMUSP00000022622,ENSMUSP00000039724,ENSMUSP00000041135,ENSMUSP00000044168,ENSMUSP00000070019,ENSMUSP00000078971,ENSMUSP00000083281,ENSMUSP00000086948,ENSMUSP00000095195,ENSMUSP00000103222,ENSMUSP00000107298,ENSMUSP00000109635,ENSMUSP00000129739,ENSMUSP00000136410	Aak1,Anks1b,Ap2a2,Ap2s1,Dlg4,Dlgap3,Eps15l1,Gopc,Itsn1,Pacsin1,Prkar2b,Prkcb,Ptk2b,Rasgrp2,Slc27a4,Srcin1,Srgap2,Tnr
GO.0044306	neuron projection terminus	6	0.00221	ENSMUSP00000018700,ENSMUSP00000031131,ENSMUSP00000035208,ENSMUSP00000044168,ENSMUSP00000086948,ENSMUSP00000101273	Aak1,Bsn,Dlg4,Kcnab2,Pacsin1,Uchl1
GO.0012505	endomembrane system	37	0.00229	ENSMUSP00000001834,ENSMUSP00000003038,ENSMUSP00000016072,ENSMUSP00000018156,ENSMUSP00000018700,ENSMUSP00000020008,ENSMUSP00000020343,ENSMUSP00000020769,ENSMUSP00000021142,ENSMUSP00000021466,ENSMUSP00000021750,ENSMUSP00000023514,ENSMUSP00000025804,ENSMUSP00000028619,ENSMUSP00000030787,ENSMUSP00000031131,ENSMUSP00000031355,ENSMUSP00000032508,ENSMUSP00000035155,ENSMUSP00000035208,ENSMUSP00000040431,…	Aak1,Ank1,Ap2a2,Ap2s1,Ap3m2,Atl1,Atp2a3,Bsn,Camk2g,Clcc1,D10Wsu52e,Dbnl,Dld,Dlg4,Eps15l1,Fkbp4,Gopc,Hsd17b12,Itsn1,Ndufb4,Pacsin1,Pitpnm1,Pitpnm2,Prkca,Rab11fip3,Rab1b,Rab21,Rab6b,Rac3,Rheb,Rrbp1,Ryr2,Slc27a4,Stam,Stub1,Uchl1,Uso1
GO.0098798	mitochondrial protein complex	6	0.00229	ENSMUSP00000022286,ENSMUSP00000023514,ENSMUSP00000029259,ENSMUSP00000034567,ENSMUSP00000054856,ENSMUSP00000085523	Dlat,Mccc1,Ndufa9,Ndufb4,Ndufs4,Uqcr10
GO.0098588	bounding membrane of organelle	27	0.00251	ENSMUSP00000001834,ENSMUSP00000016072,ENSMUSP00000019975,ENSMUSP00000020008,ENSMUSP00000020343,ENSMUSP00000020769,ENSMUSP00000021142,ENSMUSP00000021466,ENSMUSP00000021750,ENSMUSP00000025804,ENSMUSP00000028619,ENSMUSP00000030787,ENSMUSP00000031131,ENSMUSP00000031355,ENSMUSP00000032508,ENSMUSP00000035155,ENSMUSP00000054309,ENSMUSP00000064536,ENSMUSP00000071720,ENSMUSP00000078971,ENSMUSP00000083281,…	Ap2s1,Atl1,Atp2a3,Camk2g,D10Wsu52e,Dbnl,Dnm2,Fkbp4,Gja1,Gopc,Hsd17b12,Mtch2,Pitpnm1,Rab11fip3,Rab1b,Rab21,Rab6b,Rheb,Rpn2,Rrbp1,Ryr2,Slc27a4,Snx27,Stam,Uchl1,Uso1,Wasf1
GO.0030118	clathrin coat	4	0.00263	ENSMUSP00000003038,ENSMUSP00000083281,ENSMUSP00000128446,ENSMUSP00000129739	Ap2a2,Ap2s1,Ap3m2,Eps15l1
GO.0043025	neuronal cell body	10	0.00278	ENSMUSP00000003079,ENSMUSP00000018156,ENSMUSP00000022622,ENSMUSP00000023112,ENSMUSP00000031131,ENSMUSP00000032508,ENSMUSP00000035208,ENSMUSP00000039724,ENSMUSP00000062392,ENSMUSP00000106534	Arhgef7,Bsn,Dlgap3,Fkbp4,Pmm1,Prkar2b,Prkca,Ptk2b,Rac3,Uchl1
GO.0045298	tubulin complex	2	0.00281	ENSMUSP00000001566,ENSMUSP00000042342	Tubb4b,Tubb5
GO.0070469	respiratory chain	5	0.00298	ENSMUSP00000022286,ENSMUSP00000023210,ENSMUSP00000023514,ENSMUSP00000054856,ENSMUSP00000085523	Cyc1,Ndufa9,Ndufb4,Ndufs4,Uqcr10
GO.1902494	catalytic complex	16	0.00301	ENSMUSP00000003079,ENSMUSP00000005164,ENSMUSP00000020522,ENSMUSP00000022286,ENSMUSP00000023514,ENSMUSP00000025354,ENSMUSP00000025505,ENSMUSP00000029259,ENSMUSP00000034567,ENSMUSP00000040431,ENSMUSP00000054856,ENSMUSP00000060346,ENSMUSP00000085523,ENSMUSP00000106481,ENSMUSP00000112081,ENSMUSP00000120830	Dctn4,Dlat,Dld,Dlst,Mccc1,Ndufa9,Ndufb4,Ndufs4,Pfkl,Pggt1b,Prkacb,Prkar2b,Rpn2,Strn,Stub1,Uqcr10
GO.0005813	centrosome	11	0.00373	ENSMUSP00000003079,ENSMUSP00000020904,ENSMUSP00000022842,ENSMUSP00000025505,ENSMUSP00000039844,ENSMUSP00000070019,ENSMUSP00000112715,ENSMUSP00000113521,ENSMUSP00000128871,ENSMUSP00000133523,ENSMUSP00000133564	Actr1a,Cct4,Cct5,Csnk1a1,Dctn4,Dnm2,Kif2a,Prkar2b,Prkcb,Rab11fip3,Rock2
GO.0031967	organelle envelope	16	0.00416	ENSMUSP00000001834,ENSMUSP00000003079,ENSMUSP00000019975,ENSMUSP00000021142,ENSMUSP00000022286,ENSMUSP00000022322,ENSMUSP00000023210,ENSMUSP00000023514,ENSMUSP00000027853,ENSMUSP00000029259,ENSMUSP00000059494,ENSMUSP00000062392,ENSMUSP00000064536,ENSMUSP00000085523,ENSMUSP00000095195,ENSMUSP00000121851	Atp2a3,Cyc1,D10Wsu52e,Gja1,Glud1,Mccc1,Mpc2,Mtch2,Ndufa9,Ndufb4,Ndufs4,Prkar2b,Prkca,Srgap2,Tmem11,Wasf1
GO.0005789	endoplasmic reticulum membrane	15	0.00418	ENSMUSP00000001834,ENSMUSP00000016072,ENSMUSP00000020343,ENSMUSP00000021142,ENSMUSP00000021466,ENSMUSP00000021750,ENSMUSP00000025804,ENSMUSP00000028619,ENSMUSP00000030787,ENSMUSP00000031131,ENSMUSP00000032508,ENSMUSP00000054309,ENSMUSP00000071720,ENSMUSP00000078971,ENSMUSP00000112081	Atl1,Atp2a3,Camk2g,D10Wsu52e,Fkbp4,Hsd17b12,Pitpnm1,Rab1b,Rab21,Rheb,Rpn2,Rrbp1,Ryr2,Slc27a4,Uchl1
GO.0030136	clathrin-coated vesicle	5	0.00449	ENSMUSP00000020008,ENSMUSP00000020769,ENSMUSP00000083281,ENSMUSP00000086948,ENSMUSP00000133564	Aak1,Ap2s1,Dbnl,Dnm2,Gopc
GO.0022626	cytosolic ribosome	5	0.00491	ENSMUSP00000003521,ENSMUSP00000078654,ENSMUSP00000099757,ENSMUSP00000099878,ENSMUSP00000099962	Rpl17,Rpl7a,Rps11,Rps6,Rps8
GO.0030529	ribonucleoprotein complex	13	0.00491	ENSMUSP00000003521,ENSMUSP00000020904,ENSMUSP00000030787,ENSMUSP00000036924,ENSMUSP00000050838,ENSMUSP00000078654,ENSMUSP00000088729,ENSMUSP00000099757,ENSMUSP00000099878,ENSMUSP00000099962,ENSMUSP00000128871,ENSMUSP00000132735,ENSMUSP00000133649	Ccar2,Csnk1a1,Ddx3y,Hnrnpd,Hnrnph2,Rheb,Rock2,Rpl17,Rpl7a,Rps11,Rps6,Rps8,Syncrip
GO.0042175	nuclear outer membrane-endoplasmic reticulum membrane network	15	0.00491	ENSMUSP00000001834,ENSMUSP00000016072,ENSMUSP00000020343,ENSMUSP00000021142,ENSMUSP00000021466,ENSMUSP00000021750,ENSMUSP00000025804,ENSMUSP00000028619,ENSMUSP00000030787,ENSMUSP00000031131,ENSMUSP00000032508,ENSMUSP00000054309,ENSMUSP00000071720,ENSMUSP00000078971,ENSMUSP00000112081	Atl1,Atp2a3,Camk2g,D10Wsu52e,Fkbp4,Hsd17b12,Pitpnm1,Rab1b,Rab21,Rheb,Rpn2,Rrbp1,Ryr2,Slc27a4,Uchl1
GO.0045252	oxoglutarate dehydrogenase complex	2	0.00491	ENSMUSP00000060346,ENSMUSP00000106481	Dld,Dlst
GO.0044431	Golgi apparatus part	13	0.00568	ENSMUSP00000020008,ENSMUSP00000020343,ENSMUSP00000020769,ENSMUSP00000021466,ENSMUSP00000025804,ENSMUSP00000030787,ENSMUSP00000031355,ENSMUSP00000035155,ENSMUSP00000035208,ENSMUSP00000044168,ENSMUSP00000054309,ENSMUSP00000083281,ENSMUSP00000133564	Ap2s1,Atl1,Bsn,Dbnl,Dnm2,Gopc,Pacsin1,Pitpnm1,Rab1b,Rab21,Rab6b,Rheb,Uso1
GO.0048471	perinuclear region of cytoplasm	12	0.00602	ENSMUSP00000001950,ENSMUSP00000003079,ENSMUSP00000018156,ENSMUSP00000022622,ENSMUSP00000025904,ENSMUSP00000027373,ENSMUSP00000031355,ENSMUSP00000032508,ENSMUSP00000047667,ENSMUSP00000062392,ENSMUSP00000099878,ENSMUSP00000133564	Dnm2,Fkbp4,Mlc1,Ppm1f,Prdx5,Prkar2b,Prkca,Ptk2b,Rac3,Rps6,Tollip,Uso1
GO.0045211	postsynaptic membrane	7	0.00627	ENSMUSP00000018700,ENSMUSP00000020008,ENSMUSP00000039724,ENSMUSP00000095195,ENSMUSP00000103222,ENSMUSP00000133564,ENSMUSP00000136410	Anks1b,Dlg4,Dlgap3,Dnm2,Gopc,Srcin1,Srgap2
GO.0000139	Golgi membrane	11	0.00748	ENSMUSP00000020008,ENSMUSP00000020343,ENSMUSP00000020769,ENSMUSP00000021466,ENSMUSP00000025804,ENSMUSP00000030787,ENSMUSP00000031355,ENSMUSP00000035155,ENSMUSP00000054309,ENSMUSP00000083281,ENSMUSP00000133564	Ap2s1,Atl1,Dbnl,Dnm2,Gopc,Pitpnm1,Rab1b,Rab21,Rab6b,Rheb,Uso1
GO.0098796	membrane protein complex	15	0.00756	ENSMUSP00000018700,ENSMUSP00000021750,ENSMUSP00000022286,ENSMUSP00000022622,ENSMUSP00000023514,ENSMUSP00000054856,ENSMUSP00000064536,ENSMUSP00000083281,ENSMUSP00000085523,ENSMUSP00000101273,ENSMUSP00000102224,ENSMUSP00000102904,ENSMUSP00000112081,ENSMUSP00000128446,ENSMUSP00000129739	Ap2s1,Ap3m2,Clcc1,Dlg4,Eps15l1,Gja1,Kcnab2,Ndufa9,Ndufb4,Ndufs4,Ptk2b,Rpn2,Ryr2,Snx27,Uqcr10
GO.0016529	sarcoplasmic reticulum	4	0.00825	ENSMUSP00000021142,ENSMUSP00000021750,ENSMUSP00000071720,ENSMUSP00000113571	Ank1,Atp2a3,Camk2g,Ryr2
GO.0016528	sarcoplasm	4	0.0106	ENSMUSP00000021142,ENSMUSP00000021750,ENSMUSP00000071720,ENSMUSP00000113571	Ank1,Atp2a3,Camk2g,Ryr2
GO.0098803	respiratory chain complex	4	0.0106	ENSMUSP00000022286,ENSMUSP00000023514,ENSMUSP00000054856,ENSMUSP00000085523	Ndufa9,Ndufb4,Ndufs4,Uqcr10
GO.0033267	axon part	6	0.0123	ENSMUSP00000018700,ENSMUSP00000032508,ENSMUSP00000044168,ENSMUSP00000086948,ENSMUSP00000099398,ENSMUSP00000101273	Aak1,Cntnap1,Dlg4,Fkbp4,Kcnab2,Pacsin1
GO.0005746	mitochondrial respiratory chain	4	0.0134	ENSMUSP00000022286,ENSMUSP00000023514,ENSMUSP00000054856,ENSMUSP00000085523	Ndufa9,Ndufb4,Ndufs4,Uqcr10
GO.0005875	microtubule associated complex	5	0.0139	ENSMUSP00000025505,ENSMUSP00000028102,ENSMUSP00000039844,ENSMUSP00000068374,ENSMUSP00000112715	Actr1a,Dctn4,Kif2a,Kif5c,Mtap1b
GO.0045254	pyruvate dehydrogenase complex	2	0.0146	ENSMUSP00000034567,ENSMUSP00000106481	Dlat,Dld
GO.0030131	clathrin adaptor complex	3	0.0149	ENSMUSP00000003038,ENSMUSP00000083281,ENSMUSP00000128446	Ap2a2,Ap2s1,Ap3m2
GO.0044425	membrane part	53	0.0149	ENSMUSP00000000109,ENSMUSP00000001834,ENSMUSP00000003079,ENSMUSP00000003612,ENSMUSP00000016072,ENSMUSP00000018700,ENSMUSP00000020008,ENSMUSP00000020343,ENSMUSP00000021142,ENSMUSP00000021466,ENSMUSP00000021750,ENSMUSP00000022286,ENSMUSP00000022622,ENSMUSP00000023210,ENSMUSP00000023514,ENSMUSP00000025804,ENSMUSP00000027853,ENSMUSP00000028619,ENSMUSP00000030787,ENSMUSP00000031131,ENSMUSP00000032508,…	Aak1,Anks1b,Ap2s1,Ap3m2,Atl1,Atp2a3,Bsn,Camk2g,Clcc1,Cntn1,Cntnap1,Cyc1,D10Wsu52e,Dcc,Dlg4,Dlgap3,Dusp3,Eps15l1,Fkbp4,Gopc,Hsd17b12,Igsf8,Itsn1,Kcnab2,Mpc2,Mpp6,Mtch2,Ndufa9,Ndufb4,Ndufs4,Omg,Pacsin1,Pitpnm1,Prkar2b,Prkcb,Ptk2b,Ptprs,Ptprz1,Rab1b,Rab21,Rasgrp2,Rheb,Rpn2,Rrbp1,Ryr2,Slc27a4,Srcin1,Srgap2,Syngap1,Tmem11,Tnr,Uchl1,Uqcr10
GO.0030426	growth cone	5	0.015	ENSMUSP00000018156,ENSMUSP00000022622,ENSMUSP00000032508,ENSMUSP00000106534,ENSMUSP00000133564	Arhgef7,Dnm2,Fkbp4,Ptk2b,Rac3
GO.0022627	cytosolic small ribosomal subunit	3	0.0173	ENSMUSP00000003521,ENSMUSP00000099757,ENSMUSP00000099878	Rps11,Rps6,Rps8
GO.0033017	sarcoplasmic reticulum membrane	3	0.0173	ENSMUSP00000021142,ENSMUSP00000021750,ENSMUSP00000071720	Atp2a3,Camk2g,Ryr2
GO.0005869	dynactin complex	2	0.0177	ENSMUSP00000025505,ENSMUSP00000039844	Actr1a,Dctn4
GO.0005952	cAMP-dependent protein kinase complex	2	0.0177	ENSMUSP00000003079,ENSMUSP00000005164	Prkacb,Prkar2b
GO.0098791	Golgi subcompartment	7	0.0201	ENSMUSP00000020008,ENSMUSP00000020343,ENSMUSP00000021466,ENSMUSP00000031355,ENSMUSP00000035208,ENSMUSP00000054309,ENSMUSP00000133564	Atl1,Bsn,Dnm2,Gopc,Pitpnm1,Rab21,Uso1
GO.0005832	chaperonin-containing T-complex	2	0.0219	ENSMUSP00000022842,ENSMUSP00000133523	Cct4,Cct5
GO.0044224	juxtaparanode region of axon	2	0.0219	ENSMUSP00000018700,ENSMUSP00000101273	Dlg4,Kcnab2
GO.0005634	nucleus	53	0.0267	ENSMUSP00000001834,ENSMUSP00000001950,ENSMUSP00000003612,ENSMUSP00000005164,ENSMUSP00000020904,ENSMUSP00000021142,ENSMUSP00000022622,ENSMUSP00000022842,ENSMUSP00000023210,ENSMUSP00000023514,ENSMUSP00000025904,ENSMUSP00000027226,ENSMUSP00000027853,ENSMUSP00000030491,ENSMUSP00000030787,ENSMUSP00000031131,ENSMUSP00000031355,ENSMUSP00000032508,ENSMUSP00000040431,ENSMUSP00000042342,ENSMUSP00000050838,…	Anks1b,Atp2a3,Cct4,Cct5,Clcc1,Cmpk1,Csnk1a1,Csnk2a1,Cyc1,D10Wsu52e,Ddx3y,Dido1,Dld,Dlst,Dnm2,Dusp3,Eps15l1,Fkbp4,Hnrnpd,Hnrnph2,Hspa4l,Iars,Khdrbs2,Mars,Mpc2,Mtch2,Ndufa9,Ndufb4,Pdpk1,Prdx5,Prkacb,Prkca,Prkcb,Ptk2b,Rab11fip3,Rheb,Rock2,Rpl17,Rpl7a,Rpn2,Rps6,Snx27,Srgap2,Stub1,Syncrip,Tnr,Tollip,Tubb2a,Tubb2b,Tubb4b,Uchl1,Uso1,Usp14
GO.0030139	endocytic vesicle	5	0.0269	ENSMUSP00000083281,ENSMUSP00000095195,ENSMUSP00000109635,ENSMUSP00000113521,ENSMUSP00000133564	Ap2s1,Dnm2,Itsn1,Rab11fip3,Srgap2
GO.0098800	inner mitochondrial membrane protein complex	4	0.0269	ENSMUSP00000022286,ENSMUSP00000023514,ENSMUSP00000054856,ENSMUSP00000085523	Ndufa9,Ndufb4,Ndufs4,Uqcr10
GO.0005759	mitochondrial matrix	7	0.0281	ENSMUSP00000011058,ENSMUSP00000022322,ENSMUSP00000029259,ENSMUSP00000034567,ENSMUSP00000036924,ENSMUSP00000085523,ENSMUSP00000106481	Ccar2,Dlat,Dld,Glud1,Mccc1,Ndufa9,Pdhx
GO.0005747	mitochondrial respiratory chain complex I	3	0.0311	ENSMUSP00000022286,ENSMUSP00000023514,ENSMUSP00000085523	Ndufa9,Ndufb4,Ndufs4
GO.0044391	ribosomal subunit	5	0.0311	ENSMUSP00000003521,ENSMUSP00000078654,ENSMUSP00000099757,ENSMUSP00000099878,ENSMUSP00000099962	Rpl17,Rpl7a,Rps11,Rps6,Rps8
GO.0044455	mitochondrial membrane part	5	0.0311	ENSMUSP00000022286,ENSMUSP00000023514,ENSMUSP00000054856,ENSMUSP00000059494,ENSMUSP00000085523	Ndufa9,Ndufb4,Ndufs4,Tmem11,Uqcr10
GO.0005925	focal adhesion	8	0.0325	ENSMUSP00000020343,ENSMUSP00000022622,ENSMUSP00000037210,ENSMUSP00000064536,ENSMUSP00000099962,ENSMUSP00000099991,ENSMUSP00000106534,ENSMUSP00000133564	Arhgef7,Dnm2,Git1,Gja1,Pdpk1,Ptk2b,Rab21,Rpl7a
GO.0002199	zona pellucida receptor complex	2	0.0348	ENSMUSP00000022842,ENSMUSP00000133523	Cct4,Cct5
GO.0030132	clathrin coat of coated pit	2	0.0348	ENSMUSP00000083281,ENSMUSP00000129739	Ap2s1,Eps15l1
GO.0001726	ruffle	5	0.0367	ENSMUSP00000020769,ENSMUSP00000041135,ENSMUSP00000044168,ENSMUSP00000106534,ENSMUSP00000133564	Arhgef7,Dbnl,Dnm2,Pacsin1,Rasgrp2
GO.0009898	cytoplasmic side of plasma membrane	5	0.0409	ENSMUSP00000018700,ENSMUSP00000020343,ENSMUSP00000022622,ENSMUSP00000080038,ENSMUSP00000101273	Dlg4,Kcnab2,Ptk2b,Rab21,Syngap1

## Sheet: Supplementary Data 7b
Supplementary Data 7b. Gene ontology (GO) terms in Biological Processes significantly enriched in the AIDA-1 interactome from StringDB.
#pathway ID	Biological Process	observed gene count	false discovery rate	matching proteins in your network (IDs)	matching proteins in your network (labels)
GO.0031175	neuron projection development	20	5.86e-07	ENSMUSP00000000109,ENSMUSP00000018156,ENSMUSP00000018700,ENSMUSP00000020769,ENSMUSP00000020904,ENSMUSP00000021466,ENSMUSP00000022622,ENSMUSP00000031131,ENSMUSP00000037210,ENSMUSP00000044168,ENSMUSP00000050034,ENSMUSP00000064536,ENSMUSP00000068374,ENSMUSP00000080038,ENSMUSP00000088056,ENSMUSP00000095195,ENSMUSP00000099398,ENSMUSP00000110593,ENSMUSP00000132918,ENSMUSP00000133564	Atl1,Cntn1,Cntnap1,Dbnl,Dcc,Dclk1,Dlg4,Dnm2,Git1,Gja1,Mtap1b,Omg,Pacsin1,Ptk2b,Ptprz1,Rac3,Rock2,Srgap2,Syngap1,Uchl1
GO.0007399	nervous system development	36	2.93e-06	ENSMUSP00000000109,ENSMUSP00000005014,ENSMUSP00000007738,ENSMUSP00000018156,ENSMUSP00000018700,ENSMUSP00000020769,ENSMUSP00000020904,ENSMUSP00000021443,ENSMUSP00000021466,ENSMUSP00000022108,ENSMUSP00000022286,ENSMUSP00000028758,ENSMUSP00000031131,ENSMUSP00000032508,ENSMUSP00000035208,ENSMUSP00000036178,ENSMUSP00000037210,ENSMUSP00000044168,ENSMUSP00000050034,ENSMUSP00000064048,ENSMUSP00000068374,…	Arhgef7,Asap1,Atl1,Bsn,Camk2g,Cntn1,Cntnap1,Dbnl,Dcc,Dclk1,Dlg4,Dnm2,Fkbp4,Git1,Hapln1,Hapln2,Hapln4,Itpka,Kif2a,Mtap1b,Mthfd1,Mthfd1l,Ndufs4,Omg,Pacsin1,Ptprs,Ptprz1,Rac3,Rock2,Srcin1,Srgap2,Syngap1,Tnr,Tubb2b,Uchl1,Vcan
GO.0048666	neuron development	20	2.21e-05	ENSMUSP00000000109,ENSMUSP00000018156,ENSMUSP00000018700,ENSMUSP00000020769,ENSMUSP00000020904,ENSMUSP00000021466,ENSMUSP00000022622,ENSMUSP00000031131,ENSMUSP00000037210,ENSMUSP00000044168,ENSMUSP00000050034,ENSMUSP00000064536,ENSMUSP00000068374,ENSMUSP00000080038,ENSMUSP00000088056,ENSMUSP00000095195,ENSMUSP00000099398,ENSMUSP00000110593,ENSMUSP00000132918,ENSMUSP00000133564	Atl1,Cntn1,Cntnap1,Dbnl,Dcc,Dclk1,Dlg4,Dnm2,Git1,Gja1,Mtap1b,Omg,Pacsin1,Ptk2b,Ptprz1,Rac3,Rock2,Srgap2,Syngap1,Uchl1
GO.0071840	cellular component organization or biogenesis	55	2.33e-05	ENSMUSP00000000109,ENSMUSP00000005014,ENSMUSP00000018156,ENSMUSP00000018700,ENSMUSP00000020008,ENSMUSP00000020343,ENSMUSP00000020904,ENSMUSP00000021466,ENSMUSP00000021639,ENSMUSP00000022286,ENSMUSP00000025127,ENSMUSP00000025804,ENSMUSP00000027373,ENSMUSP00000028619,ENSMUSP00000028758,ENSMUSP00000031131,ENSMUSP00000031355,ENSMUSP00000032508,ENSMUSP00000035055,ENSMUSP00000035208,ENSMUSP00000036924,…	Actr3b,Ank1,Arhgef7,Asap1,Atl1,Bsn,Camk2g,Ccar2,Cntn1,Cntnap1,Csnk1a1,Dcc,Dclk1,Dlg4,Fkbp4,Git1,Gja1,Gopc,Hapln2,Hsd17b12,Itpka,Kcnab2,Kif2a,Mapre2,Mlc1,Mtap1a,Mtap1b,Mtap4,Mtch2,Ndufs4,Omg,Pacsin1,Pdpk1,Ppm1f,Prkca,Prkcb,Ptprz1,Rab1b,Rab21,Rac3,Rock2,Rpl7a,Rps6,Rps8,Srcin1,Srgap2,Syngap1,Tmem11,Tnr,Tubal3,Tubb2a,Tubb2b,Tubb4b,Uchl1,Uso1
GO.0016043	cellular component organization	53	3.56e-05	ENSMUSP00000000109,ENSMUSP00000005014,ENSMUSP00000018156,ENSMUSP00000018700,ENSMUSP00000020008,ENSMUSP00000020343,ENSMUSP00000020904,ENSMUSP00000021466,ENSMUSP00000021639,ENSMUSP00000022286,ENSMUSP00000025127,ENSMUSP00000025804,ENSMUSP00000027373,ENSMUSP00000028619,ENSMUSP00000028758,ENSMUSP00000031131,ENSMUSP00000031355,ENSMUSP00000032508,ENSMUSP00000035055,ENSMUSP00000035208,ENSMUSP00000036924,…	Actr3b,Ank1,Arhgef7,Asap1,Atl1,Bsn,Camk2g,Ccar2,Cntn1,Cntnap1,Csnk1a1,Dcc,Dclk1,Dlg4,Fkbp4,Git1,Gja1,Gopc,Hapln2,Hsd17b12,Itpka,Kcnab2,Kif2a,Mapre2,Mlc1,Mtap1a,Mtap1b,Mtap4,Mtch2,Ndufs4,Omg,Pacsin1,Pdpk1,Ppm1f,Prkca,Prkcb,Ptprz1,Rab1b,Rab21,Rac3,Rock2,Rps6,Srcin1,Srgap2,Syngap1,Tmem11,Tnr,Tubal3,Tubb2a,Tubb2b,Tubb4b,Uchl1,Uso1
GO.0030030	cell projection organization	22	3.56e-05	ENSMUSP00000000109,ENSMUSP00000018156,ENSMUSP00000018700,ENSMUSP00000019975,ENSMUSP00000020904,ENSMUSP00000021466,ENSMUSP00000022622,ENSMUSP00000028758,ENSMUSP00000031131,ENSMUSP00000037210,ENSMUSP00000044168,ENSMUSP00000050034,ENSMUSP00000064536,ENSMUSP00000068374,ENSMUSP00000080038,ENSMUSP00000088056,ENSMUSP00000095195,ENSMUSP00000099398,ENSMUSP00000106534,ENSMUSP00000110593,ENSMUSP00000132918,…	Arhgef7,Asap1,Atl1,Cntn1,Cntnap1,Dcc,Dclk1,Dlg4,Git1,Gja1,Itpka,Mtap1b,Omg,Pacsin1,Ptk2b,Ptprz1,Rac3,Rock2,Srgap2,Syngap1,Uchl1,Wasf1
GO.0048812	neuron projection morphogenesis	14	0.000102	ENSMUSP00000018700,ENSMUSP00000020769,ENSMUSP00000020904,ENSMUSP00000021466,ENSMUSP00000031131,ENSMUSP00000044168,ENSMUSP00000050034,ENSMUSP00000064536,ENSMUSP00000068374,ENSMUSP00000088056,ENSMUSP00000095195,ENSMUSP00000099398,ENSMUSP00000110593,ENSMUSP00000133564	Atl1,Cntnap1,Dbnl,Dcc,Dclk1,Dlg4,Dnm2,Gja1,Mtap1b,Pacsin1,Ptprz1,Rock2,Srgap2,Uchl1
GO.0022008	neurogenesis	26	0.000262	ENSMUSP00000000109,ENSMUSP00000018156,ENSMUSP00000018700,ENSMUSP00000020769,ENSMUSP00000020904,ENSMUSP00000021466,ENSMUSP00000028758,ENSMUSP00000031131,ENSMUSP00000032508,ENSMUSP00000037210,ENSMUSP00000044168,ENSMUSP00000050034,ENSMUSP00000068374,ENSMUSP00000075178,ENSMUSP00000080038,ENSMUSP00000088056,ENSMUSP00000095195,ENSMUSP00000099398,ENSMUSP00000103222,ENSMUSP00000105173,ENSMUSP00000106534,…	Arhgef7,Asap1,Atl1,Cntn1,Cntnap1,Dbnl,Dcc,Dclk1,Dlg4,Dnm2,Fkbp4,Git1,Itpka,Mtap1b,Omg,Pacsin1,Ptprz1,Rac3,Rock2,Srcin1,Srgap2,Syngap1,Tnr,Tubb2b,Uchl1,Vcan
GO.0048468	cell development	28	0.000262	ENSMUSP00000000109,ENSMUSP00000005014,ENSMUSP00000018156,ENSMUSP00000018700,ENSMUSP00000020008,ENSMUSP00000020769,ENSMUSP00000020904,ENSMUSP00000021466,ENSMUSP00000022622,ENSMUSP00000031131,ENSMUSP00000037210,ENSMUSP00000044168,ENSMUSP00000050034,ENSMUSP00000064048,ENSMUSP00000064536,ENSMUSP00000068374,ENSMUSP00000080038,ENSMUSP00000088056,ENSMUSP00000095195,ENSMUSP00000099398,ENSMUSP00000099878,…	Ank1,Atl1,Cntn1,Cntnap1,Dbnl,Dcc,Dclk1,Dld,Dlg4,Dnm2,Git1,Gja1,Gopc,Hapln2,Mtap1b,Omg,Pacsin1,Pdpk1,Ptk2b,Ptprs,Ptprz1,Rac3,Rock2,Rps6,Srcin1,Srgap2,Syngap1,Uchl1
GO.0051179	localization	50	0.000262	ENSMUSP00000001950,ENSMUSP00000016072,ENSMUSP00000018700,ENSMUSP00000020008,ENSMUSP00000020769,ENSMUSP00000021142,ENSMUSP00000021750,ENSMUSP00000022842,ENSMUSP00000025505,ENSMUSP00000025804,ENSMUSP00000027853,ENSMUSP00000028102,ENSMUSP00000030212,ENSMUSP00000031131,ENSMUSP00000031355,ENSMUSP00000035055,ENSMUSP00000035155,ENSMUSP00000044168,ENSMUSP00000047667,ENSMUSP00000050034,ENSMUSP00000054309,…	Aak1,Ank1,Ap2s1,Arhgef7,Atp2a3,Camk2g,Cct4,Cct5,Clcc1,Cntnap1,Csnk1a1,Dbnl,Dcc,Dclk1,Dctn4,Dlg4,Eps15l1,Gopc,Itsn1,Kcnab2,Kif5c,Mlc1,Mpc2,Mtap1b,Mtap4,Mtch2,Pacsin1,Pdpk1,Pitpnm1,Pitpnm2,Prkca,Prkcb,Rab11fip3,Rab1b,Rab6b,Rrbp1,Ryr2,Sh3gl2,Slc27a4,Snx27,Srcin1,Srgap2,Stam,Syngap1,Tnr,Tollip,Tubb2b,Uchl1,Uso1,Vcan
GO.0030182	neuron differentiation	20	0.000315	ENSMUSP00000000109,ENSMUSP00000018156,ENSMUSP00000018700,ENSMUSP00000020769,ENSMUSP00000020904,ENSMUSP00000021466,ENSMUSP00000022622,ENSMUSP00000031131,ENSMUSP00000037210,ENSMUSP00000044168,ENSMUSP00000050034,ENSMUSP00000064536,ENSMUSP00000068374,ENSMUSP00000080038,ENSMUSP00000088056,ENSMUSP00000095195,ENSMUSP00000099398,ENSMUSP00000110593,ENSMUSP00000132918,ENSMUSP00000133564	Atl1,Cntn1,Cntnap1,Dbnl,Dcc,Dclk1,Dlg4,Dnm2,Git1,Gja1,Mtap1b,Omg,Pacsin1,Ptk2b,Ptprz1,Rac3,Rock2,Srgap2,Syngap1,Uchl1
GO.0006796	phosphate-containing compound metabolic process	28	0.000607	ENSMUSP00000001950,ENSMUSP00000003612,ENSMUSP00000005164,ENSMUSP00000018700,ENSMUSP00000020522,ENSMUSP00000020904,ENSMUSP00000021443,ENSMUSP00000022622,ENSMUSP00000023112,ENSMUSP00000025904,ENSMUSP00000028758,ENSMUSP00000030491,ENSMUSP00000038772,ENSMUSP00000050034,ENSMUSP00000054856,ENSMUSP00000060346,ENSMUSP00000062392,ENSMUSP00000064048,ENSMUSP00000068479,ENSMUSP00000070019,ENSMUSP00000071720,…	Aak1,Ak1,Camk2g,Cmpk1,Csnk1a1,Csnk2a1,Dclk1,Dld,Dlg4,Dlst,Dusp3,Itpka,Kcnab2,Mpp6,Mthfd1,Pdpk1,Pfkl,Pmm1,Prdx5,Prkacb,Prkca,Prkcb,Ptk2b,Ptprs,Ptprz1,Rock2,Tollip,Uqcr10
GO.0044281	small molecule metabolic process	25	0.000607	ENSMUSP00000003079,ENSMUSP00000018700,ENSMUSP00000020522,ENSMUSP00000021443,ENSMUSP00000022322,ENSMUSP00000023112,ENSMUSP00000025904,ENSMUSP00000027853,ENSMUSP00000028619,ENSMUSP00000028758,ENSMUSP00000029259,ENSMUSP00000034567,ENSMUSP00000036178,ENSMUSP00000038772,ENSMUSP00000054856,ENSMUSP00000060346,ENSMUSP00000068479,ENSMUSP00000070019,ENSMUSP00000078971,ENSMUSP00000085523,ENSMUSP00000099685,…	Ak1,Dlat,Dlg4,Dlst,Glud1,Hsd17b12,Iars,Itpka,Kcnab2,Mars,Mccc1,Mpc2,Mpp6,Mthfd1,Mthfd1l,Ndufa9,Pfkl,Pmm1,Prdx5,Prkar2b,Prkcb,Ptgr2,Sars,Slc27a4,Uqcr10
GO.0048699	generation of neurons	24	0.000607	ENSMUSP00000000109,ENSMUSP00000018156,ENSMUSP00000018700,ENSMUSP00000020769,ENSMUSP00000020904,ENSMUSP00000021466,ENSMUSP00000028758,ENSMUSP00000031131,ENSMUSP00000032508,ENSMUSP00000037210,ENSMUSP00000044168,ENSMUSP00000050034,ENSMUSP00000068374,ENSMUSP00000075178,ENSMUSP00000080038,ENSMUSP00000088056,ENSMUSP00000095195,ENSMUSP00000099398,ENSMUSP00000103222,ENSMUSP00000107298,ENSMUSP00000110593,…	Asap1,Atl1,Cntn1,Cntnap1,Dbnl,Dcc,Dclk1,Dlg4,Dnm2,Fkbp4,Git1,Itpka,Mtap1b,Omg,Pacsin1,Ptprz1,Rac3,Rock2,Srcin1,Srgap2,Syngap1,Tnr,Tubb2b,Uchl1
GO.0048731	system development	46	0.000607	ENSMUSP00000000109,ENSMUSP00000001834,ENSMUSP00000005014,ENSMUSP00000007738,ENSMUSP00000018156,ENSMUSP00000018700,ENSMUSP00000020769,ENSMUSP00000020904,ENSMUSP00000021443,ENSMUSP00000021466,ENSMUSP00000021750,ENSMUSP00000022108,ENSMUSP00000022286,ENSMUSP00000028758,ENSMUSP00000031131,ENSMUSP00000032508,ENSMUSP00000035208,ENSMUSP00000036178,ENSMUSP00000037210,ENSMUSP00000040246,ENSMUSP00000044168,…	Ank1,Asap1,Atl1,Bsn,C1qb,Camk2g,Cntn1,Cntnap1,D10Wsu52e,Dbnl,Dcc,Dclk1,Dlg4,Dnm2,Eif2s2,Fkbp4,Git1,Gja1,Hapln1,Hapln2,Hapln4,Itpka,Kcnab2,Kif2a,Mtap1b,Mthfd1,Mthfd1l,Ndufs4,Omg,Pacsin1,Pdpk1,Prkca,Ptprs,Ptprz1,Rac3,Rock2,Rps6,Ryr2,Slc27a4,Srcin1,Srgap2,Syngap1,Tnr,Tubb2b,Uchl1,Vcan
GO.0007264	small GTPase mediated signal transduction	12	0.000645	ENSMUSP00000018156,ENSMUSP00000019975,ENSMUSP00000020343,ENSMUSP00000020769,ENSMUSP00000020904,ENSMUSP00000025804,ENSMUSP00000030787,ENSMUSP00000035155,ENSMUSP00000041135,ENSMUSP00000080038,ENSMUSP00000106534,ENSMUSP00000109635	Arhgef7,Dbnl,Itsn1,Rab1b,Rab21,Rab6b,Rac3,Rasgrp2,Rheb,Rock2,Syngap1,Wasf1
GO.0006793	phosphorus metabolic process	28	0.00085	ENSMUSP00000001950,ENSMUSP00000003612,ENSMUSP00000005164,ENSMUSP00000018700,ENSMUSP00000020522,ENSMUSP00000020904,ENSMUSP00000021443,ENSMUSP00000022622,ENSMUSP00000023112,ENSMUSP00000025904,ENSMUSP00000028758,ENSMUSP00000030491,ENSMUSP00000034567,ENSMUSP00000038772,ENSMUSP00000050034,ENSMUSP00000054856,ENSMUSP00000060346,ENSMUSP00000062392,ENSMUSP00000064048,ENSMUSP00000068479,ENSMUSP00000070019,…	Aak1,Ak1,Camk2g,Cmpk1,Csnk1a1,Csnk2a1,Dclk1,Dlat,Dlg4,Dlst,Dusp3,Itpka,Kcnab2,Mpp6,Mthfd1,Pdpk1,Pfkl,Pmm1,Prdx5,Prkacb,Prkca,Prkcb,Ptk2b,Ptprs,Ptprz1,Rock2,Tollip,Uqcr10
GO.0044763	single-organism cellular process	85	0.000853	ENSMUSP00000000109,ENSMUSP00000003079,ENSMUSP00000005014,ENSMUSP00000005164,ENSMUSP00000016072,ENSMUSP00000018700,ENSMUSP00000020008,ENSMUSP00000020522,ENSMUSP00000020904,ENSMUSP00000021142,ENSMUSP00000021443,ENSMUSP00000021466,ENSMUSP00000021639,ENSMUSP00000021750,ENSMUSP00000022322,ENSMUSP00000022622,ENSMUSP00000022842,ENSMUSP00000023112,ENSMUSP00000025127,ENSMUSP00000025804,ENSMUSP00000025904,…	Actr3b,Ak1,Ap3m2,Asap1,Atl1,Atp2a3,Bsn,Camk2g,Ccar2,Cct4,Cct5,Clcc1,Cntn1,Cntnap1,Csnk1a1,Csnk2a1,Dcc,Ddx3y,Dido1,Dlat,Dlg4,Dlst,Eif2s2,Fkbp4,Git1,Gja1,Glud1,Gopc,Hapln2,Hsd17b12,Iars,Itpka,Itsn1,Kif2a,Kif5c,Mapre2,Mars,Mccc1,Mpc2,Mpp6,Mtap1a,Mtap1b,Mtap4,Mtch2,Mthfd1,Mthfd1l,Ndufa9,Omg,Pfkl,Pmm1,Prdx5,Prkacb,Prkar2b,Prkca,Ptgr2,Ptk2b,Ptprs,Ptprz1,Rab11fip3,Rab1b,Rab6b,Rasgrp2,Rheb,Rock2,Rpn2,Rps…
GO.0016358	dendrite development	7	0.00111	ENSMUSP00000018700,ENSMUSP00000020904,ENSMUSP00000037210,ENSMUSP00000050034,ENSMUSP00000068374,ENSMUSP00000080038,ENSMUSP00000095195	Dclk1,Dlg4,Git1,Mtap1b,Rock2,Srgap2,Syngap1
GO.0048856	anatomical structure development	50	0.00111	ENSMUSP00000000109,ENSMUSP00000001834,ENSMUSP00000001950,ENSMUSP00000005014,ENSMUSP00000007738,ENSMUSP00000018156,ENSMUSP00000018700,ENSMUSP00000019975,ENSMUSP00000020008,ENSMUSP00000020769,ENSMUSP00000020904,ENSMUSP00000021443,ENSMUSP00000021466,ENSMUSP00000021750,ENSMUSP00000022108,ENSMUSP00000022286,ENSMUSP00000028758,ENSMUSP00000031131,ENSMUSP00000032508,ENSMUSP00000035208,ENSMUSP00000036178,…	Ank1,Asap1,Atl1,Bsn,C1qb,Camk2g,Cntn1,Cntnap1,Csnk1a1,D10Wsu52e,Dbnl,Dcc,Dclk1,Dld,Dlg4,Eif2s2,Fkbp4,Git1,Gja1,Gopc,Hapln1,Hapln2,Hapln4,Itpka,Kcnab2,Kif2a,Mtap1b,Mthfd1,Mthfd1l,Ndufs4,Omg,Pacsin1,Pdpk1,Prkca,Ptprs,Ptprz1,Rac3,Rock2,Rps6,Ryr2,Slc27a4,Srcin1,Srgap2,Syngap1,Tnr,Tollip,Tubb2b,Uchl1,Vcan,Wasf1
GO.0007017	microtubule-based process	14	0.00151	ENSMUSP00000020343,ENSMUSP00000020904,ENSMUSP00000021639,ENSMUSP00000028102,ENSMUSP00000031131,ENSMUSP00000035055,ENSMUSP00000042342,ENSMUSP00000060246,ENSMUSP00000068374,ENSMUSP00000075178,ENSMUSP00000092223,ENSMUSP00000095195,ENSMUSP00000112715,ENSMUSP00000128446	Ap3m2,Kif2a,Kif5c,Mtap1a,Mtap1b,Mtap4,Rab21,Rock2,Srgap2,Tubal3,Tubb2a,Tubb2b,Tubb4b,Uchl1
GO.0008152	metabolic process	78	0.00151	ENSMUSP00000001834,ENSMUSP00000001950,ENSMUSP00000003079,ENSMUSP00000003521,ENSMUSP00000003612,ENSMUSP00000005164,ENSMUSP00000011058,ENSMUSP00000018156,ENSMUSP00000018700,ENSMUSP00000020008,ENSMUSP00000020343,ENSMUSP00000020522,ENSMUSP00000020904,ENSMUSP00000021142,ENSMUSP00000021443,ENSMUSP00000021466,ENSMUSP00000021639,ENSMUSP00000022322,ENSMUSP00000022622,ENSMUSP00000022842,ENSMUSP00000023210,…	Aak1,Ak1,Ank1,Atl1,Atp2a3,C1qa,C1qb,C1qc,Camk2g,Ccar2,Cct4,Cct5,Csnk1a1,Csnk2a1,Cyc1,D10Wsu52e,Dclk1,Ddx3y,Dido1,Dlat,Dlg4,Dlst,Dusp3,Eif2s2,Fkbp4,Glud1,Gopc,Hnrnpd,Hsd17b12,Hspa4l,Kcnab2,Khdrbs2,Kif2a,Kif5c,Mars,Mpc2,Mpp6,Mthfd1,Mthfd1l,Ndufa9,Ndufb4,Pdhx,Pdpk1,Pfkl,Pggt1b,Plcl1,Prdx5,Prkacb,Prkar2b,Prkca,Prkcb,Ptgr2,Ptk2b,Ptprs,Ptprz1,Rab1b,Rab21,Rab6b,Rac3,Rock2,Rpl17,Rpn2,Rps11,Rps6,Rps8,Sars…
GO.0048858	cell projection morphogenesis	15	0.00151	ENSMUSP00000018700,ENSMUSP00000019975,ENSMUSP00000020769,ENSMUSP00000020904,ENSMUSP00000021466,ENSMUSP00000031131,ENSMUSP00000044168,ENSMUSP00000050034,ENSMUSP00000064536,ENSMUSP00000068374,ENSMUSP00000088056,ENSMUSP00000095195,ENSMUSP00000099398,ENSMUSP00000110593,ENSMUSP00000134825	Asap1,Atl1,Cntnap1,Dbnl,Dcc,Dclk1,Dlg4,Gja1,Mtap1b,Pacsin1,Ptprz1,Rock2,Srgap2,Uchl1,Wasf1
GO.0016310	phosphorylation	20	0.00207	ENSMUSP00000001950,ENSMUSP00000005164,ENSMUSP00000018700,ENSMUSP00000020522,ENSMUSP00000020904,ENSMUSP00000022622,ENSMUSP00000028758,ENSMUSP00000030491,ENSMUSP00000038772,ENSMUSP00000050034,ENSMUSP00000054856,ENSMUSP00000062392,ENSMUSP00000068479,ENSMUSP00000070019,ENSMUSP00000071720,ENSMUSP00000086948,ENSMUSP00000096829,ENSMUSP00000099991,ENSMUSP00000106481,ENSMUSP00000128871	Aak1,Ak1,Camk2g,Cmpk1,Csnk1a1,Csnk2a1,Dclk1,Dld,Dlg4,Itpka,Mpp6,Pdpk1,Pfkl,Prkacb,Prkca,Prkcb,Ptk2b,Rock2,Tollip,Uqcr10
GO.0009117	nucleotide metabolic process	12	0.00224	ENSMUSP00000018700,ENSMUSP00000020522,ENSMUSP00000021443,ENSMUSP00000023112,ENSMUSP00000025904,ENSMUSP00000030491,ENSMUSP00000038772,ENSMUSP00000054856,ENSMUSP00000060346,ENSMUSP00000068479,ENSMUSP00000101273,ENSMUSP00000106481	Ak1,Cmpk1,Dld,Dlg4,Dlst,Kcnab2,Mpp6,Mthfd1,Pfkl,Pmm1,Prdx5,Uqcr10
GO.0051234	establishment of localization	40	0.00224	ENSMUSP00000016072,ENSMUSP00000018700,ENSMUSP00000020008,ENSMUSP00000020769,ENSMUSP00000021142,ENSMUSP00000021750,ENSMUSP00000022622,ENSMUSP00000022842,ENSMUSP00000025505,ENSMUSP00000025804,ENSMUSP00000027853,ENSMUSP00000028102,ENSMUSP00000030212,ENSMUSP00000031131,ENSMUSP00000031355,ENSMUSP00000032508,ENSMUSP00000035055,ENSMUSP00000035155,ENSMUSP00000044168,ENSMUSP00000047667,ENSMUSP00000054309,…	Aak1,Ank1,Ap2s1,Atp2a3,Camk2g,Cct4,Cct5,Clcc1,Csnk1a1,Dbnl,Dctn4,Dlg4,Eps15l1,Fkbp4,Gopc,Itsn1,Kcnab2,Kif5c,Mlc1,Mpc2,Mtap1b,Mtap4,Mtch2,Pacsin1,Pitpnm1,Pitpnm2,Prkcb,Ptk2b,Rab11fip3,Rab1b,Rab6b,Rrbp1,Ryr2,Sh3gl2,Slc27a4,Snx27,Srcin1,Stam,Uchl1,Uso1
GO.0030154	cell differentiation	40	0.00237	ENSMUSP00000000109,ENSMUSP00000001950,ENSMUSP00000005014,ENSMUSP00000018156,ENSMUSP00000018700,ENSMUSP00000020008,ENSMUSP00000020769,ENSMUSP00000020904,ENSMUSP00000021466,ENSMUSP00000028758,ENSMUSP00000031131,ENSMUSP00000032508,ENSMUSP00000037210,ENSMUSP00000044168,ENSMUSP00000050034,ENSMUSP00000062392,ENSMUSP00000064048,ENSMUSP00000064536,ENSMUSP00000068374,ENSMUSP00000071720,ENSMUSP00000075178,…	Ank1,Asap1,Atl1,Camk2g,Cntn1,Cntnap1,Dbnl,Dcc,Dclk1,Dld,Dlg4,Dnm2,Fkbp4,Git1,Gja1,Gopc,Hapln2,Iars,Itpka,Kcnab2,Kif2a,Mtap1b,Omg,Pacsin1,Pdpk1,Prkca,Ptprs,Ptprz1,Rac3,Rock2,Rps6,Srcin1,Srgap2,Syncrip,Syngap1,Tnr,Tollip,Tubb2b,Uchl1,Vcan
GO.0019752	carboxylic acid metabolic process	16	0.00269	ENSMUSP00000003079,ENSMUSP00000020522,ENSMUSP00000021443,ENSMUSP00000022322,ENSMUSP00000027853,ENSMUSP00000028619,ENSMUSP00000029259,ENSMUSP00000034567,ENSMUSP00000036178,ENSMUSP00000060346,ENSMUSP00000078971,ENSMUSP00000099685,ENSMUSP00000106481,ENSMUSP00000115704,ENSMUSP00000126806,ENSMUSP00000130666	Dlat,Dld,Dlst,Glud1,Hsd17b12,Iars,Mars,Mccc1,Mpc2,Mthfd1,Mthfd1l,Pfkl,Prkar2b,Ptgr2,Sars,Slc27a4
GO.0044085	cellular component biogenesis	27	0.0028	ENSMUSP00000005014,ENSMUSP00000018156,ENSMUSP00000018700,ENSMUSP00000020008,ENSMUSP00000021466,ENSMUSP00000021639,ENSMUSP00000022286,ENSMUSP00000022622,ENSMUSP00000025804,ENSMUSP00000032508,ENSMUSP00000035208,ENSMUSP00000042342,ENSMUSP00000047667,ENSMUSP00000060246,ENSMUSP00000062392,ENSMUSP00000064536,ENSMUSP00000071720,ENSMUSP00000075178,ENSMUSP00000095195,ENSMUSP00000099398,ENSMUSP00000099757,…	Arhgef7,Atl1,Bsn,Camk2g,Cntnap1,Dlg4,Fkbp4,Gja1,Gopc,Hapln2,Kcnab2,Kif2a,Mlc1,Ndufs4,Pdpk1,Prkca,Ptk2b,Rab1b,Rac3,Rpl7a,Rps6,Rps8,Srgap2,Tubal3,Tubb2a,Tubb2b,Tubb4b
GO.0044767	single-organism developmental process	52	0.00298	ENSMUSP00000000109,ENSMUSP00000001834,ENSMUSP00000001950,ENSMUSP00000005014,ENSMUSP00000007738,ENSMUSP00000018156,ENSMUSP00000018700,ENSMUSP00000019975,ENSMUSP00000020008,ENSMUSP00000020769,ENSMUSP00000020904,ENSMUSP00000021443,ENSMUSP00000021466,ENSMUSP00000021750,ENSMUSP00000022108,ENSMUSP00000022286,ENSMUSP00000028758,ENSMUSP00000031131,ENSMUSP00000032508,ENSMUSP00000035208,ENSMUSP00000036178,…	Ank1,Asap1,Atl1,Bsn,C1qb,Camk2g,Cntn1,Cntnap1,Csnk1a1,D10Wsu52e,Dbnl,Dcc,Dclk1,Dlg4,Eif2s2,Fkbp4,Git1,Gja1,Gopc,Hapln1,Hapln2,Hapln4,Iars,Itpka,Kcnab2,Kif2a,Mtap1b,Mthfd1,Mthfd1l,Ndufs4,Omg,Pacsin1,Pdpk1,Prkca,Ptprs,Ptprz1,Rac3,Rock2,Rpn2,Rps6,Ryr2,Slc27a4,Srcin1,Srgap2,Syncrip,Syngap1,Tnr,Tollip,Tubb2b,Uchl1,Vcan,Wasf1
GO.0051186	cofactor metabolic process	10	0.00298	ENSMUSP00000020522,ENSMUSP00000021443,ENSMUSP00000025904,ENSMUSP00000034567,ENSMUSP00000036178,ENSMUSP00000060346,ENSMUSP00000085523,ENSMUSP00000101273,ENSMUSP00000106481,ENSMUSP00000113571	Ank1,Dlat,Dld,Dlst,Kcnab2,Mthfd1,Mthfd1l,Ndufa9,Pfkl,Prdx5
GO.0048869	cellular developmental process	41	0.00308	ENSMUSP00000000109,ENSMUSP00000001950,ENSMUSP00000005014,ENSMUSP00000018156,ENSMUSP00000018700,ENSMUSP00000019975,ENSMUSP00000020008,ENSMUSP00000020769,ENSMUSP00000020904,ENSMUSP00000021466,ENSMUSP00000028758,ENSMUSP00000031131,ENSMUSP00000032508,ENSMUSP00000037210,ENSMUSP00000044168,ENSMUSP00000050034,ENSMUSP00000062392,ENSMUSP00000064048,ENSMUSP00000064536,ENSMUSP00000068374,ENSMUSP00000071720,…	Ank1,Asap1,Atl1,Camk2g,Cntn1,Cntnap1,Csnk1a1,Dbnl,Dcc,Dclk1,Dld,Dlg4,Fkbp4,Git1,Gja1,Gopc,Hapln2,Iars,Itpka,Kcnab2,Kif2a,Mtap1b,Omg,Pacsin1,Pdpk1,Prkca,Ptprs,Ptprz1,Rac3,Rock2,Rps6,Srcin1,Srgap2,Syncrip,Syngap1,Tnr,Tollip,Tubb2b,Uchl1,Vcan,Wasf1
GO.0050896	response to stimulus	58	0.00308	ENSMUSP00000000109,ENSMUSP00000001950,ENSMUSP00000003079,ENSMUSP00000016072,ENSMUSP00000018156,ENSMUSP00000018700,ENSMUSP00000019975,ENSMUSP00000020343,ENSMUSP00000020522,ENSMUSP00000020769,ENSMUSP00000020904,ENSMUSP00000021750,ENSMUSP00000022108,ENSMUSP00000022286,ENSMUSP00000022322,ENSMUSP00000022622,ENSMUSP00000022842,ENSMUSP00000023210,ENSMUSP00000023514,ENSMUSP00000025354,ENSMUSP00000025804,…	Ank1,Arhgef7,C1qa,C1qb,C1qc,Ccar2,Cct5,Cntn1,Csnk1a1,Csnk2a1,Cyc1,Dbnl,Dcc,Dclk1,Dido1,Dlg4,Dnm2,Fkbp4,Git1,Glud1,Hapln1,Hspa4l,Itsn1,Mlc1,Mtap1a,Ndufa9,Ndufb4,Ndufs4,Omg,Pacsin1,Pdpk1,Pfkl,Pggt1b,Ppm1f,Prdx5,Prkar2b,Prkca,Ptk2b,Rab1b,Rab21,Rab6b,Rac3,Rheb,Rock2,Rpn2,Rps6,Rrbp1,Ryr2,Slc27a4,Snx27,Srgap2,Strn,Stub1,Syncrip,Syngap1,Tollip,Uchl1,Wasf1
GO.0006732	coenzyme metabolic process	9	0.00319	ENSMUSP00000020522,ENSMUSP00000021443,ENSMUSP00000025904,ENSMUSP00000034567,ENSMUSP00000036178,ENSMUSP00000060346,ENSMUSP00000085523,ENSMUSP00000101273,ENSMUSP00000106481	Dlat,Dld,Dlst,Kcnab2,Mthfd1,Mthfd1l,Ndufa9,Pfkl,Prdx5
GO.0022607	cellular component assembly	25	0.0032	ENSMUSP00000005014,ENSMUSP00000018156,ENSMUSP00000018700,ENSMUSP00000020008,ENSMUSP00000021466,ENSMUSP00000021639,ENSMUSP00000022286,ENSMUSP00000022622,ENSMUSP00000025804,ENSMUSP00000032508,ENSMUSP00000035208,ENSMUSP00000042342,ENSMUSP00000047667,ENSMUSP00000060246,ENSMUSP00000062392,ENSMUSP00000064536,ENSMUSP00000071720,ENSMUSP00000075178,ENSMUSP00000095195,ENSMUSP00000099398,ENSMUSP00000099878,…	Arhgef7,Atl1,Bsn,Camk2g,Cntnap1,Dlg4,Fkbp4,Gja1,Gopc,Hapln2,Kcnab2,Kif2a,Mlc1,Ndufs4,Pdpk1,Prkca,Ptk2b,Rab1b,Rac3,Rps6,Srgap2,Tubal3,Tubb2a,Tubb2b,Tubb4b
GO.0000902	cell morphogenesis	17	0.00325	ENSMUSP00000018700,ENSMUSP00000019975,ENSMUSP00000020769,ENSMUSP00000020904,ENSMUSP00000021466,ENSMUSP00000031131,ENSMUSP00000044168,ENSMUSP00000050034,ENSMUSP00000064536,ENSMUSP00000068374,ENSMUSP00000088056,ENSMUSP00000095195,ENSMUSP00000099398,ENSMUSP00000103222,ENSMUSP00000110593,ENSMUSP00000128871,ENSMUSP00000134825	Asap1,Atl1,Cntnap1,Csnk1a1,Dbnl,Dcc,Dclk1,Dlg4,Gja1,Mtap1b,Pacsin1,Ptprz1,Rock2,Srcin1,Srgap2,Uchl1,Wasf1
GO.0010975	regulation of neuron projection development	11	0.00325	ENSMUSP00000000109,ENSMUSP00000022622,ENSMUSP00000028758,ENSMUSP00000032508,ENSMUSP00000068374,ENSMUSP00000080038,ENSMUSP00000103222,ENSMUSP00000107298,ENSMUSP00000132918,ENSMUSP00000133564,ENSMUSP00000134825	Asap1,Cntn1,Dnm2,Fkbp4,Itpka,Mtap1b,Omg,Ptk2b,Srcin1,Syngap1,Tnr
GO.1901564	organonitrogen compound metabolic process	22	0.00359	ENSMUSP00000003521,ENSMUSP00000020522,ENSMUSP00000021443,ENSMUSP00000022322,ENSMUSP00000025904,ENSMUSP00000029259,ENSMUSP00000030491,ENSMUSP00000036178,ENSMUSP00000054856,ENSMUSP00000060346,ENSMUSP00000068479,ENSMUSP00000070946,ENSMUSP00000078654,ENSMUSP00000088729,ENSMUSP00000096777,ENSMUSP00000099685,ENSMUSP00000099757,ENSMUSP00000099878,ENSMUSP00000101273,ENSMUSP00000113571,ENSMUSP00000126806,…	Ak1,Ank1,Cmpk1,Ddx3y,Dlst,Eif2s2,Glud1,Iars,Kcnab2,Mars,Mccc1,Mthfd1,Mthfd1l,Pfkl,Prdx5,Rpl17,Rps11,Rps6,Rps8,Sars,Uqcr10,Xpnpep1
GO.0007275	multicellular organismal development	47	0.00361	ENSMUSP00000000109,ENSMUSP00000001834,ENSMUSP00000005014,ENSMUSP00000007738,ENSMUSP00000018156,ENSMUSP00000018700,ENSMUSP00000020769,ENSMUSP00000020904,ENSMUSP00000021443,ENSMUSP00000021466,ENSMUSP00000021750,ENSMUSP00000022108,ENSMUSP00000022286,ENSMUSP00000028758,ENSMUSP00000031131,ENSMUSP00000032508,ENSMUSP00000035208,ENSMUSP00000036178,ENSMUSP00000037210,ENSMUSP00000040246,ENSMUSP00000044168,…	Ank1,Asap1,Atl1,Bsn,C1qb,Camk2g,Cntn1,Cntnap1,D10Wsu52e,Dbnl,Dcc,Dclk1,Dld,Dlg4,Dnm2,Eif2s2,Fkbp4,Git1,Gja1,Hapln1,Hapln2,Hapln4,Itpka,Kcnab2,Kif2a,Mtap1b,Mthfd1,Mthfd1l,Ndufs4,Omg,Pacsin1,Pdpk1,Prkca,Ptprs,Ptprz1,Rac3,Rock2,Rps6,Ryr2,Slc27a4,Srcin1,Srgap2,Syngap1,Tnr,Tubb2b,Uchl1,Vcan
GO.0016192	vesicle-mediated transport	18	0.00567	ENSMUSP00000003038,ENSMUSP00000020769,ENSMUSP00000025804,ENSMUSP00000030212,ENSMUSP00000031355,ENSMUSP00000035155,ENSMUSP00000044168,ENSMUSP00000047667,ENSMUSP00000083281,ENSMUSP00000086948,ENSMUSP00000102904,ENSMUSP00000103222,ENSMUSP00000109635,ENSMUSP00000113521,ENSMUSP00000113571,ENSMUSP00000128446,ENSMUSP00000128871,ENSMUSP00000129739	Aak1,Ank1,Ap2a2,Ap2s1,Ap3m2,Csnk1a1,Dbnl,Eps15l1,Itsn1,Mlc1,Pacsin1,Rab11fip3,Rab1b,Rab6b,Sh3gl2,Snx27,Srcin1,Uso1
GO.0043603	cellular amide metabolic process	13	0.00643	ENSMUSP00000003521,ENSMUSP00000021443,ENSMUSP00000036178,ENSMUSP00000070946,ENSMUSP00000078654,ENSMUSP00000088729,ENSMUSP00000096777,ENSMUSP00000099685,ENSMUSP00000099757,ENSMUSP00000099878,ENSMUSP00000106481,ENSMUSP00000126806,ENSMUSP00000130666	Ddx3y,Dld,Eif2s2,Iars,Mars,Mthfd1,Mthfd1l,Rpl17,Rps11,Rps6,Rps8,Sars,Xpnpep1
GO.0044707	single-multicellular organism process	53	0.00686	ENSMUSP00000000109,ENSMUSP00000001834,ENSMUSP00000003079,ENSMUSP00000005014,ENSMUSP00000007738,ENSMUSP00000018156,ENSMUSP00000018700,ENSMUSP00000020769,ENSMUSP00000021443,ENSMUSP00000021466,ENSMUSP00000021750,ENSMUSP00000022108,ENSMUSP00000022286,ENSMUSP00000022322,ENSMUSP00000025904,ENSMUSP00000028758,ENSMUSP00000032508,ENSMUSP00000034567,ENSMUSP00000035208,ENSMUSP00000036178,ENSMUSP00000037210,…	Ank1,Asap1,Atl1,Bsn,C1qb,Camk2g,Cntn1,Cntnap1,D10Wsu52e,Dbnl,Dcc,Dclk1,Dlat,Dld,Dlg4,Dnm2,Eif2s2,Fkbp4,Git1,Gja1,Glud1,Hapln1,Hapln2,Hapln4,Hnrnpd,Iars,Itpka,Kcnab2,Kif2a,Mtap1a,Mtap1b,Mthfd1,Mthfd1l,Ndufs4,Omg,Pacsin1,Pdpk1,Prdx5,Prkar2b,Prkca,Ptprs,Ptprz1,Rac3,Rps6,Ryr2,Slc27a4,Srcin1,Srgap2,Syncrip,Syngap1,Tnr,Tubb2b,Vcan
GO.0006810	transport	37	0.00745	ENSMUSP00000016072,ENSMUSP00000020008,ENSMUSP00000020769,ENSMUSP00000021142,ENSMUSP00000021750,ENSMUSP00000022622,ENSMUSP00000022842,ENSMUSP00000025804,ENSMUSP00000027853,ENSMUSP00000028102,ENSMUSP00000030212,ENSMUSP00000031131,ENSMUSP00000031355,ENSMUSP00000032508,ENSMUSP00000035155,ENSMUSP00000044168,ENSMUSP00000047667,ENSMUSP00000054309,ENSMUSP00000068374,ENSMUSP00000070019,ENSMUSP00000071720,…	Aak1,Ank1,Ap2s1,Atp2a3,Camk2g,Cct4,Cct5,Clcc1,Csnk1a1,Dbnl,Eps15l1,Fkbp4,Gopc,Itsn1,Kcnab2,Kif5c,Mlc1,Mpc2,Mtap1b,Mtch2,Pacsin1,Pitpnm1,Pitpnm2,Prkcb,Ptk2b,Rab11fip3,Rab1b,Rab6b,Rrbp1,Ryr2,Sh3gl2,Slc27a4,Snx27,Srcin1,Stam,Uchl1,Uso1
GO.0050767	regulation of neurogenesis	14	0.00799	ENSMUSP00000000109,ENSMUSP00000018156,ENSMUSP00000022622,ENSMUSP00000028758,ENSMUSP00000032508,ENSMUSP00000068374,ENSMUSP00000080038,ENSMUSP00000088056,ENSMUSP00000095195,ENSMUSP00000103222,ENSMUSP00000107298,ENSMUSP00000132918,ENSMUSP00000133564,ENSMUSP00000134825	Asap1,Cntn1,Dnm2,Fkbp4,Itpka,Mtap1b,Omg,Ptk2b,Ptprz1,Rac3,Srcin1,Srgap2,Syngap1,Tnr
GO.0043604	amide biosynthetic process	11	0.00878	ENSMUSP00000003521,ENSMUSP00000021443,ENSMUSP00000036178,ENSMUSP00000078654,ENSMUSP00000088729,ENSMUSP00000096777,ENSMUSP00000099685,ENSMUSP00000099757,ENSMUSP00000099878,ENSMUSP00000126806,ENSMUSP00000130666	Ddx3y,Eif2s2,Iars,Mars,Mthfd1,Mthfd1l,Rpl17,Rps11,Rps6,Rps8,Sars
GO.0044699	single-organism process	86	0.00928	ENSMUSP00000000109,ENSMUSP00000001834,ENSMUSP00000003079,ENSMUSP00000005014,ENSMUSP00000007738,ENSMUSP00000016072,ENSMUSP00000018700,ENSMUSP00000020008,ENSMUSP00000020522,ENSMUSP00000021142,ENSMUSP00000021443,ENSMUSP00000021466,ENSMUSP00000021639,ENSMUSP00000021750,ENSMUSP00000022108,ENSMUSP00000022622,ENSMUSP00000022842,ENSMUSP00000023210,ENSMUSP00000023514,ENSMUSP00000025127,ENSMUSP00000025804,…	Actr3b,Ak1,Ap3m2,Asap1,Atl1,Atp2a3,Bsn,C1qa,C1qb,C1qc,Camk2g,Ccar2,Cct4,Cct5,Clcc1,Cntn1,Cntnap1,Csnk1a1,Csnk2a1,Cyc1,D10Wsu52e,Dcc,Ddx3y,Dido1,Dlg4,Dlst,Eif2s2,Git1,Gja1,Gopc,Hapln1,Hapln2,Hapln4,Hnrnpd,Hsd17b12,Iars,Itpka,Itsn1,Kif2a,Kif5c,Mapre2,Mars,Mccc1,Mlc1,Mpc2,Mpp6,Mtap1b,Mtap4,Mtch2,Mthfd1,Mthfd1l,Ndufa9,Ndufb4,Omg,Pfkl,Prdx5,Prkar2b,Prkca,Ptgr2,Ptk2b,Ptprs,Ptprz1,Rab11fip3,Rab1b,Rab6b,…
GO.0071822	protein complex subunit organization	19	0.00956	ENSMUSP00000018700,ENSMUSP00000020008,ENSMUSP00000020769,ENSMUSP00000021466,ENSMUSP00000021639,ENSMUSP00000022286,ENSMUSP00000022622,ENSMUSP00000032508,ENSMUSP00000035055,ENSMUSP00000042342,ENSMUSP00000044168,ENSMUSP00000047667,ENSMUSP00000060246,ENSMUSP00000064536,ENSMUSP00000071720,ENSMUSP00000075178,ENSMUSP00000085578,ENSMUSP00000101273,ENSMUSP00000112715	Actr3b,Atl1,Camk2g,Dbnl,Dlg4,Fkbp4,Gja1,Gopc,Kcnab2,Kif2a,Mlc1,Mtap4,Ndufs4,Pacsin1,Ptk2b,Tubal3,Tubb2a,Tubb2b,Tubb4b
GO.0006461	protein complex assembly	16	0.00968	ENSMUSP00000018700,ENSMUSP00000020008,ENSMUSP00000020769,ENSMUSP00000021466,ENSMUSP00000021639,ENSMUSP00000022286,ENSMUSP00000022622,ENSMUSP00000032508,ENSMUSP00000042342,ENSMUSP00000047667,ENSMUSP00000060246,ENSMUSP00000064536,ENSMUSP00000071720,ENSMUSP00000075178,ENSMUSP00000101273,ENSMUSP00000112715	Atl1,Camk2g,Dbnl,Dlg4,Fkbp4,Gja1,Gopc,Kcnab2,Kif2a,Mlc1,Ndufs4,Ptk2b,Tubal3,Tubb2a,Tubb2b,Tubb4b
GO.0070271	protein complex biogenesis	16	0.00968	ENSMUSP00000018700,ENSMUSP00000020008,ENSMUSP00000020769,ENSMUSP00000021466,ENSMUSP00000021639,ENSMUSP00000022286,ENSMUSP00000022622,ENSMUSP00000032508,ENSMUSP00000042342,ENSMUSP00000047667,ENSMUSP00000060246,ENSMUSP00000064536,ENSMUSP00000071720,ENSMUSP00000075178,ENSMUSP00000101273,ENSMUSP00000112715	Atl1,Camk2g,Dbnl,Dlg4,Fkbp4,Gja1,Gopc,Kcnab2,Kif2a,Mlc1,Ndufs4,Ptk2b,Tubal3,Tubb2a,Tubb2b,Tubb4b
GO.0035556	intracellular signal transduction	21	0.00978	ENSMUSP00000018156,ENSMUSP00000019975,ENSMUSP00000020343,ENSMUSP00000020769,ENSMUSP00000020904,ENSMUSP00000021750,ENSMUSP00000022286,ENSMUSP00000022622,ENSMUSP00000025804,ENSMUSP00000027373,ENSMUSP00000030787,ENSMUSP00000035155,ENSMUSP00000037854,ENSMUSP00000041135,ENSMUSP00000050034,ENSMUSP00000062392,ENSMUSP00000080038,ENSMUSP00000099878,ENSMUSP00000099991,ENSMUSP00000106534,ENSMUSP00000109635	Arhgef7,Dbnl,Dclk1,Itsn1,Ndufs4,Pdpk1,Plcl1,Ppm1f,Prkca,Ptk2b,Rab1b,Rab21,Rab6b,Rac3,Rasgrp2,Rheb,Rock2,Rps6,Ryr2,Syngap1,Wasf1
GO.0010811	positive regulation of cell-substrate adhesion	6	0.0102	ENSMUSP00000018156,ENSMUSP00000022622,ENSMUSP00000027373,ENSMUSP00000028619,ENSMUSP00000106534,ENSMUSP00000133564	Arhgef7,Dnm2,Hsd17b12,Ppm1f,Ptk2b,Rac3
GO.0009257	10-formyltetrahydrofolate biosynthetic process	2	0.0104	ENSMUSP00000021443,ENSMUSP00000036178	Mthfd1,Mthfd1l
GO.0035408	histone H3-T6 phosphorylation	2	0.0104	ENSMUSP00000062392,ENSMUSP00000070019	Prkca,Prkcb
GO.0046939	nucleotide phosphorylation	5	0.012	ENSMUSP00000018700,ENSMUSP00000020522,ENSMUSP00000030491,ENSMUSP00000038772,ENSMUSP00000068479	Ak1,Cmpk1,Dlg4,Mpp6,Pfkl
GO.0032501	multicellular organismal process	53	0.0128	ENSMUSP00000000109,ENSMUSP00000001834,ENSMUSP00000003079,ENSMUSP00000005014,ENSMUSP00000007738,ENSMUSP00000018156,ENSMUSP00000018700,ENSMUSP00000020008,ENSMUSP00000020769,ENSMUSP00000021443,ENSMUSP00000021466,ENSMUSP00000021750,ENSMUSP00000022108,ENSMUSP00000022286,ENSMUSP00000022322,ENSMUSP00000025904,ENSMUSP00000028758,ENSMUSP00000032508,ENSMUSP00000034567,ENSMUSP00000035208,ENSMUSP00000036178,…	Ank1,Asap1,Atl1,Bsn,C1qb,Camk2g,Cntn1,Cntnap1,D10Wsu52e,Dbnl,Dcc,Dclk1,Dlat,Dld,Dlg4,Eif2s2,Fkbp4,Git1,Gja1,Glud1,Gopc,Hapln1,Hapln2,Hapln4,Hnrnpd,Iars,Itpka,Kcnab2,Kif2a,Mtap1a,Mtap1b,Mthfd1,Mthfd1l,Ndufs4,Omg,Pacsin1,Pdpk1,Prdx5,Prkar2b,Prkca,Ptprs,Ptprz1,Rac3,Rps6,Ryr2,Slc27a4,Srcin1,Srgap2,Syncrip,Syngap1,Tnr,Tubb2b,Vcan
GO.0045664	regulation of neuron differentiation	12	0.0128	ENSMUSP00000000109,ENSMUSP00000018156,ENSMUSP00000022622,ENSMUSP00000028758,ENSMUSP00000032508,ENSMUSP00000068374,ENSMUSP00000080038,ENSMUSP00000103222,ENSMUSP00000107298,ENSMUSP00000132918,ENSMUSP00000133564,ENSMUSP00000134825	Asap1,Cntn1,Dnm2,Fkbp4,Itpka,Mtap1b,Omg,Ptk2b,Rac3,Srcin1,Syngap1,Tnr
GO.0043650	dicarboxylic acid biosynthetic process	3	0.0136	ENSMUSP00000021443,ENSMUSP00000022322,ENSMUSP00000036178	Glud1,Mthfd1,Mthfd1l
GO.0045216	cell-cell junction organization	6	0.0136	ENSMUSP00000022622,ENSMUSP00000062392,ENSMUSP00000064536,ENSMUSP00000099398,ENSMUSP00000099991,ENSMUSP00000106534	Arhgef7,Cntnap1,Gja1,Pdpk1,Prkca,Ptk2b
GO.0055086	nucleobase-containing small molecule metabolic process	11	0.0137	ENSMUSP00000018700,ENSMUSP00000020522,ENSMUSP00000021443,ENSMUSP00000023112,ENSMUSP00000025904,ENSMUSP00000038772,ENSMUSP00000054856,ENSMUSP00000060346,ENSMUSP00000068479,ENSMUSP00000101273,ENSMUSP00000106481	Ak1,Dld,Dlg4,Dlst,Kcnab2,Mpp6,Mthfd1,Pfkl,Pmm1,Prdx5,Uqcr10
GO.0051188	cofactor biosynthetic process	6	0.0156	ENSMUSP00000021443,ENSMUSP00000034567,ENSMUSP00000036178,ENSMUSP00000085523,ENSMUSP00000106481,ENSMUSP00000113571	Ank1,Dlat,Dld,Mthfd1,Mthfd1l,Ndufa9
GO.1901566	organonitrogen compound biosynthetic process	15	0.0159	ENSMUSP00000003521,ENSMUSP00000021443,ENSMUSP00000022322,ENSMUSP00000030491,ENSMUSP00000036178,ENSMUSP00000068479,ENSMUSP00000078654,ENSMUSP00000088729,ENSMUSP00000096777,ENSMUSP00000099685,ENSMUSP00000099757,ENSMUSP00000099878,ENSMUSP00000113571,ENSMUSP00000126806,ENSMUSP00000130666	Ak1,Ank1,Cmpk1,Ddx3y,Eif2s2,Glud1,Iars,Mars,Mthfd1,Mthfd1l,Rpl17,Rps11,Rps6,Rps8,Sars
GO.0023052	signaling	40	0.0163	ENSMUSP00000000109,ENSMUSP00000001950,ENSMUSP00000005164,ENSMUSP00000016072,ENSMUSP00000018700,ENSMUSP00000019975,ENSMUSP00000020343,ENSMUSP00000020769,ENSMUSP00000020904,ENSMUSP00000021750,ENSMUSP00000022286,ENSMUSP00000022622,ENSMUSP00000025804,ENSMUSP00000027373,ENSMUSP00000030787,ENSMUSP00000032508,ENSMUSP00000035155,ENSMUSP00000036924,ENSMUSP00000037210,ENSMUSP00000039724,ENSMUSP00000040431,…	Ank1,Arhgef7,Ccar2,Cntn1,Cntnap1,Csnk1a1,Csnk2a1,Dbnl,Dclk1,Dido1,Dlg4,Dlgap3,Fkbp4,Git1,Gja1,Itsn1,Ndufs4,Pacsin1,Pdpk1,Ppm1f,Prkacb,Prkca,Ptk2b,Rab1b,Rab21,Rab6b,Rasgrp2,Rheb,Rock2,Rps6,Rrbp1,Ryr2,Snx27,Srgap2,Strn,Stub1,Syngap1,Tollip,Usp14,Wasf1
GO.0034613	cellular protein localization	17	0.0163	ENSMUSP00000001950,ENSMUSP00000003038,ENSMUSP00000018700,ENSMUSP00000020343,ENSMUSP00000021750,ENSMUSP00000025804,ENSMUSP00000031355,ENSMUSP00000035155,ENSMUSP00000044168,ENSMUSP00000080038,ENSMUSP00000083281,ENSMUSP00000099398,ENSMUSP00000100025,ENSMUSP00000102904,ENSMUSP00000113571,ENSMUSP00000121851,ENSMUSP00000128446	Ank1,Ap2a2,Ap2s1,Ap3m2,Cntnap1,Dlg4,Mtch2,Pacsin1,Rab1b,Rab21,Rab6b,Ryr2,Snx27,Stam,Syngap1,Tollip,Uso1
GO.0050905	neuromuscular process	6	0.0163	ENSMUSP00000018156,ENSMUSP00000018700,ENSMUSP00000031131,ENSMUSP00000099398,ENSMUSP00000101273,ENSMUSP00000107298	Cntnap1,Dlg4,Kcnab2,Rac3,Tnr,Uchl1
GO.0061387	regulation of extent of cell growth	5	0.0171	ENSMUSP00000020343,ENSMUSP00000068374,ENSMUSP00000107298,ENSMUSP00000132918,ENSMUSP00000133564	Dnm2,Mtap1b,Omg,Rab21,Tnr
GO.0060284	regulation of cell development	15	0.0182	ENSMUSP00000000109,ENSMUSP00000018156,ENSMUSP00000022622,ENSMUSP00000028758,ENSMUSP00000030787,ENSMUSP00000032508,ENSMUSP00000068374,ENSMUSP00000080038,ENSMUSP00000088056,ENSMUSP00000095195,ENSMUSP00000103222,ENSMUSP00000106534,ENSMUSP00000107298,ENSMUSP00000132918,ENSMUSP00000134825	Arhgef7,Asap1,Cntn1,Fkbp4,Itpka,Mtap1b,Omg,Ptk2b,Ptprz1,Rac3,Rheb,Srcin1,Srgap2,Syngap1,Tnr
GO.0007165	signal transduction	38	0.019	ENSMUSP00000000109,ENSMUSP00000001950,ENSMUSP00000005164,ENSMUSP00000016072,ENSMUSP00000018156,ENSMUSP00000018700,ENSMUSP00000019975,ENSMUSP00000020343,ENSMUSP00000020769,ENSMUSP00000020904,ENSMUSP00000021750,ENSMUSP00000022286,ENSMUSP00000022622,ENSMUSP00000025804,ENSMUSP00000027373,ENSMUSP00000030787,ENSMUSP00000032508,ENSMUSP00000035155,ENSMUSP00000036924,ENSMUSP00000037210,ENSMUSP00000040431,…	Ank1,Arhgef7,Ccar2,Cntn1,Csnk1a1,Csnk2a1,Dbnl,Dclk1,Dido1,Dlg4,Fkbp4,Git1,Gja1,Itsn1,Ndufs4,Pacsin1,Pdpk1,Ppm1f,Prkacb,Prkca,Ptk2b,Rab1b,Rab21,Rab6b,Rac3,Rasgrp2,Rheb,Rock2,Rps6,Rrbp1,Ryr2,Snx27,Srgap2,Strn,Stub1,Syngap1,Tollip,Wasf1
GO.0008104	protein localization	22	0.019	ENSMUSP00000001950,ENSMUSP00000016072,ENSMUSP00000018700,ENSMUSP00000020008,ENSMUSP00000020343,ENSMUSP00000021750,ENSMUSP00000025804,ENSMUSP00000031355,ENSMUSP00000032508,ENSMUSP00000035155,ENSMUSP00000044168,ENSMUSP00000047667,ENSMUSP00000054309,ENSMUSP00000080038,ENSMUSP00000083281,ENSMUSP00000099398,ENSMUSP00000100025,ENSMUSP00000102904,ENSMUSP00000113571,ENSMUSP00000121851,ENSMUSP00000128446,…	Ank1,Ap2s1,Ap3m2,Cntnap1,Dlg4,Dnm2,Fkbp4,Gopc,Mlc1,Mtch2,Pacsin1,Pitpnm1,Rab1b,Rab21,Rab6b,Rrbp1,Ryr2,Snx27,Stam,Syngap1,Tollip,Uso1
GO.0051258	protein polymerization	5	0.0197	ENSMUSP00000001566,ENSMUSP00000021639,ENSMUSP00000042342,ENSMUSP00000060246,ENSMUSP00000075178	Tubal3,Tubb2a,Tubb2b,Tubb4b,Tubb5
GO.0006412	translation	9	0.0228	ENSMUSP00000003521,ENSMUSP00000078654,ENSMUSP00000088729,ENSMUSP00000096777,ENSMUSP00000099685,ENSMUSP00000099757,ENSMUSP00000099878,ENSMUSP00000126806,ENSMUSP00000130666	Ddx3y,Eif2s2,Iars,Mars,Rpl17,Rps11,Rps6,Rps8,Sars
GO.0007265	Ras protein signal transduction	7	0.0228	ENSMUSP00000019975,ENSMUSP00000020343,ENSMUSP00000020769,ENSMUSP00000020904,ENSMUSP00000025804,ENSMUSP00000035155,ENSMUSP00000080038	Dbnl,Rab1b,Rab21,Rab6b,Rock2,Syngap1,Wasf1
GO.0050770	regulation of axonogenesis	6	0.0232	ENSMUSP00000020343,ENSMUSP00000068374,ENSMUSP00000080038,ENSMUSP00000107298,ENSMUSP00000132918,ENSMUSP00000133564	Dnm2,Mtap1b,Omg,Rab21,Syngap1,Tnr
GO.0051128	regulation of cellular component organization	27	0.0232	ENSMUSP00000000109,ENSMUSP00000018156,ENSMUSP00000018700,ENSMUSP00000019975,ENSMUSP00000022108,ENSMUSP00000025804,ENSMUSP00000027373,ENSMUSP00000028758,ENSMUSP00000030212,ENSMUSP00000036924,ENSMUSP00000040431,ENSMUSP00000044168,ENSMUSP00000064536,ENSMUSP00000068374,ENSMUSP00000080038,ENSMUSP00000085578,ENSMUSP00000086948,ENSMUSP00000092223,ENSMUSP00000096829,ENSMUSP00000099991,ENSMUSP00000100025,…	Aak1,Actr3b,Arhgef7,Asap1,Ccar2,Cntn1,Csnk1a1,Csnk2a1,Dlg4,Gja1,Hapln1,Itpka,Mtap1a,Mtap1b,Omg,Pacsin1,Pdpk1,Ppm1f,Rab1b,Rac3,Sh3gl2,Srcin1,Stam,Stub1,Syngap1,Tnr,Wasf1
GO.0065003	macromolecular complex assembly	17	0.0232	ENSMUSP00000018700,ENSMUSP00000020008,ENSMUSP00000020769,ENSMUSP00000021466,ENSMUSP00000021639,ENSMUSP00000022286,ENSMUSP00000022622,ENSMUSP00000032508,ENSMUSP00000042342,ENSMUSP00000047667,ENSMUSP00000060246,ENSMUSP00000064536,ENSMUSP00000071720,ENSMUSP00000075178,ENSMUSP00000099878,ENSMUSP00000101273,ENSMUSP00000112715	Atl1,Camk2g,Dbnl,Dlg4,Fkbp4,Gja1,Gopc,Kcnab2,Kif2a,Mlc1,Ndufs4,Ptk2b,Rps6,Tubal3,Tubb2a,Tubb2b,Tubb4b
GO.0031344	regulation of cell projection organization	11	0.0235	ENSMUSP00000000109,ENSMUSP00000022622,ENSMUSP00000028758,ENSMUSP00000032508,ENSMUSP00000068374,ENSMUSP00000080038,ENSMUSP00000103222,ENSMUSP00000106534,ENSMUSP00000107298,ENSMUSP00000132918,ENSMUSP00000134825	Arhgef7,Asap1,Cntn1,Fkbp4,Itpka,Mtap1b,Omg,Ptk2b,Srcin1,Syngap1,Tnr
GO.0051641	cellular localization	24	0.0235	ENSMUSP00000001950,ENSMUSP00000003038,ENSMUSP00000018700,ENSMUSP00000021750,ENSMUSP00000025505,ENSMUSP00000025804,ENSMUSP00000027853,ENSMUSP00000030212,ENSMUSP00000031131,ENSMUSP00000031355,ENSMUSP00000035055,ENSMUSP00000035155,ENSMUSP00000044168,ENSMUSP00000068374,ENSMUSP00000080038,ENSMUSP00000083281,ENSMUSP00000099398,ENSMUSP00000100025,ENSMUSP00000102904,ENSMUSP00000103222,ENSMUSP00000113521,…	Ank1,Ap2a2,Ap2s1,Cntnap1,Dctn4,Dlg4,Dnm2,Mpc2,Mtap1b,Mtap4,Mtch2,Pacsin1,Rab11fip3,Rab1b,Rab6b,Ryr2,Sh3gl2,Snx27,Srcin1,Stam,Syngap1,Tollip,Uchl1,Uso1
GO.0033036	macromolecule localization	24	0.0236	ENSMUSP00000001950,ENSMUSP00000016072,ENSMUSP00000018700,ENSMUSP00000020008,ENSMUSP00000020343,ENSMUSP00000021750,ENSMUSP00000025804,ENSMUSP00000028102,ENSMUSP00000031355,ENSMUSP00000032508,ENSMUSP00000035155,ENSMUSP00000044168,ENSMUSP00000047667,ENSMUSP00000054309,ENSMUSP00000078971,ENSMUSP00000080038,ENSMUSP00000083281,ENSMUSP00000099398,ENSMUSP00000100025,ENSMUSP00000102904,ENSMUSP00000113571,…	Ank1,Ap2s1,Ap3m2,Cntnap1,Dlg4,Dnm2,Fkbp4,Gopc,Kif5c,Mlc1,Mtch2,Pacsin1,Pitpnm1,Rab1b,Rab21,Rab6b,Rrbp1,Ryr2,Slc27a4,Snx27,Stam,Syngap1,Tollip,Uso1
GO.0007018	microtubule-based movement	7	0.0253	ENSMUSP00000020343,ENSMUSP00000028102,ENSMUSP00000031131,ENSMUSP00000035055,ENSMUSP00000068374,ENSMUSP00000112715,ENSMUSP00000128446	Ap3m2,Kif2a,Kif5c,Mtap1b,Mtap4,Rab21,Uchl1
GO.0034329	cell junction assembly	5	0.0253	ENSMUSP00000022622,ENSMUSP00000062392,ENSMUSP00000099398,ENSMUSP00000099991,ENSMUSP00000106534	Arhgef7,Cntnap1,Pdpk1,Prkca,Ptk2b
GO.0043648	dicarboxylic acid metabolic process	5	0.0253	ENSMUSP00000021443,ENSMUSP00000022322,ENSMUSP00000036178,ENSMUSP00000060346,ENSMUSP00000106481	Dld,Dlst,Glud1,Mthfd1,Mthfd1l
GO.0006897	endocytosis	10	0.0265	ENSMUSP00000003038,ENSMUSP00000020769,ENSMUSP00000030212,ENSMUSP00000044168,ENSMUSP00000047667,ENSMUSP00000083281,ENSMUSP00000086948,ENSMUSP00000109635,ENSMUSP00000128871,ENSMUSP00000129739	Aak1,Ap2a2,Ap2s1,Csnk1a1,Dbnl,Eps15l1,Itsn1,Mlc1,Pacsin1,Sh3gl2
GO.0007154	cell communication	40	0.0265	ENSMUSP00000000109,ENSMUSP00000001950,ENSMUSP00000005164,ENSMUSP00000016072,ENSMUSP00000018700,ENSMUSP00000019975,ENSMUSP00000020343,ENSMUSP00000020769,ENSMUSP00000020904,ENSMUSP00000021750,ENSMUSP00000022286,ENSMUSP00000022622,ENSMUSP00000025804,ENSMUSP00000027373,ENSMUSP00000030787,ENSMUSP00000031131,ENSMUSP00000032508,ENSMUSP00000035155,ENSMUSP00000036924,ENSMUSP00000037210,ENSMUSP00000040431,…	Ank1,Arhgef7,Ccar2,Cntn1,Cntnap1,Csnk1a1,Csnk2a1,Dbnl,Dclk1,Dido1,Dlg4,Fkbp4,Git1,Gja1,Itsn1,Ndufs4,Pacsin1,Pdpk1,Ppm1f,Prkacb,Prkca,Ptk2b,Rab1b,Rab21,Rab6b,Rasgrp2,Rheb,Rock2,Rps6,Rrbp1,Ryr2,Snx27,Srgap2,Strn,Stub1,Syngap1,Tollip,Uchl1,Usp14,Wasf1
GO.0019538	protein metabolic process	38	0.0265	ENSMUSP00000001566,ENSMUSP00000003521,ENSMUSP00000003612,ENSMUSP00000005164,ENSMUSP00000020904,ENSMUSP00000022622,ENSMUSP00000022842,ENSMUSP00000025354,ENSMUSP00000028758,ENSMUSP00000032508,ENSMUSP00000036747,ENSMUSP00000040246,ENSMUSP00000040431,ENSMUSP00000048836,ENSMUSP00000050034,ENSMUSP00000062392,ENSMUSP00000064048,ENSMUSP00000070019,ENSMUSP00000070946,ENSMUSP00000071720,ENSMUSP00000076336,…	Aak1,C1qa,C1qb,C1qc,Camk2g,Cct4,Cct5,Csnk1a1,Csnk2a1,Dclk1,Ddx3y,Dld,Dusp3,Eif2s2,Fkbp4,Hspa4l,Iars,Itpka,Mars,Pdpk1,Pggt1b,Prkacb,Prkca,Prkcb,Ptk2b,Ptprs,Ptprz1,Rock2,Rpl17,Rpn2,Rps11,Rps6,Rps8,Sars,Stub1,Tubb5,Usp14,Xpnpep1
GO.0044700	single organism signaling	39	0.0265	ENSMUSP00000000109,ENSMUSP00000001950,ENSMUSP00000005164,ENSMUSP00000016072,ENSMUSP00000018700,ENSMUSP00000019975,ENSMUSP00000020343,ENSMUSP00000020769,ENSMUSP00000020904,ENSMUSP00000021750,ENSMUSP00000022286,ENSMUSP00000022622,ENSMUSP00000025804,ENSMUSP00000027373,ENSMUSP00000030787,ENSMUSP00000032508,ENSMUSP00000035155,ENSMUSP00000036924,ENSMUSP00000037210,ENSMUSP00000040431,ENSMUSP00000041135,…	Ank1,Arhgef7,Ccar2,Cntn1,Cntnap1,Csnk1a1,Csnk2a1,Dbnl,Dclk1,Dido1,Dlg4,Fkbp4,Git1,Gja1,Itsn1,Ndufs4,Pacsin1,Pdpk1,Ppm1f,Prkacb,Prkca,Ptk2b,Rab1b,Rab21,Rab6b,Rasgrp2,Rheb,Rock2,Rps6,Rrbp1,Ryr2,Snx27,Srgap2,Strn,Stub1,Syngap1,Tollip,Usp14,Wasf1
GO.0009108	coenzyme biosynthetic process	5	0.027	ENSMUSP00000021443,ENSMUSP00000034567,ENSMUSP00000036178,ENSMUSP00000085523,ENSMUSP00000106481	Dlat,Dld,Mthfd1,Mthfd1l,Ndufa9
GO.0060996	dendritic spine development	3	0.0274	ENSMUSP00000018700,ENSMUSP00000037210,ENSMUSP00000095195	Dlg4,Git1,Srgap2
GO.0006518	peptide metabolic process	10	0.0293	ENSMUSP00000003521,ENSMUSP00000070946,ENSMUSP00000078654,ENSMUSP00000088729,ENSMUSP00000096777,ENSMUSP00000099685,ENSMUSP00000099757,ENSMUSP00000099878,ENSMUSP00000126806,ENSMUSP00000130666	Ddx3y,Eif2s2,Iars,Mars,Rpl17,Rps11,Rps6,Rps8,Sars,Xpnpep1
GO.0048518	positive regulation of biological process	48	0.0298	ENSMUSP00000000109,ENSMUSP00000001950,ENSMUSP00000003612,ENSMUSP00000018156,ENSMUSP00000018700,ENSMUSP00000019975,ENSMUSP00000020343,ENSMUSP00000020904,ENSMUSP00000021750,ENSMUSP00000022108,ENSMUSP00000022286,ENSMUSP00000022322,ENSMUSP00000022622,ENSMUSP00000025354,ENSMUSP00000025804,ENSMUSP00000025904,ENSMUSP00000027226,ENSMUSP00000027373,ENSMUSP00000028619,ENSMUSP00000028758,ENSMUSP00000030787,…	Aak1,Actr3b,Arhgef33,Asap1,C1qa,C1qb,C1qc,Ccar2,Cntn1,Csnk2a1,Dlg4,Dnm2,Dusp3,Git1,Glud1,Hapln1,Hnrnpd,Hsd17b12,Itpka,Itsn1,Khdrbs2,Mlc1,Mtap1a,Mtap1b,Ndufs4,Pdpk1,Pggt1b,Ppm1f,Prdx5,Prkca,Prkcb,Ptk2b,Rab1b,Rab21,Rac3,Rasgrp2,Rheb,Rock2,Rps6,Ryr2,Srcin1,Srgap2,Stam,Stub1,Syngap1,Tnr,Tollip,Wasf1
GO.0043623	cellular protein complex assembly	8	0.0302	ENSMUSP00000001566,ENSMUSP00000021639,ENSMUSP00000022286,ENSMUSP00000022622,ENSMUSP00000032508,ENSMUSP00000042342,ENSMUSP00000060246,ENSMUSP00000075178	Fkbp4,Ndufs4,Ptk2b,Tubal3,Tubb2a,Tubb2b,Tubb4b,Tubb5
GO.0000904	cell morphogenesis involved in differentiation	11	0.0314	ENSMUSP00000018700,ENSMUSP00000020904,ENSMUSP00000021466,ENSMUSP00000031131,ENSMUSP00000050034,ENSMUSP00000064536,ENSMUSP00000068374,ENSMUSP00000088056,ENSMUSP00000095195,ENSMUSP00000103222,ENSMUSP00000110593	Atl1,Dcc,Dclk1,Dlg4,Gja1,Mtap1b,Ptprz1,Rock2,Srcin1,Srgap2,Uchl1
GO.0043933	macromolecular complex subunit organization	23	0.0323	ENSMUSP00000018700,ENSMUSP00000020008,ENSMUSP00000020769,ENSMUSP00000021466,ENSMUSP00000021639,ENSMUSP00000022286,ENSMUSP00000022622,ENSMUSP00000027373,ENSMUSP00000032508,ENSMUSP00000035055,ENSMUSP00000042342,ENSMUSP00000044168,ENSMUSP00000047667,ENSMUSP00000060246,ENSMUSP00000062392,ENSMUSP00000064536,ENSMUSP00000070019,ENSMUSP00000071720,ENSMUSP00000075178,ENSMUSP00000085578,ENSMUSP00000099878,…	Actr3b,Atl1,Camk2g,Dbnl,Dlg4,Fkbp4,Gja1,Gopc,Kcnab2,Kif2a,Mlc1,Mtap4,Ndufs4,Pacsin1,Ppm1f,Prkca,Prkcb,Ptk2b,Rps6,Tubal3,Tubb2a,Tubb2b,Tubb4b
GO.0006520	cellular amino acid metabolic process	8	0.0338	ENSMUSP00000021443,ENSMUSP00000022322,ENSMUSP00000029259,ENSMUSP00000036178,ENSMUSP00000060346,ENSMUSP00000099685,ENSMUSP00000126806,ENSMUSP00000130666	Dlst,Glud1,Iars,Mars,Mccc1,Mthfd1,Mthfd1l,Sars
GO.0006469	negative regulation of protein kinase activity	7	0.0342	ENSMUSP00000003079,ENSMUSP00000003612,ENSMUSP00000027373,ENSMUSP00000031131,ENSMUSP00000062392,ENSMUSP00000099991,ENSMUSP00000103222	Dusp3,Pdpk1,Ppm1f,Prkar2b,Prkca,Srcin1,Uchl1
GO.0006928	movement of cell or subcellular component	17	0.0348	ENSMUSP00000020343,ENSMUSP00000028102,ENSMUSP00000031131,ENSMUSP00000035055,ENSMUSP00000050034,ENSMUSP00000062392,ENSMUSP00000064536,ENSMUSP00000068374,ENSMUSP00000075178,ENSMUSP00000095195,ENSMUSP00000099991,ENSMUSP00000105173,ENSMUSP00000106534,ENSMUSP00000107298,ENSMUSP00000110593,ENSMUSP00000112715,ENSMUSP00000128446	Ap3m2,Arhgef7,Dcc,Dclk1,Gja1,Kif2a,Kif5c,Mtap1b,Mtap4,Pdpk1,Prkca,Rab21,Srgap2,Tnr,Tubb2b,Uchl1,Vcan
GO.0051649	establishment of localization in cell	20	0.0348	ENSMUSP00000003038,ENSMUSP00000021750,ENSMUSP00000025505,ENSMUSP00000025804,ENSMUSP00000027853,ENSMUSP00000030212,ENSMUSP00000031131,ENSMUSP00000031355,ENSMUSP00000035055,ENSMUSP00000035155,ENSMUSP00000044168,ENSMUSP00000068374,ENSMUSP00000083281,ENSMUSP00000100025,ENSMUSP00000102904,ENSMUSP00000103222,ENSMUSP00000113521,ENSMUSP00000113571,ENSMUSP00000121851,ENSMUSP00000133564	Ank1,Ap2a2,Ap2s1,Dctn4,Dnm2,Mpc2,Mtap1b,Mtap4,Mtch2,Pacsin1,Rab11fip3,Rab1b,Rab6b,Ryr2,Sh3gl2,Snx27,Srcin1,Stam,Uchl1,Uso1
GO.0044237	cellular metabolic process	63	0.0355	ENSMUSP00000001566,ENSMUSP00000001834,ENSMUSP00000001950,ENSMUSP00000003079,ENSMUSP00000003521,ENSMUSP00000003612,ENSMUSP00000005164,ENSMUSP00000018700,ENSMUSP00000020008,ENSMUSP00000020522,ENSMUSP00000020904,ENSMUSP00000021443,ENSMUSP00000022322,ENSMUSP00000022622,ENSMUSP00000022842,ENSMUSP00000023112,ENSMUSP00000025354,ENSMUSP00000025804,ENSMUSP00000025904,ENSMUSP00000027226,ENSMUSP00000027853,…	Aak1,Ak1,Ank1,Camk2g,Ccar2,Cct4,Cct5,Csnk1a1,Csnk2a1,D10Wsu52e,Dclk1,Ddx3y,Dido1,Dlat,Dlg4,Dlst,Dusp3,Eif2s2,Fkbp4,Glud1,Gopc,Hnrnpd,Hsd17b12,Hspa4l,Iars,Kcnab2,Khdrbs2,Mars,Mccc1,Mpc2,Mpp6,Mthfd1,Mthfd1l,Ndufa9,Pdpk1,Pfkl,Pggt1b,Pmm1,Prdx5,Prkacb,Prkar2b,Prkca,Prkcb,Ptgr2,Ptk2b,Ptprs,Ptprz1,Rab1b,Rock2,Rpl17,Rpn2,Rps11,Rps6,Rps8,Sars,Slc27a4,Stub1,Syncrip,Tollip,Tubb5,Uqcr10,Usp14,Xpnpep1
GO.0006090	pyruvate metabolic process	4	0.0391	ENSMUSP00000020522,ENSMUSP00000027853,ENSMUSP00000034567,ENSMUSP00000106481	Dlat,Dld,Mpc2,Pfkl
GO.0006733	oxidoreduction coenzyme metabolic process	5	0.0391	ENSMUSP00000020522,ENSMUSP00000025904,ENSMUSP00000060346,ENSMUSP00000085523,ENSMUSP00000101273	Dlst,Kcnab2,Ndufa9,Pfkl,Prdx5
GO.0044267	cellular protein metabolic process	33	0.0393	ENSMUSP00000001566,ENSMUSP00000003521,ENSMUSP00000003612,ENSMUSP00000005164,ENSMUSP00000020904,ENSMUSP00000022622,ENSMUSP00000022842,ENSMUSP00000025354,ENSMUSP00000028758,ENSMUSP00000032508,ENSMUSP00000040431,ENSMUSP00000050034,ENSMUSP00000062392,ENSMUSP00000064048,ENSMUSP00000070019,ENSMUSP00000071720,ENSMUSP00000076336,ENSMUSP00000078654,ENSMUSP00000086948,ENSMUSP00000088056,ENSMUSP00000088729,…	Aak1,Camk2g,Cct4,Cct5,Csnk1a1,Csnk2a1,Dclk1,Ddx3y,Dusp3,Eif2s2,Fkbp4,Hspa4l,Iars,Itpka,Mars,Pdpk1,Pggt1b,Prkacb,Prkca,Prkcb,Ptk2b,Ptprs,Ptprz1,Rock2,Rpl17,Rpn2,Rps11,Rps6,Rps8,Sars,Stub1,Tubb5,Usp14
GO.0010770	positive regulation of cell morphogenesis involved in differentiation	6	0.0438	ENSMUSP00000018156,ENSMUSP00000020343,ENSMUSP00000028758,ENSMUSP00000068374,ENSMUSP00000106534,ENSMUSP00000133564	Arhgef7,Dnm2,Itpka,Mtap1b,Rab21,Rac3
GO.0010769	regulation of cell morphogenesis involved in differentiation	8	0.0475	ENSMUSP00000018156,ENSMUSP00000028758,ENSMUSP00000068374,ENSMUSP00000080038,ENSMUSP00000103222,ENSMUSP00000106534,ENSMUSP00000107298,ENSMUSP00000132918	Arhgef7,Itpka,Mtap1b,Omg,Rac3,Srcin1,Syngap1,Tnr
GO.0006084	acetyl-CoA metabolic process	3	0.05	ENSMUSP00000034567,ENSMUSP00000060346,ENSMUSP00000106481	Dlat,Dld,Dlst
GO.0009743	response to carbohydrate	6	0.05	ENSMUSP00000020522,ENSMUSP00000022622,ENSMUSP00000062392,ENSMUSP00000064536,ENSMUSP00000070019,ENSMUSP00000085523	Gja1,Ndufa9,Pfkl,Prkca,Prkcb,Ptk2b
GO.0048041	focal adhesion assembly	3	0.05	ENSMUSP00000022622,ENSMUSP00000099991,ENSMUSP00000106534	Arhgef7,Pdpk1,Ptk2b

## Sheet: Supplementary Data 7c
Supplementary Data 7c. Gene ontology (GO) terms in Molecular Function significantly enriched in the AIDA-1 interactome from StringDB.
#pathway ID	Molecular Function	observed gene count	false discovery rate	matching proteins in your network (IDs)	matching proteins in your network (labels)
GO.0097367	carbohydrate derivative binding	53	1.3e-15	ENSMUSP00000000109,ENSMUSP00000001566,ENSMUSP00000001834,ENSMUSP00000003079,ENSMUSP00000005014,ENSMUSP00000005164,ENSMUSP00000007738,ENSMUSP00000018156,ENSMUSP00000020343,ENSMUSP00000020522,ENSMUSP00000020904,ENSMUSP00000021142,ENSMUSP00000021443,ENSMUSP00000021466,ENSMUSP00000021639,ENSMUSP00000022108,ENSMUSP00000022322,ENSMUSP00000022622,ENSMUSP00000022842,ENSMUSP00000025804,ENSMUSP00000028102,…	Aak1,Actr1a,Actr3b,Ak1,Atl1,Atp2a3,Camk2g,Cct4,Cct5,Cmpk1,Cntn1,Csnk1a1,Csnk2a1,D10Wsu52e,Dclk1,Ddx3y,Dnm2,Fkbp4,Glud1,Hapln1,Hapln2,Hapln4,Hsd17b12,Hspa4l,Iars,Itpka,Kif2a,Kif5c,Mars,Mccc1,Mthfd1,Mthfd1l,Pdpk1,Pfkl,Prkacb,Prkar2b,Prkca,Prkcb,Ptk2b,Rab1b,Rab21,Rab6b,Rac3,Rheb,Rock2,Sars,Tubal3,Tubb2a,Tubb2b,Tubb4b,Tubb5,Vcan,Vwa8
GO.0000166	nucleotide binding	52	1.06e-14	ENSMUSP00000001566,ENSMUSP00000001834,ENSMUSP00000003079,ENSMUSP00000005164,ENSMUSP00000018156,ENSMUSP00000020343,ENSMUSP00000020522,ENSMUSP00000020904,ENSMUSP00000021142,ENSMUSP00000021443,ENSMUSP00000021466,ENSMUSP00000021639,ENSMUSP00000022322,ENSMUSP00000022622,ENSMUSP00000022842,ENSMUSP00000025804,ENSMUSP00000028102,ENSMUSP00000028758,ENSMUSP00000029259,ENSMUSP00000030491,ENSMUSP00000030787,…	Aak1,Actr1a,Actr3b,Ak1,Atl1,Atp2a3,Camk2g,Cct4,Cct5,Cmpk1,Csnk1a1,Csnk2a1,D10Wsu52e,Dclk1,Ddx3y,Dld,Dnm2,Fkbp4,Glud1,Hnrnpd,Hnrnph2,Hspa4l,Iars,Itpka,Kif2a,Kif5c,Mars,Mccc1,Mthfd1,Mthfd1l,Pdpk1,Pfkl,Prkacb,Prkar2b,Prkca,Prkcb,Ptk2b,Rab1b,Rab21,Rab6b,Rac3,Rheb,Rock2,Sars,Slc27a4,Syncrip,Tubal3,Tubb2a,Tubb2b,Tubb4b,Tubb5,Vwa8
GO.0032555	purine ribonucleotide binding	47	1.06e-14	ENSMUSP00000001566,ENSMUSP00000001834,ENSMUSP00000003079,ENSMUSP00000005164,ENSMUSP00000018156,ENSMUSP00000020343,ENSMUSP00000020522,ENSMUSP00000020904,ENSMUSP00000021142,ENSMUSP00000021443,ENSMUSP00000021466,ENSMUSP00000021639,ENSMUSP00000022322,ENSMUSP00000022622,ENSMUSP00000022842,ENSMUSP00000025804,ENSMUSP00000028102,ENSMUSP00000028758,ENSMUSP00000029259,ENSMUSP00000030491,ENSMUSP00000030787,…	Aak1,Actr1a,Actr3b,Ak1,Atl1,Atp2a3,Camk2g,Cct4,Cct5,Cmpk1,Csnk1a1,Csnk2a1,D10Wsu52e,Dclk1,Ddx3y,Dnm2,Fkbp4,Glud1,Hspa4l,Iars,Itpka,Kif2a,Kif5c,Mars,Mccc1,Mthfd1,Mthfd1l,Pdpk1,Pfkl,Prkacb,Prkar2b,Prkca,Prkcb,Ptk2b,Rab1b,Rab21,Rab6b,Rac3,Rheb,Rock2,Sars,Tubal3,Tubb2a,Tubb2b,Tubb4b,Tubb5,Vwa8
GO.0043168	anion binding	55	1.2e-14	ENSMUSP00000001566,ENSMUSP00000001834,ENSMUSP00000003079,ENSMUSP00000005164,ENSMUSP00000018156,ENSMUSP00000020343,ENSMUSP00000020522,ENSMUSP00000020904,ENSMUSP00000021142,ENSMUSP00000021443,ENSMUSP00000021466,ENSMUSP00000021639,ENSMUSP00000022322,ENSMUSP00000022622,ENSMUSP00000022842,ENSMUSP00000025804,ENSMUSP00000028102,ENSMUSP00000028619,ENSMUSP00000028758,ENSMUSP00000029259,ENSMUSP00000030491,…	Aak1,Actr1a,Actr3b,Ak1,Asap1,Atl1,Atp2a3,Camk2g,Cct4,Cct5,Cmpk1,Csnk1a1,Csnk2a1,D10Wsu52e,Dclk1,Ddx3y,Dld,Dnm2,Fkbp4,Glud1,Hsd17b12,Hspa4l,Iars,Itpka,Kif2a,Kif5c,Mars,Mccc1,Mthfd1,Mthfd1l,Pacsin1,Pdpk1,Pfkl,Pitpnm1,Pitpnm2,Plcl1,Prkacb,Prkar2b,Prkca,Prkcb,Ptk2b,Rab1b,Rab21,Rab6b,Rac3,Rheb,Rock2,Sars,Snx27,Tubal3,Tubb2a,Tubb2b,Tubb4b,Tubb5,Vwa8
GO.0032550	purine ribonucleoside binding	46	1.25e-14	ENSMUSP00000001566,ENSMUSP00000001834,ENSMUSP00000005164,ENSMUSP00000018156,ENSMUSP00000020343,ENSMUSP00000020522,ENSMUSP00000020904,ENSMUSP00000021142,ENSMUSP00000021443,ENSMUSP00000021466,ENSMUSP00000021639,ENSMUSP00000022322,ENSMUSP00000022622,ENSMUSP00000022842,ENSMUSP00000025804,ENSMUSP00000028102,ENSMUSP00000028758,ENSMUSP00000029259,ENSMUSP00000030491,ENSMUSP00000030787,ENSMUSP00000032508,…	Aak1,Actr1a,Actr3b,Ak1,Atl1,Atp2a3,Camk2g,Cct4,Cct5,Cmpk1,Csnk1a1,Csnk2a1,D10Wsu52e,Dclk1,Ddx3y,Dnm2,Fkbp4,Glud1,Hspa4l,Iars,Itpka,Kif2a,Kif5c,Mars,Mccc1,Mthfd1,Mthfd1l,Pdpk1,Pfkl,Prkacb,Prkca,Prkcb,Ptk2b,Rab1b,Rab21,Rab6b,Rac3,Rheb,Rock2,Sars,Tubal3,Tubb2a,Tubb2b,Tubb4b,Tubb5,Vwa8
GO.0035639	purine ribonucleoside triphosphate binding	46	1.25e-14	ENSMUSP00000001566,ENSMUSP00000001834,ENSMUSP00000005164,ENSMUSP00000018156,ENSMUSP00000020343,ENSMUSP00000020522,ENSMUSP00000020904,ENSMUSP00000021142,ENSMUSP00000021443,ENSMUSP00000021466,ENSMUSP00000021639,ENSMUSP00000022322,ENSMUSP00000022622,ENSMUSP00000022842,ENSMUSP00000025804,ENSMUSP00000028102,ENSMUSP00000028758,ENSMUSP00000029259,ENSMUSP00000030491,ENSMUSP00000030787,ENSMUSP00000032508,…	Aak1,Actr1a,Actr3b,Ak1,Atl1,Atp2a3,Camk2g,Cct4,Cct5,Cmpk1,Csnk1a1,Csnk2a1,D10Wsu52e,Dclk1,Ddx3y,Dnm2,Fkbp4,Glud1,Hspa4l,Iars,Itpka,Kif2a,Kif5c,Mars,Mccc1,Mthfd1,Mthfd1l,Pdpk1,Pfkl,Prkacb,Prkca,Prkcb,Ptk2b,Rab1b,Rab21,Rab6b,Rac3,Rheb,Rock2,Sars,Tubal3,Tubb2a,Tubb2b,Tubb4b,Tubb5,Vwa8
GO.0036094	small molecule binding	53	7.83e-14	ENSMUSP00000001566,ENSMUSP00000001834,ENSMUSP00000003079,ENSMUSP00000005164,ENSMUSP00000018156,ENSMUSP00000020343,ENSMUSP00000020522,ENSMUSP00000020904,ENSMUSP00000021142,ENSMUSP00000021443,ENSMUSP00000021466,ENSMUSP00000021639,ENSMUSP00000022322,ENSMUSP00000022622,ENSMUSP00000022842,ENSMUSP00000025804,ENSMUSP00000028102,ENSMUSP00000028758,ENSMUSP00000029259,ENSMUSP00000030491,ENSMUSP00000030787,…	Aak1,Actr1a,Actr3b,Ak1,Atl1,Atp2a3,Camk2g,Cct4,Cct5,Cmpk1,Csnk1a1,Csnk2a1,D10Wsu52e,Dclk1,Ddx3y,Dld,Dnm2,Fkbp4,Glud1,Hnrnpd,Hnrnph2,Hspa4l,Iars,Itpka,Kif2a,Kif5c,Mars,Mccc1,Mthfd1,Mthfd1l,Pdpk1,Pfkl,Plcl1,Prkacb,Prkar2b,Prkca,Prkcb,Ptk2b,Rab1b,Rab21,Rab6b,Rac3,Rheb,Rock2,Sars,Slc27a4,Syncrip,Tubal3,Tubb2a,Tubb2b,Tubb4b,Tubb5,Vwa8
GO.0005488	binding	107	1.79e-13	ENSMUSP00000000109,ENSMUSP00000001566,ENSMUSP00000001834,ENSMUSP00000001950,ENSMUSP00000002923,ENSMUSP00000003038,ENSMUSP00000003079,ENSMUSP00000003612,ENSMUSP00000005014,ENSMUSP00000005164,ENSMUSP00000007738,ENSMUSP00000018156,ENSMUSP00000018700,ENSMUSP00000019975,ENSMUSP00000020008,ENSMUSP00000020343,ENSMUSP00000020522,ENSMUSP00000020769,ENSMUSP00000020904,ENSMUSP00000021142,ENSMUSP00000021443,…	Aak1,Actr1a,Actr3b,Adprh,Ak1,Ank1,Anks1b,Ap2a2,Arhgef7,Asap1,Atl1,Atp2a3,Bsn,C1qb,Camk2g,Ccar2,Cct4,Cct5,Cmpk1,Cntn1,Cntnap1,Csnk1a1,Csnk2a1,Cyc1,D10Wsu52e,Dbnl,Dclk1,Dctn4,Ddx3y,Dld,Dlg4,Dlgap3,Dnm2,Dusp3,Eif2s2,Eps15l1,Fkbp4,Git1,Gja1,Glud1,Gopc,Hapln1,Hapln2,Hapln4,Hsd17b12,Hspa4l,Iars,Itpka,Kcnab2,Khdrbs2,Kif2a,Kif5c,Mars,Mccc1,Mlc1,Mtap1a,Mtap1b,Mtap4,Mthfd1,Mthfd1l,Ndufa9,Omg,Pacsin1,Pdpk1,…
GO.0032559	adenyl ribonucleotide binding	35	1.83e-09	ENSMUSP00000001834,ENSMUSP00000003079,ENSMUSP00000005164,ENSMUSP00000020522,ENSMUSP00000020904,ENSMUSP00000021142,ENSMUSP00000021443,ENSMUSP00000022322,ENSMUSP00000022622,ENSMUSP00000022842,ENSMUSP00000028102,ENSMUSP00000028758,ENSMUSP00000029259,ENSMUSP00000030491,ENSMUSP00000032508,ENSMUSP00000036178,ENSMUSP00000039844,ENSMUSP00000048925,ENSMUSP00000050034,ENSMUSP00000062392,ENSMUSP00000068479,…	Aak1,Actr1a,Actr3b,Ak1,Atp2a3,Camk2g,Cct4,Cct5,Cmpk1,Csnk1a1,Csnk2a1,D10Wsu52e,Dclk1,Ddx3y,Fkbp4,Glud1,Hspa4l,Iars,Itpka,Kif2a,Kif5c,Mars,Mccc1,Mthfd1,Mthfd1l,Pdpk1,Pfkl,Prkacb,Prkar2b,Prkca,Prkcb,Ptk2b,Rock2,Sars,Vwa8
GO.0043167	ion binding	71	2.6e-09	ENSMUSP00000001566,ENSMUSP00000001834,ENSMUSP00000002923,ENSMUSP00000003079,ENSMUSP00000005164,ENSMUSP00000018156,ENSMUSP00000020343,ENSMUSP00000020522,ENSMUSP00000020904,ENSMUSP00000021142,ENSMUSP00000021443,ENSMUSP00000021466,ENSMUSP00000021639,ENSMUSP00000021750,ENSMUSP00000022322,ENSMUSP00000022622,ENSMUSP00000022842,ENSMUSP00000023112,ENSMUSP00000023210,ENSMUSP00000025354,ENSMUSP00000025804,…	Aak1,Actr1a,Actr3b,Adprh,Ak1,Asap1,Atl1,Atp2a3,Bsn,Camk2g,Cct4,Cct5,Cmpk1,Csnk1a1,Csnk2a1,Cyc1,D10Wsu52e,Dclk1,Ddx3y,Dido1,Dld,Dnm2,Eif2s2,Eps15l1,Fkbp4,Git1,Glud1,Hsd17b12,Hspa4l,Iars,Itpka,Itsn1,Kif2a,Kif5c,Mars,Mccc1,Mthfd1,Mthfd1l,Pacsin1,Pdpk1,Pfkl,Pggt1b,Pitpnm1,Pitpnm2,Plcl1,Pmm1,Ppm1f,Prkacb,Prkar2b,Prkca,Prkcb,Ptk2b,Rab11fip3,Rab1b,Rab21,Rab6b,Rac3,Rasgrp2,Rheb,Rock2,Ryr2,Sars,Snx27,Tuba…
GO.0005524	ATP binding	34	4.1e-09	ENSMUSP00000001834,ENSMUSP00000005164,ENSMUSP00000020522,ENSMUSP00000020904,ENSMUSP00000021142,ENSMUSP00000021443,ENSMUSP00000022322,ENSMUSP00000022622,ENSMUSP00000022842,ENSMUSP00000028102,ENSMUSP00000028758,ENSMUSP00000029259,ENSMUSP00000030491,ENSMUSP00000032508,ENSMUSP00000036178,ENSMUSP00000039844,ENSMUSP00000048925,ENSMUSP00000050034,ENSMUSP00000062392,ENSMUSP00000068479,ENSMUSP00000070019,…	Aak1,Actr1a,Actr3b,Ak1,Atp2a3,Camk2g,Cct4,Cct5,Cmpk1,Csnk1a1,Csnk2a1,D10Wsu52e,Dclk1,Ddx3y,Fkbp4,Glud1,Hspa4l,Iars,Itpka,Kif2a,Kif5c,Mars,Mccc1,Mthfd1,Mthfd1l,Pdpk1,Pfkl,Prkacb,Prkca,Prkcb,Ptk2b,Rock2,Sars,Vwa8
GO.0003674	molecular_function	108	2.51e-08	ENSMUSP00000000109,ENSMUSP00000001834,ENSMUSP00000001950,ENSMUSP00000003079,ENSMUSP00000003612,ENSMUSP00000005014,ENSMUSP00000005164,ENSMUSP00000007738,ENSMUSP00000011058,ENSMUSP00000018156,ENSMUSP00000018700,ENSMUSP00000019975,ENSMUSP00000020008,ENSMUSP00000020343,ENSMUSP00000020522,ENSMUSP00000020769,ENSMUSP00000020904,ENSMUSP00000021142,ENSMUSP00000021443,ENSMUSP00000021466,ENSMUSP00000021639,…	Aak1,Actr1a,Actr3b,Ak1,Ank1,Anks1b,Ap2s1,Arhgef33,Arhgef7,Asap1,Atl1,Atp2a3,Bsn,C1qb,Camk2g,Ccar2,Cct4,Cct5,Clcc1,Cmpk1,Cntn1,Cntnap1,Csnk1a1,Csnk2a1,Cyc1,D10Wsu52e,Dbnl,Dclk1,Dctn4,Ddx3y,Dlat,Dlg4,Dlgap3,Dlst,Dusp3,Eif2s2,Eps15l1,Fkbp4,Git1,Gja1,Glud1,Gopc,Hapln1,Hapln2,Hapln4,Hsd17b12,Hspa4l,Khdrbs2,Kif2a,Kif5c,Mars,Mpp6,Mtap1a,Mtap1b,Mtap4,Mthfd1,Mthfd1l,Ndufa9,Ndufb4,Ndufs4,Omg,Pacsin1,Pdhx,P…
GO.0005515	protein binding	63	9.67e-08	ENSMUSP00000000109,ENSMUSP00000001566,ENSMUSP00000001834,ENSMUSP00000001950,ENSMUSP00000003038,ENSMUSP00000003079,ENSMUSP00000003612,ENSMUSP00000005164,ENSMUSP00000018156,ENSMUSP00000018700,ENSMUSP00000019975,ENSMUSP00000020008,ENSMUSP00000020522,ENSMUSP00000020769,ENSMUSP00000021466,ENSMUSP00000021750,ENSMUSP00000022622,ENSMUSP00000022842,ENSMUSP00000025505,ENSMUSP00000025904,ENSMUSP00000027226,…	Aak1,Ank1,Anks1b,Ap2a2,Arhgef7,Atl1,C1qb,Camk2g,Ccar2,Cct5,Cntn1,Cntnap1,D10Wsu52e,Dbnl,Dctn4,Dlg4,Dnm2,Dusp3,Fkbp4,Git1,Gja1,Gopc,Hsd17b12,Iars,Itpka,Itsn1,Kcnab2,Khdrbs2,Mlc1,Mtap1a,Mtap1b,Mtap4,Mthfd1l,Ndufa9,Omg,Pacsin1,Pdpk1,Pfkl,Plcl1,Prdx5,Prkacb,Prkar2b,Prkca,Prkcb,Ptk2b,Rab11fip3,Rab6b,Rac3,Rheb,Rps6,Ryr2,Sh3gl2,Srcin1,Srgap2,Strn,Stub1,Tollip,Tubb5,Uchl1,Usp14,Vcan,Wasf1,Xpnpep1
GO.0003824	catalytic activity	65	1.35e-07	ENSMUSP00000001566,ENSMUSP00000001834,ENSMUSP00000002923,ENSMUSP00000003612,ENSMUSP00000005164,ENSMUSP00000011058,ENSMUSP00000018156,ENSMUSP00000018700,ENSMUSP00000020343,ENSMUSP00000020522,ENSMUSP00000020904,ENSMUSP00000021142,ENSMUSP00000021443,ENSMUSP00000021466,ENSMUSP00000021639,ENSMUSP00000022286,ENSMUSP00000022322,ENSMUSP00000022622,ENSMUSP00000023112,ENSMUSP00000023514,ENSMUSP00000025354,…	Aak1,Adprh,Ak1,Atl1,Atp2a3,Camk2g,Cmpk1,Csnk1a1,Csnk2a1,D10Wsu52e,Dclk1,Ddx3y,Dlat,Dld,Dlg4,Dlst,Dnm2,Dusp3,Fkbp4,Glud1,Hsd17b12,Itpka,Kcnab2,Kif2a,Kif5c,Mars,Mpp6,Mthfd1,Mthfd1l,Ndufa9,Ndufb4,Ndufs4,Pdhx,Pdpk1,Pfkl,Pggt1b,Plcl1,Pmm1,Ppm1f,Prdx5,Prkacb,Prkca,Prkcb,Ptgr2,Ptk2b,Ptprs,Ptprz1,Rab1b,Rab21,Rab6b,Rac3,Rock2,Rpn2,Sars,Slc27a4,Stub1,Tubal3,Tubb2a,Tubb2b,Tubb4b,Tubb5,Uchl1,Usp14,Vwa8,Xpnpe…
GO.0097159	organic cyclic compound binding	61	2.8e-06	ENSMUSP00000001566,ENSMUSP00000001834,ENSMUSP00000003079,ENSMUSP00000005164,ENSMUSP00000018156,ENSMUSP00000020343,ENSMUSP00000020522,ENSMUSP00000020904,ENSMUSP00000021142,ENSMUSP00000021443,ENSMUSP00000021466,ENSMUSP00000021639,ENSMUSP00000021750,ENSMUSP00000022322,ENSMUSP00000022622,ENSMUSP00000022842,ENSMUSP00000023210,ENSMUSP00000025804,ENSMUSP00000025904,ENSMUSP00000027226,ENSMUSP00000028102,…	Aak1,Actr1a,Actr3b,Ak1,Atl1,Atp2a3,Camk2g,Ccar2,Cct4,Cct5,Cmpk1,Csnk1a1,Csnk2a1,Cyc1,D10Wsu52e,Dclk1,Ddx3y,Dido1,Dld,Dnm2,Eif2s2,Fkbp4,Glud1,Hspa4l,Iars,Itpka,Khdrbs2,Kif2a,Kif5c,Mars,Mccc1,Mtap4,Mthfd1,Mthfd1l,Pdpk1,Pfkl,Prdx5,Prkacb,Prkar2b,Prkca,Prkcb,Ptk2b,Rab1b,Rab21,Rab6b,Rac3,Rheb,Rock2,Rpl17,Rpl7a,Rps6,Ryr2,Sars,Slc27a4,Tubal3,Tubb2a,Tubb2b,Tubb4b,Tubb5,Uso1,Vwa8
GO.1901363	heterocyclic compound binding	60	4.56e-06	ENSMUSP00000001566,ENSMUSP00000001834,ENSMUSP00000003079,ENSMUSP00000005164,ENSMUSP00000018156,ENSMUSP00000020343,ENSMUSP00000020522,ENSMUSP00000020904,ENSMUSP00000021142,ENSMUSP00000021443,ENSMUSP00000021466,ENSMUSP00000021639,ENSMUSP00000022322,ENSMUSP00000022622,ENSMUSP00000022842,ENSMUSP00000023210,ENSMUSP00000025804,ENSMUSP00000025904,ENSMUSP00000027226,ENSMUSP00000028102,ENSMUSP00000028758,…	Aak1,Actr1a,Actr3b,Ak1,Atl1,Atp2a3,Camk2g,Ccar2,Cct4,Cct5,Cmpk1,Csnk1a1,Csnk2a1,Cyc1,D10Wsu52e,Dclk1,Ddx3y,Dido1,Dld,Dnm2,Eif2s2,Fkbp4,Glud1,Hspa4l,Iars,Itpka,Khdrbs2,Kif2a,Kif5c,Mars,Mccc1,Mtap4,Mthfd1,Mthfd1l,Pdpk1,Pfkl,Prdx5,Prkacb,Prkar2b,Prkca,Prkcb,Ptk2b,Rab1b,Rab21,Rab6b,Rac3,Rheb,Rock2,Rpl17,Rpl7a,Rps6,Sars,Slc27a4,Tubal3,Tubb2a,Tubb2b,Tubb4b,Tubb5,Uso1,Vwa8
GO.0005525	GTP binding	14	9.21e-06	ENSMUSP00000001566,ENSMUSP00000018156,ENSMUSP00000020343,ENSMUSP00000021466,ENSMUSP00000021639,ENSMUSP00000022322,ENSMUSP00000025804,ENSMUSP00000030787,ENSMUSP00000032508,ENSMUSP00000035155,ENSMUSP00000042342,ENSMUSP00000060246,ENSMUSP00000075178,ENSMUSP00000133564	Atl1,Dnm2,Fkbp4,Glud1,Rab1b,Rab21,Rab6b,Rac3,Rheb,Tubal3,Tubb2a,Tubb2b,Tubb4b,Tubb5
GO.0003924	GTPase activity	11	1.63e-05	ENSMUSP00000001566,ENSMUSP00000018156,ENSMUSP00000020343,ENSMUSP00000021466,ENSMUSP00000021639,ENSMUSP00000025804,ENSMUSP00000035155,ENSMUSP00000042342,ENSMUSP00000060246,ENSMUSP00000075178,ENSMUSP00000133564	Atl1,Dnm2,Rab1b,Rab21,Rab6b,Rac3,Tubal3,Tubb2a,Tubb2b,Tubb4b,Tubb5
GO.0019899	enzyme binding	26	7.89e-05	ENSMUSP00000001566,ENSMUSP00000001950,ENSMUSP00000003038,ENSMUSP00000003079,ENSMUSP00000003612,ENSMUSP00000005164,ENSMUSP00000018700,ENSMUSP00000020522,ENSMUSP00000021750,ENSMUSP00000028758,ENSMUSP00000030787,ENSMUSP00000031131,ENSMUSP00000036924,ENSMUSP00000040431,ENSMUSP00000062392,ENSMUSP00000070019,ENSMUSP00000095195,ENSMUSP00000099878,ENSMUSP00000099991,ENSMUSP00000103222,ENSMUSP00000105173,…	Ank1,Ap2a2,Arhgef7,Ccar2,Dlg4,Dusp3,Iars,Itpka,Pdpk1,Pfkl,Prkacb,Prkar2b,Prkca,Prkcb,Rab11fip3,Rheb,Rps6,Ryr2,Srcin1,Srgap2,Strn,Stub1,Tollip,Tubb5,Uchl1,Vcan
GO.0017111	nucleoside-triphosphatase activity	16	0.000486	ENSMUSP00000001566,ENSMUSP00000018156,ENSMUSP00000020343,ENSMUSP00000021142,ENSMUSP00000021466,ENSMUSP00000021639,ENSMUSP00000025804,ENSMUSP00000028102,ENSMUSP00000035155,ENSMUSP00000042342,ENSMUSP00000048925,ENSMUSP00000060246,ENSMUSP00000075178,ENSMUSP00000088729,ENSMUSP00000112715,ENSMUSP00000133564	Atl1,Atp2a3,Ddx3y,Dnm2,Kif2a,Kif5c,Rab1b,Rab21,Rab6b,Rac3,Tubal3,Tubb2a,Tubb2b,Tubb4b,Tubb5,Vwa8
GO.0016301	kinase activity	17	0.000579	ENSMUSP00000005164,ENSMUSP00000018700,ENSMUSP00000020522,ENSMUSP00000020904,ENSMUSP00000022622,ENSMUSP00000028758,ENSMUSP00000030491,ENSMUSP00000038772,ENSMUSP00000050034,ENSMUSP00000062392,ENSMUSP00000068479,ENSMUSP00000070019,ENSMUSP00000071720,ENSMUSP00000086948,ENSMUSP00000096829,ENSMUSP00000099991,ENSMUSP00000128871	Aak1,Ak1,Camk2g,Cmpk1,Csnk1a1,Csnk2a1,Dclk1,Dlg4,Itpka,Mpp6,Pdpk1,Pfkl,Prkacb,Prkca,Prkcb,Ptk2b,Rock2
GO.0019201	nucleotide kinase activity	4	0.000934	ENSMUSP00000018700,ENSMUSP00000030491,ENSMUSP00000038772,ENSMUSP00000068479	Ak1,Cmpk1,Dlg4,Mpp6
GO.0005540	hyaluronic acid binding	4	0.00103	ENSMUSP00000005014,ENSMUSP00000007738,ENSMUSP00000022108,ENSMUSP00000105173	Hapln1,Hapln2,Hapln4,Vcan
GO.0019900	kinase binding	13	0.00136	ENSMUSP00000001950,ENSMUSP00000003038,ENSMUSP00000003079,ENSMUSP00000003612,ENSMUSP00000018700,ENSMUSP00000020522,ENSMUSP00000021750,ENSMUSP00000030787,ENSMUSP00000040431,ENSMUSP00000070019,ENSMUSP00000099878,ENSMUSP00000103222,ENSMUSP00000106534	Ap2a2,Arhgef7,Dlg4,Dusp3,Pfkl,Prkar2b,Prkcb,Rheb,Rps6,Ryr2,Srcin1,Stub1,Tollip
GO.0004674	protein serine/threonine kinase activity	12	0.0021	ENSMUSP00000005164,ENSMUSP00000020904,ENSMUSP00000022622,ENSMUSP00000028758,ENSMUSP00000050034,ENSMUSP00000062392,ENSMUSP00000070019,ENSMUSP00000071720,ENSMUSP00000086948,ENSMUSP00000096829,ENSMUSP00000099991,ENSMUSP00000128871	Aak1,Camk2g,Csnk1a1,Csnk2a1,Dclk1,Itpka,Pdpk1,Prkacb,Prkca,Prkcb,Ptk2b,Rock2
GO.0032403	protein complex binding	14	0.00401	ENSMUSP00000001566,ENSMUSP00000018700,ENSMUSP00000019975,ENSMUSP00000020769,ENSMUSP00000028619,ENSMUSP00000035055,ENSMUSP00000036924,ENSMUSP00000037210,ENSMUSP00000047667,ENSMUSP00000085523,ENSMUSP00000086948,ENSMUSP00000089728,ENSMUSP00000092223,ENSMUSP00000120830	Aak1,Ccar2,Dbnl,Dlg4,Git1,Hsd17b12,Mlc1,Mtap1a,Mtap4,Ndufa9,Strn,Tubb5,Usp14,Wasf1
GO.0004329	formate-tetrahydrofolate ligase activity	2	0.00447	ENSMUSP00000021443,ENSMUSP00000036178	Mthfd1,Mthfd1l
GO.0035403	histone kinase activity (H3-T6 specific)	2	0.00447	ENSMUSP00000062392,ENSMUSP00000070019	Prkca,Prkcb
GO.0016776	phosphotransferase activity, phosphate group as acceptor	4	0.00598	ENSMUSP00000018700,ENSMUSP00000030491,ENSMUSP00000038772,ENSMUSP00000068479	Ak1,Cmpk1,Dlg4,Mpp6
GO.0005200	structural constituent of cytoskeleton	4	0.0262	ENSMUSP00000021639,ENSMUSP00000042342,ENSMUSP00000060246,ENSMUSP00000075178	Tubal3,Tubb2a,Tubb2b,Tubb4b
GO.0016787	hydrolase activity	27	0.0303	ENSMUSP00000001566,ENSMUSP00000002923,ENSMUSP00000003612,ENSMUSP00000018156,ENSMUSP00000020343,ENSMUSP00000021142,ENSMUSP00000021443,ENSMUSP00000021466,ENSMUSP00000021639,ENSMUSP00000025804,ENSMUSP00000027373,ENSMUSP00000028102,ENSMUSP00000031131,ENSMUSP00000035155,ENSMUSP00000037854,ENSMUSP00000042342,ENSMUSP00000048925,ENSMUSP00000060246,ENSMUSP00000064048,ENSMUSP00000070946,ENSMUSP00000075178,…	Adprh,Atl1,Atp2a3,Ddx3y,Dnm2,Dusp3,Iars,Kif2a,Kif5c,Mthfd1,Plcl1,Ppm1f,Ptprs,Ptprz1,Rab1b,Rab21,Rab6b,Rac3,Tubal3,Tubb2a,Tubb2b,Tubb4b,Tubb5,Uchl1,Usp14,Vwa8,Xpnpep1
GO.0016773	phosphotransferase activity, alcohol group as acceptor	13	0.0332	ENSMUSP00000005164,ENSMUSP00000020522,ENSMUSP00000020904,ENSMUSP00000022622,ENSMUSP00000028758,ENSMUSP00000050034,ENSMUSP00000062392,ENSMUSP00000070019,ENSMUSP00000071720,ENSMUSP00000086948,ENSMUSP00000096829,ENSMUSP00000099991,ENSMUSP00000128871	Aak1,Camk2g,Csnk1a1,Csnk2a1,Dclk1,Itpka,Pdpk1,Pfkl,Prkacb,Prkca,Prkcb,Ptk2b,Rock2
