# Supplementary material for: Haploinsufficiency in the ANKS1B gene encoding AIDA-1 leads to a neurodevelopmental syndrome
Source: Nat Commun. 2019 Aug 6;10:3529. doi: 10.1038/s41467-019-11437-w (PMC6684583; doi:10.1038/s41467-019-11437-w)
Supplement: Supplementary file 12 — Supplementary Data 8 [file 41467_2019_11437_MOESM12_ESM.xlsx]

## Sheet: Supplementary Data 8a
Supplementary Data 8a. Top Disease and Function annotations significantly enriched in the AIDA-1 Interactome from Ingenuity Pathway Analysis (QIAGEN Bioinformatics).
Disease or Function Annotation	p-Value	# Molecules	Molecules
Neuritogenesis	1.56e-15	34	ARHGEF7,ATL1,BSN,CNTN1,CNTNAP1,DBNL,DCC,DCLK1,DLG4,DNM2,GIT1,GJA1,ITSN1,KIF2A,MAP1B,OMG,PACSIN1,PRKCA,PTK2B,PTPRZ1,RAB21,RAC1,RAC3,ROCK2,RPS6,RYR2,SH3GL2,SRCIN1,SRGAP2,STRN,SYNGAP1,TNR,UCHL1,WASF1
Microtubule dynamics	1.71e-13	45	ARHGEF7,ASAP1,ATL1,BSN,C1QA,CNTN1,CNTNAP1,DBNL,DCC,DCLK1,DLG4,DNM2,FKBP4,GIT1,GJA1,ITSN1,KIF2A,KIF5C,MAP1A,MAP1B,MAP4,OMG,PACSIN1,PITPNM1,PRKACB,PRKCA,PRKCB,PTK2B,PTPRS,PTPRZ1,RAB21,RAC1,RAC3,ROCK2,RPS6,RYR2,SH3GL2,SRCIN1,SRGAP2,STRN,SYNGAP1,TNR,TUBB,UCHL1,WASF1
Development of neurons	3.13e-13	36	ARHGEF7,ATL1,BSN,CNTN1,CNTNAP1,DBNL,DCC,DCLK1,DLG4,DLGAP3,DNM2,GIT1,GJA1,ITSN1,KIF2A,MAP1B,OMG,PACSIN1,PRKCA,PTK2B,PTPRZ1,RAB21,RAC1,RAC3,ROCK2,RPS6,RYR2,SH3GL2,SRCIN1,SRGAP2,STAM,STRN,SYNGAP1,TNR,UCHL1,WASF1
Organization of cytoskeleton	3.24e-12	47	ARHGEF7,ASAP1,ATL1,BSN,C1QA,CNTN1,CNTNAP1,CSNK1A1,DBNL,DCC,DCLK1,DLG4,DNM2,FKBP4,GIT1,GJA1,ITPKA,ITSN1,KIF2A,KIF5C,MAP1A,MAP1B,MAP4,OMG,PACSIN1,PITPNM1,PRKACB,PRKCA,PRKCB,PTK2B,PTPRS,PTPRZ1,RAB21,RAC1,RAC3,ROCK2,RPS6,RYR2,SH3GL2,SRCIN1,SRGAP2,STRN,SYNGAP1,TNR,TUBB,UCHL1,WASF1
Morphology of nervous tissue	3.44e-12	30	AP3M2,ARHGEF7,C1QA,CNTN1,CNTNAP1,DBNL,DCLK1,DLG4,GIT1,GJA1,ITSN1,KIF2A,MAP1A,MAP1B,MLC1,NDUFS4,OMG,PACSIN1,PTPRS,RAC1,ROCK2,RPS6,SH3GL2,SRCIN1,STUB1,SYNCRIP,SYNGAP1,TNR,VCAN,WASF1
Formation of cellular protrusions	4.38e-12	37	ARHGEF7,ASAP1,ATL1,BSN,CNTN1,CNTNAP1,DBNL,DCC,DCLK1,DLG4,DNM2,GIT1,GJA1,ITSN1,KIF2A,MAP1B,OMG,PACSIN1,PRKACB,PRKCA,PRKCB,PTK2B,PTPRZ1,RAB21,RAC1,RAC3,ROCK2,RPS6,RYR2,SH3GL2,SRCIN1,SRGAP2,STRN,SYNGAP1,TNR,UCHL1,WASF1
Morphology of nervous system	4.94e-12	38	AP3M2,ARHGEF7,C1QA,CNTN1,CNTNAP1,CSNK2A1,DBNL,DCC,DCLK1,DLG4,DLGAP3,GIT1,GJA1,ITSN1,KHDRBS2,KIF2A,KIF5C,MAP1A,MAP1B,MLC1,NDUFS4,OMG,PACSIN1,PRKACB,PTPRS,PTPRZ1,RAC1,ROCK2,RPS6,SH3GL2,SNX27,SRCIN1,STUB1,SYNCRIP,SYNGAP1,TNR,VCAN,WASF1
Organization of cytoplasm	7.99e-12	49	ARHGEF7,ASAP1,ATL1,BSN,C1QA,CNTN1,CNTNAP1,CSNK1A1,DBNL,DCC,DCLK1,DLG4,DNM2,FKBP4,GIT1,GJA1,ITPKA,ITSN1,KIF2A,KIF5C,MAP1A,MAP1B,MAP4,OMG,PACSIN1,PITPNM1,PRKACB,PRKCA,PRKCB,PTK2B,PTPRS,PTPRZ1,RAB21,RAC1,RAC3,ROCK2,RPS6,RYR2,SH3GL2,SRCIN1,SRGAP2,STRN,SYNGAP1,TMEM11,TNR,TUBB,UCHL1,USO1,WASF1
Morphology of neurons	1.1e-11	29	AP3M2,ARHGEF7,C1QA,CNTN1,CNTNAP1,DBNL,DCLK1,DLG4,GIT1,GJA1,ITSN1,KIF2A,MAP1A,MAP1B,NDUFS4,OMG,PACSIN1,PTPRS,RAC1,ROCK2,RPS6,SH3GL2,SRCIN1,STUB1,SYNCRIP,SYNGAP1,TNR,VCAN,WASF1
Synaptic depression	4.94e-10	13	DLG4,DLGAP3,HAPLN1,ITSN1,MAP1B,PACSIN1,PRKACB,PRKCA,PTK2B,RAC1,SH3GL2,SRCIN1,WASF1
Movement Disorders	2.34e-09	36	AK1,ARHGEF7,ATL1,CNTN1,CNTNAP1,CYC1,DBNL,DCC,FKBP4,GIT1,GJA1,GSTP1,HNRNPU,KCNAB2,MAP1A,MAP1B,NDUFS4,PITPNM1,PPIA,PRKCB,PTK2B,ROCK2,RPL17,SARS,SH3GL2,SNX27,STUB1,SYNGAP1,TNR,TUBB2A,TUBB2B,TUBB4B,UCHL1,UQCR10,USP14,VCAN
Shape change of neurites	2.8e-09	18	ARHGEF7,BSN,DCC,DLG4,GIT1,ITSN1,KIF2A,MAP1B,PACSIN1,RAC1,RAC3,ROCK2,RPS6,RYR2,SRCIN1,SYNGAP1,TNR,UCHL1
Morphology of cellular protrusions	5.39e-09	17	CNTN1,CNTNAP1,DBNL,DCC,DCLK1,GIT1,GJA1,KIF2A,MAP1A,MAP1B,OMG,PTPRZ1,RAC1,SH3GL2,STUB1,SYNGAP1,VCAN
Morphology of neurites	8.07e-09	15	CNTN1,CNTNAP1,DBNL,DCLK1,GIT1,GJA1,KIF2A,MAP1A,MAP1B,OMG,RAC1,SH3GL2,STUB1,SYNGAP1,VCAN
Abnormal morphology of neurons	1.18e-08	22	AP3M2,C1QA,CNTN1,CNTNAP1,DCLK1,DLG4,GIT1,GJA1,KIF2A,MAP1A,MAP1B,NDUFS4,PACSIN1,PTPRS,ROCK2,SH3GL2,SRCIN1,STUB1,SYNGAP1,TNR,VCAN,WASF1
Branching of neurites	1.25e-08	17	ARHGEF7,BSN,DLG4,GIT1,ITSN1,KIF2A,MAP1B,PACSIN1,RAC1,RAC3,ROCK2,RPS6,RYR2,SRCIN1,SYNGAP1,TNR,UCHL1
Abnormal morphology of nervous system	1.87e-08	29	AP3M2,C1QA,CNTN1,CNTNAP1,DCC,DCLK1,DLG4,DLGAP3,GIT1,GJA1,KHDRBS2,KIF2A,MAP1A,MAP1B,MLC1,NDUFS4,PACSIN1,PRKACB,PTPRS,PTPRZ1,ROCK2,SH3GL2,SNX27,SRCIN1,STUB1,SYNGAP1,TNR,VCAN,WASF1
Abnormal morphology of neurites	2.13e-08	12	CNTN1,CNTNAP1,DCLK1,GIT1,GJA1,KIF2A,MAP1A,MAP1B,SH3GL2,STUB1,SYNGAP1,VCAN
Dendritic growth/branching	2.22e-08	15	ARHGEF7,BSN,DLG4,GIT1,ITSN1,PACSIN1,RAC1,RAC3,ROCK2,RPS6,RYR2,SRCIN1,SYNGAP1,TNR,UCHL1
Branching of cells	2.51e-08	19	ARHGEF7,BSN,DLG4,GIT1,ITSN1,KIF2A,MAP1B,PACSIN1,RAC1,RAC3,ROCK2,RPS6,RRAS,RYR2,SARS,SRCIN1,SYNGAP1,TNR,UCHL1
Non-hematological solid tumor	3.35e-08	152	AAK1,ACTR1A,ACTR3B,ADPRH,AK1,ANK1,ANKRD17,ANKS1B,AP2A2,AP2S1,AP3M2,ARHGEF33,ARHGEF7,ASAP1,ATL1,ATP2A3,BSN,BTBD17,C1QA,C1QC,CAMK2G,CCAR2,CCT4,CCT5,CLCC1,CMPK1,CNRIP1,CNTN1,CNTNAP1,CSNK1A1,CSNK2A1,CYC1,DBNL,DCC,DCLK1,DCTN4,DDX39A,DDX3Y,DIDO1,DLAT,DLD,DLG4,DLGAP3,DLST,DNM2,DUSP3,EFR3B,EIF2S2,EPS15L1,FKBP4,GIT1,GJA1,GLUD1,GOPC,GSTP1,HAPLN1,HAPLN2,HAPLN4,HNRNPD,HNRNPH2,HNRNPR,HNRNPU,HSD17B12,HSPA4L,IA…
Carcinoma	4.17e-08	148	AAK1,ACTR1A,ACTR3B,AK1,ANK1,ANKRD17,ANKS1B,AP2A2,AP3M2,ARHGEF33,ARHGEF7,ASAP1,ATL1,ATP2A3,BSN,BTBD17,C1QC,CAMK2G,CCAR2,CCT4,CCT5,CLCC1,CMPK1,CNRIP1,CNTN1,CNTNAP1,CSNK1A1,CSNK2A1,CYC1,DBNL,DCC,DCLK1,DCTN4,DDX39A,DDX3Y,DIDO1,DLAT,DLD,DLG4,DLGAP3,DLST,DNM2,DUSP3,EFR3B,EIF2S2,EPS15L1,FKBP4,GIT1,GJA1,GLUD1,GOPC,GSTP1,HAPLN1,HAPLN2,HAPLN4,HNRNPD,HNRNPH2,HNRNPR,HNRNPU,HSD17B12,HSPA4L,IARS,IGSF8,ITPKA,IT…
Complex cortical dysplasia with other brain malformations	4.22e-08	4	KIF2A,KIF5C,TUBB,TUBB2A
Digestive organ tumor	4.36e-08	147	AAK1,ACTR1A,ACTR3B,ADPRH,AK1,ANK1,ANKRD17,ANKS1B,AP2A2,AP3M2,ARHGEF33,ARHGEF7,ASAP1,ATL1,ATP2A3,BSN,BTBD17,C1QA,C1QC,CAMK2G,CCAR2,CCT4,CCT5,CLCC1,CMPK1,CNRIP1,CNTN1,CNTNAP1,CSNK1A1,CSNK2A1,CYC1,DBNL,DCC,DCLK1,DCTN4,DDX39A,DDX3Y,DIDO1,DLAT,DLD,DLG4,DLGAP3,DLST,DNM2,DUSP3,EFR3B,EIF2S2,EPS15L1,FKBP4,GIT1,GJA1,GLUD1,GOPC,GSTP1,HAPLN1,HAPLN2,HAPLN4,HNRNPD,HNRNPH2,HNRNPR,HNRNPU,HSD17B12,HSPA4L,IARS,IGS…
Quantity of dendritic spines	5.93e-08	7	ARHGEF7,DLG4,GIT1,RAC1,SRCIN1,SYNGAP1,WASF1
Nonhematologic malignant neoplasm	6.12e-08	151	AAK1,ACTR1A,ACTR3B,ADPRH,AK1,ANK1,ANKRD17,ANKS1B,AP2A2,AP3M2,ARHGEF33,ARHGEF7,ASAP1,ATL1,ATP2A3,BSN,BTBD17,C1QA,C1QC,CAMK2G,CCAR2,CCT4,CCT5,CLCC1,CMPK1,CNRIP1,CNTN1,CNTNAP1,CSNK1A1,CSNK2A1,CYC1,DBNL,DCC,DCLK1,DCTN4,DDX39A,DDX3Y,DIDO1,DLAT,DLD,DLG4,DLGAP3,DLST,DNM2,DUSP3,EFR3B,EIF2S2,EPS15L1,FKBP4,GIT1,GJA1,GLUD1,GOPC,GSTP1,HAPLN1,HAPLN2,HAPLN4,HNRNPD,HNRNPH2,HNRNPR,HNRNPU,HSD17B12,HSPA4L,IARS,IGS…
Quantity of neurons	6.31e-08	19	ARHGEF7,BSN,DCC,DCLK1,DLG4,DLGAP3,GIT1,KIF5C,MAP1B,PACSIN1,PTPRS,PTPRZ1,RAC1,SH3GL2,SRCIN1,STAM,SYNGAP1,TNR,WASF1
Abdominal neoplasm	6.96e-08	150	AAK1,ACTR1A,ACTR3B,ADPRH,AK1,ANK1,ANKRD17,ANKS1B,AP2A2,AP2S1,AP3M2,ARHGEF33,ARHGEF7,ASAP1,ATL1,ATP2A3,BSN,BTBD17,C1QA,C1QC,CAMK2G,CCAR2,CCT4,CCT5,CLCC1,CMPK1,CNRIP1,CNTN1,CNTNAP1,CSNK1A1,CSNK2A1,CYC1,DBNL,DCC,DCLK1,DCTN4,DDX39A,DDX3Y,DIDO1,DLAT,DLD,DLG4,DLGAP3,DLST,DNM2,DUSP3,EFR3B,EIF2S2,EPS15L1,FKBP4,GIT1,GJA1,GLUD1,GOPC,GSTP1,HAPLN1,HAPLN2,HAPLN4,HNRNPD,HNRNPH2,HNRNPR,HNRNPU,HSD17B12,HSPA4L,IA…
Extracranial solid tumor	7.32e-08	154	AAK1,ACTR1A,ACTR3B,ADPRH,AK1,ANK1,ANKRD17,ANKS1B,AP2A2,AP2S1,AP3M2,ARHGEF33,ARHGEF7,ASAP1,ATL1,ATP2A3,BSN,BTBD17,C1QA,C1QC,CAMK2G,CCAR2,CCT4,CCT5,CLCC1,CMPK1,CNRIP1,CNTN1,CNTNAP1,CSNK1A1,CSNK2A1,CYC1,DBNL,DCC,DCLK1,DCTN4,DDX39A,DDX3Y,DIDO1,DLAT,DLD,DLG4,DLGAP3,DLST,DNM2,DUSP3,EFR3B,EIF2S2,EPS15L1,FKBP4,GIT1,GJA1,GLUD1,GOPC,GSTP1,HAPLN1,HAPLN2,HAPLN4,HNRNPD,HNRNPH2,HNRNPR,HNRNPU,HSD17B12,HSPA4L,IA…
Non-melanoma solid tumor	8.53e-08	149	AAK1,ACTR1A,ACTR3B,AK1,ANK1,ANKRD17,ANKS1B,AP2A2,AP2S1,AP3M2,ARHGEF33,ARHGEF7,ASAP1,ATL1,ATP2A3,BSN,BTBD17,C1QC,CAMK2G,CCAR2,CCT4,CCT5,CLCC1,CMPK1,CNRIP1,CNTN1,CNTNAP1,CSNK1A1,CSNK2A1,CYC1,DBNL,DCC,DCLK1,DCTN4,DDX39A,DDX3Y,DIDO1,DLAT,DLD,DLG4,DLGAP3,DLST,DNM2,DUSP3,EFR3B,EIF2S2,EPS15L1,FKBP4,GIT1,GJA1,GLUD1,GOPC,GSTP1,HAPLN1,HAPLN2,HAPLN4,HNRNPD,HNRNPH2,HNRNPR,HNRNPU,HSD17B12,HSPA4L,IARS,IGSF8,IT…
Abdominal carcinoma	9.67e-08	143	AAK1,ACTR1A,ACTR3B,ANK1,ANKRD17,ANKS1B,AP2A2,AP3M2,ARHGEF33,ARHGEF7,ASAP1,ATL1,ATP2A3,BSN,BTBD17,C1QC,CAMK2G,CCAR2,CCT4,CCT5,CLCC1,CMPK1,CNRIP1,CNTN1,CNTNAP1,CSNK1A1,CSNK2A1,CYC1,DBNL,DCC,DCLK1,DCTN4,DDX39A,DDX3Y,DIDO1,DLAT,DLD,DLG4,DLGAP3,DLST,DNM2,DUSP3,EFR3B,EIF2S2,EPS15L1,FKBP4,GIT1,GJA1,GLUD1,GOPC,GSTP1,HAPLN1,HAPLN2,HAPLN4,HNRNPD,HNRNPH2,HNRNPR,HNRNPU,HSD17B12,HSPA4L,IARS,IGSF8,ITPKA,ITSN1,…
Seizure disorder	9.68e-08	21	AP3M2,ARHGEF7,BSN,C1QA,C1QB,CNRIP1,DBNL,HNRNPU,KCNAB2,MAP1B,NDUFS4,PACSIN1,PLCL1,RAC1,RAC3,SARS,SH3GL2,SNX27,STAM,SYNGAP1,TUBB
Growth of neurites	1.1e-07	20	ARHGEF7,DCC,DCLK1,DLG4,FKBP4,GJA1,KIF2A,MAP1B,OMG,PTK2B,PTPRS,PTPRZ1,RAC1,ROCK2,RPS6,RPS6KA1,SRGAP2,STUB1,SYNGAP1,VCAN
Cognitive impairment	1.99e-07	20	ARHGEF7,CSNK2A1,DCC,DLAT,DLD,DLG4,HNRNPH2,HNRNPU,IARS,KIF2A,KIF5C,LCMT1,PDHX,RAC1,ROCK2,RYR2,SYNGAP1,TUBB,TUBB2A,WASF1
Potentiation of synapse	2.1e-07	14	AP3M2,DLG4,ITPKA,LCMT1,OMG,PRKACB,PRKCA,PRKCB,PTK2B,ROCK2,SRCIN1,SYNGAP1,TNR,WASF1
Synaptic transmission of cells	2.21e-07	10	ANKS1B,BSN,DLG4,DLGAP3,PTK2B,PTPRS,SH3GL2,TNR,UCHL1,USP14
Sprouting	2.88e-07	18	ARHGEF7,BSN,DLG4,GIT1,ITSN1,KIF2A,MAP1B,PACSIN1,RAC1,RAC3,ROCK2,RPS6,RYR2,SARS,SRCIN1,SYNGAP1,TNR,UCHL1
Development of gap junctions	3.19e-07	13	ARHGEF7,BSN,CNTN1,CSNK2A1,DBNL,DCC,DCLK1,DLG4,DLGAP3,GJA1,PRKCA,SYNGAP1,TNR
Formation of dendritic spines	3.24e-07	7	ARHGEF7,DLG4,GIT1,ITSN1,RAC1,RAC3,TNR
Waldenström macroglobulinemia	3.3e-07	12	DCC,GIT1,PRKCA,PRKCB,PSMD1,PTK2B,PTPRZ1,RAC1,ROCK2,STRN,TUBB2A,TUBB4B
Proliferation of neuronal cells	3.59e-07	21	ARHGEF7,DCC,DCLK1,DLG4,FKBP4,GJA1,KIF2A,MAP1B,OMG,PRKCA,PTK2B,PTPRS,PTPRZ1,RAC1,ROCK2,RPS6,RPS6KA1,SRGAP2,STUB1,SYNGAP1,VCAN
Formation of plasma membrane	3.68e-07	14	ARHGEF7,BSN,CNTN1,CSNK2A1,DBNL,DCC,DCLK1,DLG4,DLGAP3,DNM2,GJA1,PRKCA,SYNGAP1,TNR
Complement component C1q deficiency	3.93e-07	3	C1QA,C1QB,C1QC
Seizures	4.18e-07	18	AP3M2,ARHGEF7,BSN,C1QA,C1QB,DBNL,HNRNPU,KCNAB2,MAP1B,NDUFS4,PACSIN1,PLCL1,SARS,SH3GL2,SNX27,STAM,SYNGAP1,TUBB
Malignant solid tumor	4.25e-07	152	AAK1,ACTR1A,ACTR3B,ADPRH,AK1,ANK1,ANKRD17,ANKS1B,AP2A2,AP3M2,ARHGEF33,ARHGEF7,ASAP1,ATL1,ATP2A3,BSN,BTBD17,C1QA,C1QC,CAMK2G,CCAR2,CCT4,CCT5,CLCC1,CMPK1,CNRIP1,CNTN1,CNTNAP1,CSNK1A1,CSNK2A1,CYC1,DBNL,DCC,DCLK1,DCTN4,DDX39A,DDX3Y,DIDO1,DLAT,DLD,DLG4,DLGAP3,DLST,DNM2,DUSP3,EFR3B,EIF2S2,EPS15L1,FKBP4,GIT1,GJA1,GLUD1,GOPC,GSTP1,HAPLN1,HAPLN2,HAPLN4,HNRNPD,HNRNPH2,HNRNPR,HNRNPU,HSD17B12,HSPA4L,IARS,IGS…
Abdominal adenocarcinoma	4.54e-07	136	AAK1,ACTR1A,ACTR3B,ANK1,ANKRD17,ANKS1B,AP2A2,AP3M2,ARHGEF33,ARHGEF7,ASAP1,ATL1,ATP2A3,BSN,BTBD17,C1QC,CCAR2,CCT4,CCT5,CLCC1,CMPK1,CNRIP1,CNTN1,CNTNAP1,CSNK1A1,CSNK2A1,CYC1,DBNL,DCC,DCLK1,DCTN4,DDX39A,DDX3Y,DIDO1,DLAT,DLD,DLG4,DLGAP3,DLST,DNM2,EFR3B,EIF2S2,EPS15L1,FKBP4,GIT1,GJA1,GOPC,GSTP1,HAPLN1,HAPLN2,HAPLN4,HNRNPD,HNRNPH2,HNRNPR,HNRNPU,HSD17B12,HSPA4L,IARS,IGSF8,ITPKA,ITSN1,KCNAB2,KHDRBS2,KIF5…
Formation of intercellular junctions	4.98e-07	14	ARHGEF7,BSN,CNTN1,CSNK2A1,DBNL,DCC,DCLK1,DLG4,DLGAP3,GJA1,PRKCA,PTK2B,SYNGAP1,TNR
Disorder of basal ganglia	5.47e-07	25	AK1,ARHGEF7,CYC1,DBNL,FKBP4,GIT1,GJA1,GSTP1,HNRNPU,KCNAB2,MAP1B,PPIA,PRKCB,PTK2B,ROCK2,RPL17,SH3GL2,STUB1,TNR,TUBB2A,TUBB2B,TUBB4B,UCHL1,UQCR10,VCAN
Outgrowth of neurites	5.99e-07	17	ARHGEF7,DCC,FKBP4,GJA1,KIF2A,MAP1B,OMG,PTK2B,PTPRS,PTPRZ1,RAC1,ROCK2,RPS6,RPS6KA1,SRGAP2,SYNGAP1,VCAN
Paralysis	6.94e-07	12	ATL1,BSN,CCT5,CNTNAP1,DBNL,MAP1B,MARS,PTPRS,STUB1,TUBB2A,TUBB4B,UCHL1
Cell-cell contact	1.1e-06	22	AP3M2,ARHGEF7,BSN,CNTN1,CNTNAP1,CSNK2A1,DBNL,DCC,DCLK1,DLG4,DLGAP3,DNM2,GIT1,GJA1,PACSIN1,PRKCA,PTK2B,RAC1,ROCK2,SH3GL2,SYNGAP1,TNR
Morphology of brain	1.17e-06	20	AP3M2,C1QA,CNTN1,CSNK2A1,DCC,DCLK1,DLGAP3,KHDRBS2,KIF2A,KIF5C,MAP1A,MAP1B,MLC1,NDUFS4,PTPRS,STUB1,SYNCRIP,SYNGAP1,TNR,WASF1
Recycling of synaptic vesicles	1.19e-06	5	DBNL,DNM2,ITSN1,PACSIN1,SH3GL2
Digestive system cancer	1.33e-06	138	AAK1,ACTR1A,ACTR3B,ANK1,ANKRD17,ANKS1B,AP2A2,AP3M2,ARHGEF33,ARHGEF7,ASAP1,ATL1,ATP2A3,BSN,BTBD17,C1QC,CAMK2G,CCAR2,CCT4,CCT5,CLCC1,CMPK1,CNRIP1,CNTN1,CNTNAP1,CSNK1A1,CSNK2A1,CYC1,DBNL,DCC,DCLK1,DCTN4,DDX39A,DDX3Y,DIDO1,DLAT,DLD,DLG4,DLGAP3,DLST,DNM2,DUSP3,EFR3B,EPS15L1,FKBP4,GIT1,GJA1,GLUD1,GOPC,GSTP1,HAPLN1,HAPLN2,HAPLN4,HNRNPD,HNRNPH2,HNRNPR,HNRNPU,HSD17B12,HSPA4L,IARS,IGSF8,ITPKA,ITSN1,KHDRBS2…
Morphology of central nervous system	1.39e-06	21	AP3M2,C1QA,CNTN1,CSNK2A1,DCC,DCLK1,DLGAP3,KHDRBS2,KIF2A,KIF5C,MAP1A,MAP1B,MLC1,NDUFS4,PTPRS,PTPRZ1,STUB1,SYNCRIP,SYNGAP1,TNR,WASF1
Mental retardation	1.52e-06	16	ARHGEF7,CSNK2A1,DCC,DLAT,DLD,DLG4,HNRNPH2,HNRNPU,IARS,KIF2A,KIF5C,PDHX,RAC1,SYNGAP1,TUBB,TUBB2A
Morphology of axons	1.76e-06	9	CNTNAP1,DBNL,DCLK1,GJA1,KIF2A,MAP1B,RAC1,SH3GL2,VCAN
Plasticity of synapse	1.86e-06	9	CAMK2G,DLG4,DLGAP3,ITPKA,MAP1A,PTK2B,RAC1,SRCIN1,SYNGAP1
Axonogenesis	2.2e-06	12	ATL1,DCC,DCLK1,KIF2A,MAP1B,OMG,PACSIN1,PRKCA,PTPRZ1,RAC1,SYNGAP1,UCHL1
Decay of mRNA	2.22e-06	8	HNRNPD,RPL17,RPL6,RPL7A,RPLP0,RPS11,RPS6,RPS8
Congenital malformation of brain	2.45e-06	15	DCC,DCLK1,KIF2A,KIF5C,MAP1B,MLC1,MTHFD1L,PI4KA,PRKACB,PTPRS,RHEB,SARS,TUBB,TUBB2A,TUBB2B
Neurotransmission	2.86e-06	16	ANKS1B,BSN,DLG4,DLGAP3,PRKCA,PRKCB,PTK2B,PTPRS,ROCK2,SH3GL2,SRCIN1,SYNGAP1,TNR,UCHL1,USP14,WASF1
Neuromuscular disease	2.98e-06	26	AK1,ARHGEF7,CCAR2,CYC1,DBNL,FKBP4,GIT1,GJA1,GSTP1,HNRNPU,KCNAB2,MAP1B,NDUFS4,PPIA,PRKCB,PTK2B,ROCK2,RPL17,RPS6,SH3GL2,STUB1,TNR,TUBB2B,UCHL1,UQCR10,VCAN
Pyruvate decarboxylase deficiency	3.89e-06	3	DLAT,DLD,PDHX
Synaptic transmission	3.99e-06	14	ANKS1B,BSN,DLG4,DLGAP3,PRKCA,PRKCB,PTK2B,PTPRS,SH3GL2,SYNGAP1,TNR,UCHL1,USP14,WASF1
Formation of vesicles	5.17e-06	9	AP2A2,ARHGEF7,BSN,DNM2,PACSIN1,RAC1,ROCK2,SH3GL2,STAM
Translation of protein	5.57e-06	13	EIF2S2,MARS,PRKCA,RHEB,RPL17,RPL6,RPL7A,RPLP0,RPS11,RPS6,RPS8,SARS,SYNCRIP
Dominant mental retardation	6.58e-06	8	CSNK2A1,HNRNPH2,KIF2A,KIF5C,RAC1,SYNGAP1,TUBB,TUBB2A
Developmental process of synapse	6.96e-06	11	ARHGEF7,BSN,CNTN1,DBNL,DCC,DCLK1,DLG4,DLGAP3,PRKCA,SYNGAP1,TNR
Long-term potentiation	7.31e-06	12	AP3M2,DLG4,ITPKA,LCMT1,OMG,PRKACB,PTK2B,ROCK2,SRCIN1,SYNGAP1,TNR,WASF1
Long term depression	9.6e-06	8	DLG4,HAPLN1,MAP1B,PRKCA,PTK2B,RAC1,SRCIN1,WASF1
Retraction of neurites	1.1e-05	6	ARHGEF7,MAP1B,PITPNM1,RAC1,ROCK2,RRAS
Intestinal carcinoma	1.1e-05	119	AAK1,ACTR1A,ACTR3B,ANK1,ANKRD17,ANKS1B,AP2A2,AP3M2,ARHGEF33,ARHGEF7,ASAP1,ATL1,ATP2A3,BSN,BTBD17,C1QC,CCAR2,CCT4,CLCC1,CMPK1,CNRIP1,CNTN1,CNTNAP1,CSNK1A1,CYC1,DBNL,DCC,DCLK1,DCTN4,DDX39A,DDX3Y,DIDO1,DLAT,DLD,DLG4,DLGAP3,DNM2,EFR3B,EPS15L1,FKBP4,GIT1,GJA1,GOPC,GSTP1,HAPLN1,HAPLN2,HAPLN4,HNRNPD,HNRNPH2,HNRNPR,HSD17B12,HSPA4L,IARS,IGSF8,ITPKA,ITSN1,KHDRBS2,KIF5C,MAP1B,MAP4,MARS,MCCC1,MPP6,MTCH2,MTHF…
Cell movement of tumor cell lines	1.11e-05	27	ASAP1,CSNK2A1,DIDO1,DNM2,GIT1,GJA1,HAPLN4,IGSF8,KIF2A,MAP4,MTCH2,PLCL1,PPIA,PPM1F,PRKCA,PRKCB,PTK2B,PTPRZ1,RAB21,RAC1,RPS6KA1,SNX27,SRCIN1,STUB1,UCHL1,VCAN,WASF1
Initiation of translation of protein	1.24e-05	8	EIF2S2,RPL17,RPL6,RPL7A,RPLP0,RPS11,RPS6,RPS8
Formation of endocytotic vesicle	1.26e-05	4	ARHGEF7,PACSIN1,RAC1,SH3GL2
Morphology of dendritic spines	1.29e-05	7	ARHGEF7,DLG4,GIT1,ITSN1,ROCK2,SRCIN1,SYNGAP1
Excitatory postsynaptic potential	1.31e-05	8	C1QA,DLGAP3,PACSIN1,ROCK2,SH3GL2,SRCIN1,SYNGAP1,WASF1
Gastrointestinal adenocarcinoma	1.43e-05	120	AAK1,ACTR1A,ACTR3B,ANK1,ANKRD17,ANKS1B,AP2A2,AP3M2,ARHGEF33,ARHGEF7,ASAP1,ATL1,ATP2A3,BSN,BTBD17,C1QC,CCAR2,CCT4,CLCC1,CMPK1,CNRIP1,CNTN1,CNTNAP1,CSNK1A1,CSNK2A1,CYC1,DBNL,DCC,DCLK1,DCTN4,DDX39A,DDX3Y,DIDO1,DLAT,DLD,DLG4,DLGAP3,DNM2,EFR3B,EPS15L1,FKBP4,GIT1,GJA1,GOPC,GSTP1,HAPLN1,HAPLN2,HAPLN4,HNRNPD,HNRNPH2,HNRNPR,HSD17B12,HSPA4L,IARS,IGSF8,ITPKA,ITSN1,KHDRBS2,KIF5C,MAP1B,MAP4,MARS,MCCC1,MPP6,MT…
Abnormal morphology of dendrites	1.53e-05	6	CNTN1,GIT1,MAP1A,MAP1B,STUB1,SYNGAP1
Small GTPase mediated signal transduction	1.56e-05	10	ARHGEF7,DBNL,DNM2,ITSN1,RAC1,RHEB,ROCK2,RRAS,SYNGAP1,WASF1
Expression of protein	1.74e-05	14	EIF2S2,MARS,PRKCA,RHEB,RPL17,RPL6,RPL7A,RPLP0,RPS11,RPS6,RPS8,SARS,SRCIN1,SYNCRIP
Abnormal morphology of central nervous system	1.78e-05	17	AP3M2,C1QA,CNTN1,DCC,DCLK1,DLGAP3,KHDRBS2,KIF2A,MAP1A,MAP1B,MLC1,NDUFS4,PTPRS,PTPRZ1,STUB1,SYNGAP1,TNR
Nonsense-mediated mRNA decay	1.86e-05	7	RPL17,RPL6,RPL7A,RPLP0,RPS11,RPS6,RPS8
G2/M phase transition	1.97e-05	9	ACTR1A,DCC,LCMT1,PRKAR2B,RAC1,RPL7A,RPS6,TUBB,TUBB4B
Abnormal morphology of brain	1.97e-05	16	AP3M2,C1QA,CNTN1,DCC,DCLK1,DLGAP3,KHDRBS2,KIF2A,MAP1A,MAP1B,MLC1,NDUFS4,PTPRS,STUB1,SYNGAP1,TNR
Large intestine carcinoma	2.14e-05	118	AAK1,ACTR1A,ACTR3B,ANK1,ANKRD17,ANKS1B,AP2A2,AP3M2,ARHGEF33,ARHGEF7,ASAP1,ATL1,ATP2A3,BSN,BTBD17,C1QC,CCAR2,CCT4,CLCC1,CMPK1,CNRIP1,CNTN1,CNTNAP1,CSNK1A1,CYC1,DBNL,DCC,DCLK1,DCTN4,DDX39A,DDX3Y,DIDO1,DLAT,DLD,DLG4,DLGAP3,DNM2,EFR3B,EPS15L1,FKBP4,GIT1,GJA1,GOPC,GSTP1,HAPLN1,HAPLN2,HAPLN4,HNRNPD,HNRNPH2,HNRNPR,HSD17B12,HSPA4L,IARS,IGSF8,ITPKA,ITSN1,KHDRBS2,KIF5C,MAP1B,MAP4,MARS,MCCC1,MPP6,MTCH2,MTHF…
Replication of Francisella novicida U112	2.14e-05	3	PI4KA,PRKCA,PRKCB
Craniorachischisis	2.14e-05	3	CSNK2A1,MTHFD1L,SEC24B
Metabolism of protein	2.76e-05	28	AAK1,CCAR2,CCT4,CCT5,CSNK2A1,DLD,EIF2S2,GJA1,HNRNPD,MARS,PRKCA,PTK2B,RHEB,RPL17,RPL6,RPL7A,RPLP0,RPS11,RPS6,RPS8,SARS,SRCIN1,STUB1,SYNCRIP,UCHL1,USP14,VCAN,XPNPEP1
Autosomal dominant mental retardation	2.91e-05	7	CSNK2A1,KIF2A,KIF5C,RAC1,SYNGAP1,TUBB,TUBB2A
Large intestine adenocarcinoma	2.93e-05	117	AAK1,ACTR1A,ACTR3B,ANK1,ANKRD17,ANKS1B,AP2A2,AP3M2,ARHGEF33,ARHGEF7,ASAP1,ATL1,ATP2A3,BSN,BTBD17,C1QC,CCAR2,CCT4,CLCC1,CMPK1,CNRIP1,CNTN1,CNTNAP1,CSNK1A1,CYC1,DBNL,DCC,DCLK1,DCTN4,DDX39A,DDX3Y,DIDO1,DLAT,DLD,DLG4,DLGAP3,DNM2,EFR3B,EPS15L1,FKBP4,GIT1,GJA1,GOPC,GSTP1,HAPLN1,HAPLN2,HAPLN4,HNRNPD,HNRNPH2,HNRNPR,HSD17B12,HSPA4L,IARS,IGSF8,ITPKA,ITSN1,KHDRBS2,KIF5C,MAP1B,MAP4,MARS,MCCC1,MPP6,MTCH2,MTHF…
Abnormal morphology of axons	3.08e-05	7	CNTNAP1,DCLK1,GJA1,KIF2A,MAP1B,SH3GL2,VCAN
Advanced lung cancer	3.16e-05	11	GSTP1,MAP4,NDUFB4,PPIA,PTK2B,PTPRZ1,RPS11,RPS6,SH3GL2,TUBB2A,TUBB4B
Lack of hippocampal commissure	3.2e-05	3	DCC,DCLK1,MAP1B
Abnormal morphology of medulla oblongata	3.2e-05	3	KIF2A,MAP1B,NDUFS4
Caveolin-mediated endocytosis	3.2e-05	3	DNM2,ITSN1,MLC1
Conduction of cells	3.2e-05	3	CNTNAP1,KCNAB2,TNR
Gastrointestinal carcinoma	3.38e-05	122	AAK1,ACTR1A,ACTR3B,ANK1,ANKRD17,ANKS1B,AP2A2,AP3M2,ARHGEF33,ARHGEF7,ASAP1,ATL1,ATP2A3,BSN,BTBD17,C1QC,CCAR2,CCT4,CLCC1,CMPK1,CNRIP1,CNTN1,CNTNAP1,CSNK1A1,CSNK2A1,CYC1,DBNL,DCC,DCLK1,DCTN4,DDX39A,DDX3Y,DIDO1,DLAT,DLD,DLG4,DLGAP3,DNM2,EFR3B,EPS15L1,FKBP4,GIT1,GJA1,GOPC,GSTP1,HAPLN1,HAPLN2,HAPLN4,HNRNPD,HNRNPH2,HNRNPR,HSD17B12,HSPA4L,IARS,IGSF8,ITPKA,ITSN1,KHDRBS2,KIF5C,MAP1B,MAP4,MARS,MCCC1,MPP6,MT…
Stage I non-small cell lung carcinoma	3.46e-05	6	NDUFB4,PPIA,RPS11,RPS6,TUBB2A,TUBB4B
Synthesis of protein	3.9e-05	16	EIF2S2,HNRNPD,MARS,PRKCA,PTK2B,RHEB,RPL17,RPL6,RPL7A,RPLP0,RPS11,RPS6,RPS8,SARS,SRCIN1,SYNCRIP
Neuronal migration disorder	4.02e-05	5	KIF2A,KIF5C,MAP1B,TUBB,TUBB2A
Abnormal morphology of dendritic spines	4.41e-05	5	DLG4,GIT1,ROCK2,SRCIN1,SYNGAP1
Growth of axons	4.59e-05	9	DCC,DCLK1,KIF2A,MAP1B,OMG,PTPRS,RAC1,ROCK2,STUB1
Low-grade lymphoma	4.82e-05	16	CLCC1,DCC,GIT1,PRKCA,PRKCB,PSMD1,PTK2B,PTPRZ1,RAC1,ROCK2,RYR2,SARS,STRN,TOLLIP,TUBB2A,TUBB4B
Malignant neoplasm of large intestine	4.83e-05	121	AAK1,ACTR1A,ACTR3B,ANK1,ANKRD17,ANKS1B,AP2A2,AP3M2,ARHGEF33,ARHGEF7,ASAP1,ATL1,ATP2A3,BSN,BTBD17,C1QC,CCAR2,CCT4,CCT5,CLCC1,CMPK1,CNRIP1,CNTN1,CNTNAP1,CSNK1A1,CYC1,DBNL,DCC,DCLK1,DCTN4,DDX39A,DDX3Y,DIDO1,DLAT,DLD,DLG4,DLGAP3,DNM2,EFR3B,EPS15L1,FKBP4,GIT1,GJA1,GOPC,GSTP1,HAPLN1,HAPLN2,HAPLN4,HNRNPD,HNRNPH2,HNRNPR,HSD17B12,HSPA4L,IARS,IGSF8,ITPKA,ITSN1,KHDRBS2,KIF5C,MAP1B,MAP4,MARS,MCCC1,MPP6,MTCH2…
Behavior	5.04e-05	26	C1QA,CNTN1,CSNK2A1,DBNL,DCC,DLG4,DLGAP3,GIT1,GJA1,HAPLN1,KCNAB2,KIF2A,MAP1A,MAP1B,NDUFS4,PRKAR2B,PRKCA,PRKCB,RAC1,SLC27A4,SRCIN1,STUB1,SYNGAP1,TNR,UCHL1,WASF1
Quantity of mossy fiber cells	5.4e-05	2	RAC1,RAC3
Biosynthesis of 10-formyltetrahydrofolic acid	5.4e-05	2	MTHFD1,MTHFD1L
Size of arteriole	5.4e-05	2	RAC1,RAC3
Abnormal morphology of cerebellum	5.41e-05	8	CNTN1,KHDRBS2,KIF2A,MAP1A,MAP1B,MLC1,NDUFS4,STUB1
Necrosis	6.11e-05	51	AAK1,AP2A2,C1QA,CAMK2G,CCAR2,CCT4,CCT5,CSNK1A1,CSNK2A1,DCC,DIDO1,DLG4,DLST,DNM2,EIF2S2,FKBP4,GJA1,GLUD1,GSTP1,ITSN1,LCMT1,MAP1B,MAP4,MTCH2,PPIA,PRKAR2B,PRKCA,PRKCB,PTK2B,RAC1,RAC3,RHEB,ROCK2,RPL6,RPL7A,RPLP0,RPS11,RPS6,RPS6KA1,RRAS,RYR2,SH3GL2,SRCIN1,STAM,STUB1,SYNGAP1,TOLLIP,TUBB,UCHL1,VCAN,WASF1
Malignant genitourinary solid tumor	6.54e-05	106	AAK1,ACTR1A,AK1,ANK1,ANKRD17,ANKS1B,AP2A2,AP3M2,ARHGEF33,ARHGEF7,ASAP1,ATL1,ATP2A3,BSN,C1QC,CAMK2G,CCT5,CNRIP1,CNTN1,CNTNAP1,CSNK2A1,DBNL,DCC,DCLK1,DDX39A,DIDO1,DLAT,DLGAP3,DLST,EIF2S2,FKBP4,GIT1,GJA1,GLUD1,GSTP1,HAPLN1,HAPLN2,HAPLN4,HNRNPR,HNRNPU,HSD17B12,HSPA4L,IGSF8,ITSN1,KCNAB2,KHDRBS2,KIF5C,MAP1A,MAP1B,MAP4,MCCC1,MPP6,MTCH2,MTHFD1L,NDUFA9,PDHX,PFKL,PI4KA,PITPNM1,PITPNM2,PLCL1,PPM1F,PRDX5,PRK…
Adhesion of tumor cell lines	6.61e-05	12	ASAP1,GIT1,HAPLN4,PRKCA,PTK2B,PTPRZ1,RAB21,RAC1,ROCK2,RRAS,UCHL1,VCAN
Development of central nervous system	6.67e-05	19	CNTN1,CSNK2A1,DCLK1,DLG4,GSTP1,KHDRBS2,KIF2A,MAP1B,NDUFS4,PITPNM1,PTPRS,PTPRZ1,RAC1,RAC3,RHEB,SEC24B,SH3GL2,STAM,VCAN
Organization of cellular membrane	7.62e-05	10	AAK1,AP2A2,AP2S1,DNM2,EPS15L1,ITSN1,RAC1,SH3GL2,STAM,TNR
Morphogenesis of dendritic spines	8.24e-05	3	ARHGEF7,GIT1,RAC1
Advanced non-small cell lung carcinoma	8.59e-05	7	GSTP1,NDUFB4,PPIA,RPS11,RPS6,TUBB2A,TUBB4B
Gastrointestinal tumor	8.62e-05	125	AAK1,ACTR1A,ACTR3B,ANK1,ANKRD17,ANKS1B,AP2A2,AP3M2,ARHGEF33,ARHGEF7,ASAP1,ATL1,ATP2A3,BSN,BTBD17,C1QC,CCAR2,CCT4,CCT5,CLCC1,CMPK1,CNRIP1,CNTN1,CNTNAP1,CSNK1A1,CSNK2A1,CYC1,DBNL,DCC,DCLK1,DCTN4,DDX39A,DDX3Y,DIDO1,DLAT,DLD,DLG4,DLGAP3,DNM2,EFR3B,EPS15L1,FKBP4,GIT1,GJA1,GOPC,GSTP1,HAPLN1,HAPLN2,HAPLN4,HNRNPD,HNRNPH2,HNRNPR,HSD17B12,HSPA4L,IARS,IGSF8,ITPKA,ITSN1,KHDRBS2,KIF5C,MAP1B,MAP4,MARS,MCCC1,MP…
Stage I metastatic non-small cell lung carcinoma	8.71e-05	4	NDUFB4,PPIA,RPS11,RPS6
Formation of dendrites	8.88e-05	8	DCLK1,MAP1B,PTPRZ1,RAB21,RAC1,ROCK2,STRN,SYNGAP1
Genitourinary tumor	9.87e-05	107	AAK1,ACTR1A,AK1,ANK1,ANKRD17,ANKS1B,AP2A2,AP2S1,AP3M2,ARHGEF33,ARHGEF7,ASAP1,ATL1,ATP2A3,BSN,C1QC,CAMK2G,CCT5,CNRIP1,CNTN1,CNTNAP1,CSNK2A1,DBNL,DCC,DCLK1,DDX39A,DIDO1,DLAT,DLGAP3,DLST,EIF2S2,FKBP4,GIT1,GJA1,GLUD1,GSTP1,HAPLN1,HAPLN2,HAPLN4,HNRNPR,HNRNPU,HSD17B12,HSPA4L,IGSF8,ITSN1,KCNAB2,KHDRBS2,KIF5C,MAP1A,MAP1B,MAP4,MCCC1,MPP6,MTCH2,MTHFD1L,NDUFA9,PDHX,PFKL,PI4KA,PITPNM1,PITPNM2,PLCL1,PPM1F,PRD…
Familial mental retardation	0.000103	12	ARHGEF7,CSNK2A1,DCC,HNRNPH2,IARS,KIF2A,KIF5C,PDHX,RAC1,SYNGAP1,TUBB,TUBB2A
Cell movement	0.000104	45	ARHGEF7,ASAP1,CNTN1,CSNK2A1,DCC,DCLK1,DIDO1,DLG4,DNM2,FKBP4,GIT1,GJA1,HAPLN4,IGSF8,ITPKA,KIF2A,MAP1B,MAP4,Mapre2,MTCH2,PLCL1,PPIA,PPM1F,PRKCA,PRKCB,PTK2B,PTPRZ1,RAB21,RAC1,RAC3,ROCK2,RPS6KA1,RRAS,SARS,SEC24B,SNX27,SRCIN1,STUB1,TNR,TUBB,TUBB2B,UCHL1,USP14,VCAN,WASF1
Gastrointestinal tract cancer	0.000109	124	AAK1,ACTR1A,ACTR3B,ANK1,ANKRD17,ANKS1B,AP2A2,AP3M2,ARHGEF33,ARHGEF7,ASAP1,ATL1,ATP2A3,BSN,BTBD17,C1QC,CCAR2,CCT4,CCT5,CLCC1,CMPK1,CNRIP1,CNTN1,CNTNAP1,CSNK1A1,CSNK2A1,CYC1,DBNL,DCC,DCLK1,DCTN4,DDX39A,DDX3Y,DIDO1,DLAT,DLD,DLG4,DLGAP3,DNM2,EFR3B,EPS15L1,FKBP4,GIT1,GJA1,GOPC,GSTP1,HAPLN1,HAPLN2,HAPLN4,HNRNPD,HNRNPH2,HNRNPR,HSD17B12,HSPA4L,IARS,IGSF8,ITPKA,ITSN1,KHDRBS2,KIF5C,MAP1B,MAP4,MARS,MCCC1,MP…
Tumorigenesis of epithelial neoplasm	0.000116	104	AAK1,ACTR3B,ANK1,ANKS1B,AP2A2,AP3M2,ARHGEF33,ARHGEF7,ASAP1,ATL1,ATP2A3,BSN,C1QC,CCAR2,CCT5,CLCC1,CNTN1,CNTNAP1,CSNK1A1,CSNK2A1,CYC1,DCC,DCLK1,DDX39A,DDX3Y,DIDO1,DLAT,DLG4,DLGAP3,DLST,EIF2S2,GJA1,GSTP1,HAPLN2,HAPLN4,HNRNPH2,HNRNPR,HNRNPU,HSD17B12,HSPA4L,IARS,IGSF8,ITSN1,KCNAB2,KHDRBS2,KIF5C,MAP1A,MAP1B,MAP4,MARS,MCCC1,MPP6,MTHFD1L,NDUFA9,NDUFS4,PACSIN1,PDHX,PFKL,PI4KA,PITPNM1,PLCL1,PRKCA,PRKCB,PSM…
Bundling of filaments	0.000125	4	DCLK1,MAP1A,MAP1B,ROCK2
Receptor-mediated endocytosis	0.000139	9	AP2A2,AP2S1,DNM2,ITSN1,MLC1,PRKCA,RAB21,RAC1,WASF1
Pelvic cancer	0.000139	93	AAK1,ACTR1A,ANK1,ANKRD17,ANKS1B,AP2A2,AP3M2,ARHGEF33,ASAP1,ATL1,ATP2A3,BSN,C1QC,CAMK2G,CCT5,CNRIP1,CNTN1,CNTNAP1,CSNK2A1,DBNL,DCC,DCLK1,DDX39A,DIDO1,DLAT,DLGAP3,DLST,EIF2S2,FKBP4,GIT1,GJA1,GSTP1,HAPLN1,HAPLN4,HNRNPR,HNRNPU,HSD17B12,HSPA4L,IGSF8,ITSN1,KCNAB2,KHDRBS2,KIF5C,MAP1A,MAP1B,MAP4,MCCC1,MPP6,MTHFD1L,NDUFA9,PDHX,PFKL,PI4KA,PITPNM1,PITPNM2,PLCL1,PRDX5,PRKACB,PRKCA,PRKCB,PSMD1,PTK2B,PTPRS,PTP…
Rac protein signal transduction	0.000139	4	DBNL,DNM2,RAC1,WASF1
Mitogenesis of leukemia cell lines	0.000161	2	PRKCA,PRKCB
Long term depression of perirhinal cortex	0.000161	2	HAPLN1,SRCIN1
Synthesis of phosphatidylinositol 4-phosphate	0.000161	2	PI4KA,PITPNM1
Endocytosis by neurons	0.000168	3	DLGAP3,MAP1B,RAC1
Pelvic tumor	0.000169	94	AAK1,ACTR1A,ANK1,ANKRD17,ANKS1B,AP2A2,AP2S1,AP3M2,ARHGEF33,ASAP1,ATL1,ATP2A3,BSN,C1QC,CAMK2G,CCT5,CNRIP1,CNTN1,CNTNAP1,CSNK2A1,DBNL,DCC,DCLK1,DDX39A,DIDO1,DLAT,DLGAP3,DLST,EIF2S2,FKBP4,GIT1,GJA1,GSTP1,HAPLN1,HAPLN4,HNRNPR,HNRNPU,HSD17B12,HSPA4L,IGSF8,ITSN1,KCNAB2,KHDRBS2,KIF5C,MAP1A,MAP1B,MAP4,MCCC1,MPP6,MTHFD1L,NDUFA9,PDHX,PFKL,PI4KA,PITPNM1,PITPNM2,PLCL1,PRDX5,PRKACB,PRKCA,PRKCB,PSMD1,PTK2B,PTP…
Incidence of tumor	0.000171	105	AAK1,ACTR3B,ANK1,ANKS1B,AP2A2,AP3M2,ARHGEF33,ARHGEF7,ASAP1,ATL1,ATP2A3,BSN,C1QC,CAMK2G,CCAR2,CCT5,CLCC1,CNTN1,CNTNAP1,CSNK1A1,CSNK2A1,CYC1,DCC,DCLK1,DDX39A,DDX3Y,DIDO1,DLAT,DLG4,DLGAP3,DLST,EIF2S2,GJA1,GSTP1,HAPLN2,HAPLN4,HNRNPH2,HNRNPR,HNRNPU,HSD17B12,HSPA4L,IARS,IGSF8,ITSN1,KCNAB2,KHDRBS2,KIF5C,MAP1A,MAP1B,MAP4,MARS,MCCC1,MPP6,MTHFD1L,NDUFA9,NDUFS4,PACSIN1,PDHX,PFKL,PI4KA,PITPNM1,PLCL1,PRKCA,PR…
Excitatory postsynaptic potential of neurons	0.00018	5	DLGAP3,ROCK2,SRCIN1,SYNGAP1,WASF1
Extension of neurites	0.000182	8	DCLK1,DNM2,MAP1B,PITPNM1,PTPRS,RAB21,RAC1,TNR
Coordination	0.000189	9	CNTN1,DBNL,DCC,DLG4,NDUFS4,PRKAR2B,SH3GL2,STUB1,WASF1
Cell death	0.000234	59	AAK1,AK1,ANK1,AP2A2,ARHGEF7,C1QA,CAMK2G,CCAR2,CCT4,CCT5,CSNK1A1,CSNK2A1,DCC,DIDO1,DLG4,DLST,DNM2,EIF2S2,FKBP4,GJA1,GLUD1,GSTP1,ITSN1,LCMT1,MAP1A,MAP1B,MAP4,MTCH2,NDUFS4,PPIA,PPM1F,PRDX5,PRKAR2B,PRKCA,PRKCB,PTK2B,PTPRZ1,RAC1,RAC3,RHEB,ROCK2,RPL6,RPL7A,RPLP0,RPS11,RPS6,RPS6KA1,RRAS,RYR2,SH3GL2,SRCIN1,STAM,STUB1,SYNGAP1,TOLLIP,TUBB,UCHL1,VCAN,WASF1
Hereditary myopathy	0.000242	16	ATL1,BSN,C1QB,CCT5,CNTN1,CNTNAP1,DLD,DNM2,MARS,NDUFA9,NDUFS4,RYR2,STUB1,TUBB2A,TUBB4B,UCHL1
Sporadic cancer	0.000256	4	GJA1,GSTP1,PSMD1,RHEB
Frequency of tumor	0.000256	104	AAK1,ACTR3B,ANK1,ANKS1B,AP2A2,AP3M2,ARHGEF33,ARHGEF7,ASAP1,ATL1,ATP2A3,BSN,C1QC,CCAR2,CCT5,CLCC1,CNTN1,CNTNAP1,CSNK1A1,CSNK2A1,CYC1,DCC,DCLK1,DDX39A,DDX3Y,DIDO1,DLAT,DLG4,DLGAP3,DLST,EIF2S2,GJA1,GSTP1,HAPLN2,HAPLN4,HNRNPH2,HNRNPR,HNRNPU,HSD17B12,HSPA4L,IARS,IGSF8,ITSN1,KCNAB2,KHDRBS2,KIF5C,MAP1A,MAP1B,MAP4,MARS,MCCC1,MPP6,MTHFD1L,NDUFA9,NDUFS4,PACSIN1,PDHX,PFKL,PI4KA,PITPNM1,PLCL1,PRKCA,PRKCB,PSM…
Folding of protein	0.000267	6	CCT4,CCT5,FKBP4,HSPA4L,PPIA,STUB1
Ruffling	0.000267	6	ARHGEF7,PTK2B,RAC1,RAC3,ROCK2,WASF1
Phosphorylation of protein	0.000268	18	AAK1,CAMK2G,CNTN1,CSNK1A1,CSNK2A1,DCLK1,NDUFS4,PI4KA,PPIA,PRKACB,PRKCA,PRKCB,PTK2B,PTPRS,RAC1,ROCK2,RPS6KA1,TOLLIP
Genitourinary adenocarcinoma	0.000287	84	AAK1,ACTR1A,ANK1,ANKRD17,ANKS1B,AP2A2,ARHGEF33,ARHGEF7,ASAP1,ATL1,ATP2A3,BSN,C1QC,CCT5,CNTN1,CNTNAP1,CSNK2A1,DCC,DCLK1,DDX39A,DIDO1,DLGAP3,DLST,EIF2S2,GJA1,GSTP1,HAPLN1,HAPLN4,HNRNPR,HNRNPU,HSD17B12,HSPA4L,IGSF8,ITSN1,KCNAB2,KHDRBS2,KIF5C,MAP1A,MAP1B,MAP4,MCCC1,NDUFA9,PDHX,PFKL,PI4KA,PITPNM1,PITPNM2,PLCL1,PRDX5,PRKACB,PRKCA,PRKCB,PSMD1,PTK2B,PTPRS,PTPRZ1,RAB11FIP3,RHEB,RPS6KA1,RRAS,RYR2,SEC24B,SH…
NMDA-mediated synaptic current	0.000296	3	DLG4,DLGAP3,WASF1
Quantity of gap junctions	0.000315	5	ARHGEF7,BSN,DLGAP3,GIT1,GJA1
Vasodilation of carotid artery	0.000321	2	ARHGEF7,RAC1
Regulation of focal adhesions	0.000321	2	RAC1,ROCK2
Interaction of tumor cell lines	0.000321	13	ASAP1,GIT1,GJA1,HAPLN4,PRKCA,PTK2B,PTPRZ1,RAB21,RAC1,ROCK2,RRAS,UCHL1,VCAN
Morphology of head	0.000324	24	AP3M2,C1QA,CNTN1,CSNK2A1,DCC,DCLK1,DLGAP3,GJA1,HAPLN1,KHDRBS2,KIF2A,KIF5C,MAP1A,MAP1B,MLC1,NDUFS4,PACSIN1,PTPRS,SLC27A4,STUB1,SYNCRIP,SYNGAP1,TNR,WASF1
Stage I cancer	0.000326	7	NDUFB4,PPIA,PSMD1,RPS11,RPS6,TUBB2A,TUBB4B
Tremor	0.000337	7	CNTNAP1,DBNL,KCNAB2,MAP1A,MAP1B,NDUFS4,SYNGAP1
Synaptic transmission of nervous tissue	0.000348	6	ANKS1B,BSN,DLGAP3,PTPRS,SH3GL2,UCHL1
Cell spreading of cervical cancer cell lines	0.000349	3	GIT1,RAC1,UCHL1
Cognition	0.000364	14	C1QA,CSNK2A1,DLG4,GJA1,HAPLN1,KCNAB2,MAP1A,PRKAR2B,PRKCA,SRCIN1,SYNGAP1,TNR,UCHL1,WASF1
Development of malignant tumor	0.000368	102	AAK1,ACTR3B,ANK1,ANKS1B,AP2A2,AP3M2,ARHGEF33,ARHGEF7,ASAP1,ATL1,ATP2A3,BSN,C1QC,CCAR2,CCT5,CLCC1,CNTN1,CNTNAP1,CSNK1A1,CSNK2A1,CYC1,DCC,DCLK1,DDX39A,DDX3Y,DIDO1,DLAT,DLG4,DLGAP3,DLST,EIF2S2,GJA1,GSTP1,HAPLN2,HAPLN4,HNRNPH2,HNRNPR,HNRNPU,HSD17B12,HSPA4L,IARS,IGSF8,ITSN1,KCNAB2,KHDRBS2,KIF5C,MAP1A,MAP1B,MAP4,MARS,MCCC1,MPP6,MTHFD1L,NDUFA9,NDUFS4,PACSIN1,PDHX,PFKL,PI4KA,PITPNM1,PLCL1,PRKCA,PRKCB,PSM…
Development of carcinoma	0.000368	101	AAK1,ACTR3B,ANK1,ANKS1B,AP2A2,AP3M2,ARHGEF33,ARHGEF7,ASAP1,ATL1,ATP2A3,BSN,C1QC,CCAR2,CCT5,CLCC1,CNTN1,CNTNAP1,CSNK1A1,CSNK2A1,CYC1,DCC,DCLK1,DDX39A,DDX3Y,DIDO1,DLAT,DLG4,DLGAP3,DLST,EIF2S2,GJA1,GSTP1,HAPLN2,HAPLN4,HNRNPH2,HNRNPR,HNRNPU,HSD17B12,HSPA4L,IARS,IGSF8,ITSN1,KCNAB2,KHDRBS2,KIF5C,MAP1A,MAP1B,MAP4,MARS,MCCC1,MPP6,MTHFD1L,NDUFA9,NDUFS4,PACSIN1,PDHX,PFKL,PI4KA,PITPNM1,PLCL1,PRKCA,PSMD1,PTK…
Uterine cancer	0.000375	54	AAK1,ANK1,ANKS1B,ARHGEF33,ATL1,ATP2A3,BSN,C1QC,CCT5,CNRIP1,CNTN1,CSNK2A1,DBNL,DCC,DCLK1,DIDO1,DLST,EIF2S2,GIT1,GSTP1,HNRNPU,HSPA4L,ITSN1,KCNAB2,KHDRBS2,KIF5C,MAP1A,MAP1B,MAP4,MTHFD1L,NDUFA9,PDHX,PI4KA,PLCL1,PRKCA,PTPRS,PTPRZ1,RAC1,RHEB,RPS6,RYR2,SH3GL2,SLC27A4,SNX27,TMEM11,TNR,TPRG1L,TUBB,TUBB2A,TUBB2B,TUBB4B,UCHL1,VCAN,VWA8
Endometrioid endometrial adenocarcinoma	0.000377	43	AAK1,ANK1,ANKS1B,ARHGEF33,ATL1,ATP2A3,BSN,C1QC,CCT5,CNTN1,CSNK2A1,DCC,DCLK1,DLST,EIF2S2,HNRNPU,HSPA4L,ITSN1,KCNAB2,KHDRBS2,KIF5C,MAP1A,MAP1B,NDUFA9,PDHX,PI4KA,PLCL1,PRKCA,PTPRS,PTPRZ1,RHEB,RYR2,SH3GL2,SLC27A4,SNX27,TMEM11,TNR,TPRG1L,TUBB2A,TUBB2B,TUBB4B,VCAN,VWA8
Breast or pancreatic cancer	0.000378	76	AAK1,AK1,ANK1,ANKS1B,AP3M2,ARHGEF33,ARHGEF7,ASAP1,BSN,CCT5,CNTN1,CNTNAP1,CSNK2A1,DCLK1,DCTN4,DDX39A,DIDO1,DLD,DLGAP3,EIF2S2,EPS15L1,GLUD1,GSTP1,HAPLN1,HAPLN2,HNRNPR,HNRNPU,HSD17B12,IGSF8,ITSN1,MAP1A,MAP1B,MAP4,MCCC1,MPP6,MTCH2,PI4KA,PITPNM1,PITPNM2,PLCL1,PMM1,PPIA,PPM1F,PRDX5,PRKACB,PRKCA,PRKCB,PSMD1,PTPRS,PTPRZ1,RAB11FIP3,RPL6,RPS6KA1,RRAS,Rrbp1,RTCB,RYR2,SEC24B,SH3GL2,SLC27A4,SNX27,SRCIN1,SRGAP…
Extension of axons	0.000378	6	DCLK1,DNM2,MAP1B,PTPRS,RAB21,TNR
Uterine corpus cancer	0.000397	4	RAC1,RHEB,TUBB2A,TUBB4B
Development of digestive organ tumor	0.000411	76	ACTR3B,ANK1,AP2A2,AP3M2,ARHGEF33,ARHGEF7,ATP2A3,BSN,C1QC,CCAR2,CLCC1,CNTN1,CNTNAP1,CSNK1A1,CSNK2A1,CYC1,DCC,DCLK1,DDX39A,DDX3Y,DIDO1,DLAT,DLG4,DLGAP3,GJA1,GSTP1,HAPLN2,HNRNPH2,HNRNPR,IARS,IGSF8,ITSN1,KIF5C,MAP1B,MAP4,MARS,MPP6,MTHFD1L,NDUFS4,PACSIN1,PFKL,PI4KA,PITPNM1,PLCL1,PRKCA,PRKCB,PTK2B,PTPRS,PTPRZ1,RAC1,RAC3,RHEB,ROCK2,RPS6,RTCB,RYR2,SARS,SLC27A4,SRCIN1,SRGAP2,STRN,STUB1,SYNCRIP,SYNGAP1,TNR…
Metastatic non-small cell lung carcinoma	0.000411	6	NDUFB4,PPIA,RPS11,RPS6,TUBB2A,TUBB4B
G2 phase	0.00042	11	ACTR1A,AP2A2,CSNK2A1,DCC,LCMT1,PRKAR2B,RAC1,RPL7A,RPS6,TUBB,TUBB4B
Female genital tract adenocarcinoma	0.000425	58	AAK1,ANK1,ANKS1B,ARHGEF33,ASAP1,ATL1,ATP2A3,BSN,C1QC,CCT5,CNTN1,CSNK2A1,DCC,DCLK1,DDX39A,DIDO1,DLST,EIF2S2,HNRNPU,HSD17B12,HSPA4L,ITSN1,KCNAB2,KHDRBS2,KIF5C,MAP1A,MAP1B,MAP4,MCCC1,NDUFA9,PDHX,PI4KA,PLCL1,PRKCA,PTPRS,PTPRZ1,RAB11FIP3,RHEB,RRAS,RYR2,SH3GL2,SLC27A4,SNX27,SRGAP2,TMEM11,TNR,TPRG1L,TUBAL3,TUBB,TUBB2A,TUBB2B,TUBB4B,UCHL1,USP14,VCAN,VWA8,WASF1,WDR37
Endocytosis	0.000439	15	ANK1,AP2A2,AP2S1,DLGAP3,DNM2,ITSN1,MAP1B,MLC1,PACSIN1,PRKCA,PRKCB,RAB21,RAC1,SH3GL2,WASF1
Suckling	0.000441	5	DCC,GJA1,KIF2A,SLC27A4,SYNGAP1
Formation of focal adhesions	0.000455	7	GIT1,PPM1F,PRKCA,PTK2B,RAC1,ROCK2,RRAS
Endometrioid carcinoma	0.000468	51	AAK1,ANK1,ANKS1B,ARHGEF33,ASAP1,ATL1,ATP2A3,BSN,C1QC,CCT5,CNTN1,CSNK2A1,DCC,DCLK1,DIDO1,DLST,EIF2S2,HNRNPU,HSPA4L,ITSN1,KCNAB2,KHDRBS2,KIF5C,MAP1A,MAP1B,NDUFA9,PDHX,PI4KA,PLCL1,PRKCA,PTPRS,PTPRZ1,RAB11FIP3,RHEB,RYR2,SH3GL2,SLC27A4,SNX27,SRGAP2,TMEM11,TNR,TPRG1L,TUBAL3,TUBB,TUBB2A,TUBB2B,TUBB4B,USP14,VCAN,VWA8,WASF1
Motor function	0.000502	6	GJA1,MAP1B,PRKAR2B,RAC1,RAC3,STUB1
Learning	0.000505	13	C1QA,CSNK2A1,DLG4,GJA1,HAPLN1,KCNAB2,MAP1A,PRKAR2B,PRKCA,SRCIN1,SYNGAP1,TNR,WASF1
Migration of neurons	0.000506	9	DCC,DCLK1,DLG4,GJA1,KIF2A,MAP1B,PTPRZ1,RAC1,TUBB2B
Advanced stage carcinoma	0.000514	10	GSTP1,MAP4,NDUFB4,PPIA,PSMD1,RPS11,RPS6,RRAS,TUBB2A,TUBB4B
Modification of gap junctions	0.000532	2	DLG4,GJA1
Quantity of mushroom spine	0.000532	2	SRCIN1,SYNGAP1
Arrest in G2/M phase transition of lung cancer cell lines	0.000532	2	RPL7A,RPS6
Growth of raphespinal axon	0.000532	2	OMG,ROCK2
Activation of lamellipodia	0.000532	2	PTK2B,RAC1
Sporadic Parkinson disease	0.000532	2	GSTP1,UCHL1
Invasion of intestinal cell lines	0.000532	2	PRKCB,RAC1
Abnormal morphology of inferior olivary nucleus	0.000532	2	KIF2A,MAP1B
Growth of corticospinal axon	0.000532	2	OMG,ROCK2
Female genital tract cancer	0.000538	66	AAK1,ANK1,ANKS1B,ARHGEF33,ASAP1,ATL1,ATP2A3,BSN,C1QC,CCT5,CNRIP1,CNTN1,CSNK2A1,DBNL,DCC,DCLK1,DDX39A,DIDO1,DLST,EIF2S2,GIT1,GSTP1,HNRNPU,HSD17B12,HSPA4L,ITSN1,KCNAB2,KHDRBS2,KIF5C,MAP1A,MAP1B,MAP4,MCCC1,MTHFD1L,NDUFA9,PDHX,PI4KA,PLCL1,PRKCA,PRKCB,PTPRS,PTPRZ1,RAB11FIP3,RAC1,RHEB,RPS6,RRAS,RYR2,SH3GL2,SLC27A4,SNX27,SRGAP2,TMEM11,TNR,TPRG1L,TUBAL3,TUBB,TUBB2A,TUBB2B,TUBB4B,UCHL1,USP14,VCAN,VWA8,WAS…
Congenital anomaly of spine	0.000585	4	HAPLN1,MTHFD1,PRKACB,SEC24B
Internalization by kidney cell lines	0.000585	4	DNM2,ITSN1,PRKCA,RAC1
Abnormal morphology of hippocampus layer	0.000625	3	KIF2A,MAP1B,TNR
Uterine tumor	0.000628	55	AAK1,ANK1,ANKS1B,AP2S1,ARHGEF33,ATL1,ATP2A3,BSN,C1QC,CCT5,CNRIP1,CNTN1,CSNK2A1,DBNL,DCC,DCLK1,DIDO1,DLST,EIF2S2,GIT1,GSTP1,HNRNPU,HSPA4L,ITSN1,KCNAB2,KHDRBS2,KIF5C,MAP1A,MAP1B,MAP4,MTHFD1L,NDUFA9,PDHX,PI4KA,PLCL1,PRKCA,PTPRS,PTPRZ1,RAC1,RHEB,RPS6,RYR2,SH3GL2,SLC27A4,SNX27,TMEM11,TNR,TPRG1L,TUBB,TUBB2A,TUBB2B,TUBB4B,UCHL1,VCAN,VWA8
Formation of cytoskeleton	0.000643	12	CNTNAP1,DBNL,FKBP4,MAP1A,MAP1B,PITPNM1,PPM1F,PTK2B,RAC1,ROCK2,TUBB,WASF1
Tauopathy	0.000646	16	HNRNPU,IGSF8,PRKACB,PRKAR2B,PRKCA,PRKCB,PTPRZ1,ROCK2,RYR2,SH3GL2,STUB1,TUBB,TUBB2A,TUBB4B,UCHL1,WASF1
Huntington's Disease	0.00065	15	AK1,ARHGEF7,CYC1,FKBP4,GIT1,GJA1,HNRNPU,KCNAB2,PPIA,PRKCB,PTK2B,ROCK2,UCHL1,UQCR10,VCAN
Genital tract cancer	0.000659	88	AAK1,ACTR1A,ANK1,ANKRD17,ANKS1B,AP2A2,ARHGEF33,ASAP1,ATL1,ATP2A3,BSN,C1QC,CCT5,CNRIP1,CNTN1,CNTNAP1,CSNK2A1,DBNL,DCC,DCLK1,DDX39A,DIDO1,DLAT,DLGAP3,DLST,EIF2S2,FKBP4,GIT1,GSTP1,HAPLN1,HAPLN4,HNRNPR,HNRNPU,HSD17B12,HSPA4L,IGSF8,ITSN1,KCNAB2,KHDRBS2,KIF5C,MAP1A,MAP1B,MAP4,MCCC1,MTHFD1L,NDUFA9,PDHX,PFKL,PI4KA,PITPNM1,PITPNM2,PLCL1,PRDX5,PRKACB,PRKCA,PRKCB,PSMD1,PTK2B,PTPRS,PTPRZ1,RAB11FIP3,RAC1,RHEB…
Colon cancer	0.000695	68	ACTR3B,ANK1,AP2A2,ARHGEF33,ARHGEF7,ATP2A3,CCT4,CCT5,CLCC1,CNTN1,CNTNAP1,CSNK1A1,CYC1,DCC,DCLK1,DDX39A,DDX3Y,DIDO1,DLAT,DLG4,DLGAP3,GJA1,GSTP1,HAPLN2,HNRNPH2,HNRNPR,IARS,IGSF8,ITSN1,KIF5C,MAP1B,MAP4,MARS,MPP6,MTHFD1L,NDUFS4,PACSIN1,PFKL,PI4KA,PITPNM1,PLCL1,PRKCA,PRKCB,PTK2B,PTPRS,PTPRZ1,RAC3,RHEB,ROCK2,RPS6,RTCB,RYR2,SLC27A4,SRCIN1,SRGAP2,STRN,STUB1,SYNGAP1,TNR,TUBAL3,TUBB,TUBB2A,TUBB2B,USO1,USP14…
Synaptic transmission of hippocampal neurons	0.00071	3	ANKS1B,PTPRS,UCHL1
Migration of tumor cell lines	0.000722	20	CSNK2A1,DIDO1,DNM2,GIT1,GJA1,HAPLN4,IGSF8,KIF2A,MAP4,PLCL1,PPIA,PPM1F,PRKCA,PTK2B,PTPRZ1,RAB21,RAC1,STUB1,VCAN,WASF1
Development of colorectal tumor	0.000728	68	ACTR3B,ANK1,AP2A2,AP3M2,ARHGEF33,ARHGEF7,ATP2A3,CLCC1,CNTN1,CNTNAP1,CSNK1A1,CYC1,DCC,DCLK1,DDX39A,DDX3Y,DIDO1,DLAT,DLG4,DLGAP3,GJA1,GSTP1,HAPLN2,HNRNPH2,HNRNPR,IARS,IGSF8,ITSN1,KIF5C,MAP1B,MAP4,MARS,MPP6,MTHFD1L,NDUFS4,PACSIN1,PFKL,PI4KA,PITPNM1,PLCL1,PRKCA,PRKCB,PTK2B,PTPRS,PTPRZ1,RAC1,RAC3,RHEB,ROCK2,RPS6,RTCB,RYR2,SLC27A4,SRCIN1,SRGAP2,STRN,STUB1,SYNGAP1,TNR,TUBAL3,TUBB,TUBB2A,TUBB2B,USO1,USP1…
Development of adenocarcinoma	0.000766	69	AAK1,ANK1,ANKS1B,ARHGEF33,ARHGEF7,ASAP1,ATL1,ATP2A3,BSN,C1QC,CCT5,CNTN1,CNTNAP1,CSNK2A1,DCC,DCLK1,DDX39A,DIDO1,DLST,EIF2S2,GJA1,GSTP1,HAPLN4,HNRNPU,HSD17B12,HSPA4L,ITSN1,KCNAB2,KHDRBS2,KIF5C,MAP1A,MAP1B,MAP4,MCCC1,NDUFA9,NDUFS4,PDHX,PI4KA,PLCL1,PRKCA,PSMD1,PTPRS,PTPRZ1,RAB11FIP3,RHEB,RRAS,RYR2,SH3GL2,SLC27A4,SNX27,SRCIN1,SRGAP2,SYNCRIP,SYNGAP1,TMEM11,TNR,TPRG1L,TUBAL3,TUBB,TUBB2A,TUBB2B,TUBB4B,UC…
Metastatic carcinoma	0.000766	8	MAP4,NDUFB4,PPIA,RAC1,RPS11,RPS6,TUBB2A,TUBB4B
Genital tumor	0.000772	89	AAK1,ACTR1A,ANK1,ANKRD17,ANKS1B,AP2A2,AP2S1,ARHGEF33,ASAP1,ATL1,ATP2A3,BSN,C1QC,CCT5,CNRIP1,CNTN1,CNTNAP1,CSNK2A1,DBNL,DCC,DCLK1,DDX39A,DIDO1,DLAT,DLGAP3,DLST,EIF2S2,FKBP4,GIT1,GSTP1,HAPLN1,HAPLN4,HNRNPR,HNRNPU,HSD17B12,HSPA4L,IGSF8,ITSN1,KCNAB2,KHDRBS2,KIF5C,MAP1A,MAP1B,MAP4,MCCC1,MTHFD1L,NDUFA9,PDHX,PFKL,PI4KA,PITPNM1,PITPNM2,PLCL1,PRDX5,PRKACB,PRKCA,PRKCB,PSMD1,PTK2B,PTPRS,PTPRZ1,RAB11FIP3,RAC…
Tumorigenesis of reproductive tract	0.000787	67	AAK1,ANK1,ANKS1B,AP2S1,ARHGEF33,ASAP1,ATL1,ATP2A3,BSN,C1QC,CCT5,CNRIP1,CNTN1,CSNK2A1,DBNL,DCC,DCLK1,DDX39A,DIDO1,DLST,EIF2S2,GIT1,GSTP1,HNRNPU,HSD17B12,HSPA4L,ITSN1,KCNAB2,KHDRBS2,KIF5C,MAP1A,MAP1B,MAP4,MCCC1,MTHFD1L,NDUFA9,PDHX,PI4KA,PLCL1,PRKCA,PRKCB,PTPRS,PTPRZ1,RAB11FIP3,RAC1,RHEB,RPS6,RRAS,RYR2,SH3GL2,SLC27A4,SNX27,SRGAP2,TMEM11,TNR,TPRG1L,TUBAL3,TUBB,TUBB2A,TUBB2B,TUBB4B,UCHL1,USP14,VCAN,VW…
Cell spreading of vascular smooth muscle cells	0.000795	2	GIT1,RAC1
Neutropenia	0.0008	5	DNM2,GJA1,GSTP1,TUBB2A,TUBB4B
CD20 positive Waldenstrom macroglobulinemia	0.000803	3	PSMD1,TUBB2A,TUBB4B
Organismal death	0.000823	44	ANKRD17,C1QA,CNTN1,CNTNAP1,CSNK1A1,CSNK2A1,DCC,DLD,DNM2,FKBP4,GIT1,GJA1,GSTP1,HAPLN1,HNRNPD,HSD17B12,HSPA4L,ITSN1,KCNAB2,KIF2A,MAP1B,MAP4,NDUFS4,PI4KA,PLCL1,PPIA,PRKACB,PRKCA,PTK2B,PTPRS,RAC1,RAC3,RHEB,RPL6,RYR2,SH3GL2,SLC27A4,SNX27,STAM,STUB1,SYNGAP1,USP14,VCAN,WASF1
Assembly of protein-protein complex	0.000824	8	DLG4,DLGAP3,LCMT1,NDUFA9,NDUFB4,NDUFS4,PTK2B,WASF1
Bodily balance	0.000829	4	DCC,DLG4,NDUFS4,WASF1
Female genital neoplasm	0.000835	67	AAK1,ANK1,ANKS1B,AP2S1,ARHGEF33,ASAP1,ATL1,ATP2A3,BSN,C1QC,CCT5,CNRIP1,CNTN1,CSNK2A1,DBNL,DCC,DCLK1,DDX39A,DIDO1,DLST,EIF2S2,GIT1,GSTP1,HNRNPU,HSD17B12,HSPA4L,ITSN1,KCNAB2,KHDRBS2,KIF5C,MAP1A,MAP1B,MAP4,MCCC1,MTHFD1L,NDUFA9,PDHX,PI4KA,PLCL1,PRKCA,PRKCB,PTPRS,PTPRZ1,RAB11FIP3,RAC1,RHEB,RPS6,RRAS,RYR2,SH3GL2,SLC27A4,SNX27,SRGAP2,TMEM11,TNR,TPRG1L,TUBAL3,TUBB,TUBB2A,TUBB2B,TUBB4B,UCHL1,USP14,VCAN,VW…
Viability	0.000838	5	DLD,GJA1,MAP1B,ROCK2,WASF1
Dyspnea	0.000843	6	DBNL,DCC,GIT1,NDUFS4,SH3GL2,SLC27A4
Closure of neural tube	0.000873	6	CSNK2A1,MTHFD1,MTHFD1L,PRKACB,ROCK2,SEC24B
Parkinson's disease	0.000878	9	DBNL,GSTP1,MAP1B,RPL17,SH3GL2,STUB1,TNR,TUBB2B,UCHL1
Size of brain	0.000885	7	CSNK2A1,KHDRBS2,KIF5C,MAP1B,PTPRS,SYNGAP1,WASF1
Production of HIV-1	0.000886	4	HNRNPR,HNRNPU,PRKCA,SYNCRIP
Degranulation of phagocytes	0.000893	13	AP2A2,ARHGEF7,DBNL,GIT1,GSTP1,KCNAB2,PFKL,PPIA,PSMD1,RAC1,TOLLIP,TUBB,TUBB4B
Synthesis of acyl-coenzyme A	0.000903	3	DLAT,DLD,SLC27A4
Stabilization of microtubules	0.000917	5	DCLK1,MAP1A,MAP1B,MAP4,PTK2B
Morphology of intercellular junctions	0.000936	6	AP3M2,CNTNAP1,PACSIN1,ROCK2,SH3GL2,TNR
Electrophysiology of nervous system	0.000945	4	AP3M2,KCNAB2,PACSIN1,PLCL1
Abnormal morphology of head	0.000978	21	AP3M2,C1QA,CNTN1,CSNK2A1,DCC,DCLK1,DLGAP3,GJA1,HAPLN1,KHDRBS2,KIF2A,MAP1A,MAP1B,MLC1,NDUFS4,PACSIN1,PTPRS,SLC27A4,STUB1,SYNGAP1,TNR
Mature B-cell lymphoma	0.000983	14	DCC,GIT1,MTHFD1L,PRKCA,PRKCB,PSMD1,PTK2B,PTPRZ1,RAC1,RHEB,ROCK2,STRN,TUBB2A,TUBB4B
Colon carcinoma	0.000986	65	ACTR3B,ANK1,AP2A2,ARHGEF33,ARHGEF7,ATP2A3,CLCC1,CNTN1,CNTNAP1,CSNK1A1,CYC1,DCC,DCLK1,DDX39A,DDX3Y,DIDO1,DLAT,DLG4,DLGAP3,GJA1,GSTP1,HAPLN2,HNRNPH2,HNRNPR,IARS,IGSF8,ITSN1,KIF5C,MAP1B,MAP4,MARS,MPP6,MTHFD1L,NDUFS4,PACSIN1,PFKL,PI4KA,PITPNM1,PLCL1,PRKCA,PTK2B,PTPRS,PTPRZ1,RAC3,RHEB,ROCK2,RPS6,RTCB,RYR2,SLC27A4,SRCIN1,SRGAP2,STRN,STUB1,SYNGAP1,TNR,TUBAL3,TUBB,TUBB2A,TUBB2B,USO1,USP14,VCAN,VWA8,WASF1
Synaptic transmission of cerebral cortex cells	0.00101	4	ANKS1B,PTPRS,SH3GL2,UCHL1
Stage II multiple myeloma	0.00101	3	PSMD1,TUBB2A,TUBB4B
Stage III multiple myeloma	0.00101	3	PSMD1,TUBB2A,TUBB4B
Metastatic esophageal squamous cell carcinoma	0.00101	3	MAP4,TUBB2A,TUBB4B
Bundling of microtubules	0.00101	3	DCLK1,MAP1A,MAP1B
Plasma cell dyscrasia	0.00101	13	DCC,GIT1,PRKCA,PRKCB,PSMD1,PTK2B,PTPRZ1,RAC1,ROCK2,RPS6,STRN,TUBB2A,TUBB4B
Adult T cell leukemia	0.00111	6	CSNK1A1,CSNK2A1,PRKCB,SYNCRIP,TUBB2A,TUBB4B
Morphology of stomach cancer cell lines	0.00111	2	PRKCA,PRKCB
Cell viability of lung cell lines	0.00111	2	PRKCA,PRKCB
Association of filaments	0.00111	2	DNM2,MAP1A
Distribution of neurons	0.00111	2	DCC,DCLK1
Formation of clathrin-coated vesicles	0.00111	2	PACSIN1,SH3GL2
Abnormal morphology of disorganized inner nuclear layer	0.00111	2	MAP1B,PTPRS
Arthrogryposis	0.00113	3	CNTNAP1,DNM2,PI4KA
Morphology of synapse	0.00114	5	AP3M2,PACSIN1,ROCK2,SH3GL2,TNR
Migration of cells	0.00118	38	ARHGEF7,ASAP1,CNTN1,CSNK2A1,DCC,DCLK1,DIDO1,DLG4,DNM2,FKBP4,GIT1,GJA1,HAPLN4,IGSF8,ITPKA,KIF2A,MAP1B,MAP4,Mapre2,PLCL1,PPIA,PPM1F,PRKCA,PRKCB,PTK2B,PTPRZ1,RAB21,RAC1,RAC3,ROCK2,RRAS,SARS,SRCIN1,STUB1,TNR,TUBB2B,VCAN,WASF1
Cell death of embryonic cell lines	0.00118	11	AAK1,DCC,DLST,FKBP4,GSTP1,ITSN1,MTCH2,PRKCB,RAC1,RHEB,STUB1
Degranulation of neutrophils	0.00118	11	AP2A2,DBNL,GSTP1,KCNAB2,PFKL,PPIA,PSMD1,RAC1,TOLLIP,TUBB,TUBB4B
Quantity of vesicles	0.00119	5	BSN,GOPC,PACSIN1,SH3GL2,TNR
Colorectal carcinoma	0.00124	67	ACTR3B,ANK1,AP2A2,AP3M2,ARHGEF33,ARHGEF7,ATP2A3,CLCC1,CNTN1,CNTNAP1,CSNK1A1,CYC1,DCC,DCLK1,DDX39A,DDX3Y,DIDO1,DLAT,DLG4,DLGAP3,GJA1,GSTP1,HAPLN2,HNRNPH2,HNRNPR,IARS,IGSF8,ITSN1,KIF5C,MAP1B,MAP4,MARS,MPP6,MTHFD1L,NDUFS4,PACSIN1,PFKL,PI4KA,PITPNM1,PLCL1,PRKCA,PTK2B,PTPRS,PTPRZ1,RAC1,RAC3,RHEB,ROCK2,RPS6,RTCB,RYR2,SLC27A4,SRCIN1,SRGAP2,STRN,STUB1,SYNGAP1,TNR,TUBAL3,TUBB,TUBB2A,TUBB2B,USO1,USP14,VCAN…
Stage I multiple myeloma	0.00138	3	PSMD1,TUBB2A,TUBB4B
Neuromuscular activity of organism	0.00138	3	KCNAB2,RAC3,UCHL1
Endometrial cancer	0.00139	49	AAK1,ANK1,ANKS1B,ARHGEF33,ATL1,ATP2A3,BSN,C1QC,CCT5,CNRIP1,CNTN1,CSNK2A1,DCC,DCLK1,DIDO1,DLST,EIF2S2,HNRNPU,HSPA4L,ITSN1,KCNAB2,KHDRBS2,KIF5C,MAP1A,MAP1B,MTHFD1L,NDUFA9,PDHX,PI4KA,PLCL1,PRKCA,PTPRS,PTPRZ1,RHEB,RPS6,RYR2,SH3GL2,SLC27A4,SNX27,TMEM11,TNR,TPRG1L,TUBB,TUBB2A,TUBB2B,TUBB4B,UCHL1,VCAN,VWA8
Production of virus	0.00146	5	HNRNPR,HNRNPU,PPIA,PRKCA,SYNCRIP
Morphology of cerebral cortex	0.00146	8	AP3M2,C1QA,KIF2A,MAP1B,SYNCRIP,SYNGAP1,TNR,WASF1
Chemotaxis of bone marrow-derived mast cells	0.00147	2	ARHGEF7,GIT1
Arrest in G2/M phase transition of carcinoma cell lines	0.00147	2	RPL7A,RPS6
Conduction of axons	0.00147	2	DCC,VCAN
Metastasis of squamous cell carcinoma cell lines	0.00147	2	GIT1,MAP4
Formation of microtubules	0.00151	5	FKBP4,MAP1A,MAP1B,RAC1,TUBB
Serine phosphorylation of peptide	0.00151	5	CSNK1A1,CSNK2A1,DCLK1,PRKCA,ROCK2
Scattering of tumor cell lines	0.00152	3	MTCH2,RAC1,SRCIN1
Generation of osteocytes	0.00152	3	ASAP1,PTK2B,RAC1
Abnormal quantity of synaptic vesicles	0.00152	3	PACSIN1,SH3GL2,TNR
Endocytosis of synaptic vesicles	0.00152	3	ITSN1,PACSIN1,SH3GL2
Quantity of cells	0.00154	34	ARHGEF7,BSN,C1QA,CAMK2G,DCC,DCLK1,DIDO1,DLG4,DLGAP3,GIT1,GJA1,GSTP1,HAPLN1,KIF5C,MAP1B,PACSIN1,PLCL1,PPIA,PRKCB,PTPRS,PTPRZ1,RAB21,RAC1,RAC3,RPS6,RPS6KA1,SH3GL2,SNX27,SRCIN1,STAM,SYNGAP1,TNR,VCAN,WASF1
Miniature excitatory postsynaptic currents	0.00161	4	C1QA,PACSIN1,SH3GL2,SYNGAP1
Development of genital tumor	0.00163	58	AAK1,ANK1,ANKS1B,ARHGEF33,ASAP1,ATL1,ATP2A3,BSN,C1QC,CCT5,CNTN1,CSNK2A1,DCC,DCLK1,DDX39A,DIDO1,DLST,EIF2S2,HNRNPU,HSD17B12,HSPA4L,ITSN1,KCNAB2,KHDRBS2,KIF5C,MAP1A,MAP1B,MAP4,MCCC1,MTHFD1L,NDUFA9,PDHX,PI4KA,PLCL1,PRKCA,PTPRS,PTPRZ1,RAB11FIP3,RHEB,RRAS,RYR2,SH3GL2,SLC27A4,SNX27,SRGAP2,TMEM11,TNR,TPRG1L,TUBAL3,TUBB,TUBB2A,TUBB2B,TUBB4B,USP14,VCAN,VWA8,WASF1,WDR37
Stage II-IV T-cell lymphoblastic lymphoma	0.00167	3	PSMD1,TUBB2A,TUBB4B
Agenesis of corpus callosum	0.00167	3	DCC,DCLK1,MAP1B
CD20 negative lymphoblastic lymphoma	0.00167	3	PSMD1,TUBB2A,TUBB4B
CD20 negative acute lymphocytic leukemia	0.00167	3	PSMD1,TUBB2A,TUBB4B
Pancreatic carcinoma	0.00168	37	AAK1,ANK1,ARHGEF33,ARHGEF7,ASAP1,CNTN1,CSNK2A1,DCLK1,DCTN4,DIDO1,DLD,DLGAP3,EPS15L1,GSTP1,HAPLN1,HNRNPU,ITSN1,MAP1B,MAP4,MCCC1,MPP6,PITPNM1,PITPNM2,PLCL1,PMM1,PPIA,PRKACB,PRKCA,PSMD1,PTPRS,RYR2,SEC24B,TNR,TOLLIP,TUBB2A,TUBB4B,VCAN
Mitosis	0.00169	13	CAMK2G,CCT4,CSNK1A1,DCLK1,HNRNPU,KIF2A,PRKCA,PRKCB,PTK2B,RAC1,RPS6,TUBB,VCAN
Arrest in interphase of carcinoma cell lines	0.0017	4	CSNK2A1,MTCH2,RPL7A,RPS6
Binding of GTP	0.0017	4	PLCL1,PRKCA,PTK2B,RAC1
Axonal transport	0.0017	4	AP3M2,BSN,RAB21,UCHL1
Secondary tumor	0.00178	21	ASAP1,CSNK1A1,DCC,GIT1,GJA1,GSTP1,MAP4,NDUFB4,PPIA,PSMD1,PTK2B,PTPRZ1,RAC1,RPS11,RPS6,RPS6KA1,SH3GL2,TUBB,TUBB2A,TUBB4B,VCAN
Permeability of endothelial cells	0.00179	4	ARHGEF7,GIT1,PTK2B,RAC1
Morphology of central nervous system cells	0.00179	7	C1QA,CNTN1,MAP1A,MAP1B,MLC1,SYNCRIP,SYNGAP1
HER2-positive breast cancer	0.00179	7	GLUD1,HAPLN2,PRKCA,PTPRZ1,TUBB2A,TUBB4B,USO1
Cell viability	0.0018	28	AK1,ANKS1B,CAMK2G,CSNK1A1,CSNK2A1,DCC,DNM2,EPS15L1,GIT1,GJA1,GLUD1,GSTP1,HAPLN1,HNRNPU,PPIA,PRKACB,PRKCA,PRKCB,PTK2B,PTPRZ1,RAC1,RHEB,RPS6KA1,RYR2,STAM,UCHL1,USP14,VCAN
Development of cytoplasm	0.0018	13	CNTNAP1,DBNL,FKBP4,MAP1A,MAP1B,PITPNM1,PPM1F,PTK2B,RAC1,ROCK2,RPS6,TUBB,WASF1
Pancreatic ductal adenocarcinoma	0.00181	36	AAK1,ANK1,ARHGEF33,ARHGEF7,ASAP1,CNTN1,CSNK2A1,DCLK1,DCTN4,DIDO1,DLD,DLGAP3,EPS15L1,HAPLN1,HNRNPU,ITSN1,MAP1B,MAP4,MCCC1,MPP6,PITPNM1,PITPNM2,PLCL1,PMM1,PPIA,PRKACB,PRKCA,PSMD1,PTPRS,RYR2,SEC24B,TNR,TOLLIP,TUBB2A,TUBB4B,VCAN
Colorectal adenocarcinoma	0.00181	65	ACTR3B,ANK1,AP2A2,AP3M2,ARHGEF33,ARHGEF7,ATP2A3,CLCC1,CNTN1,CNTNAP1,CSNK1A1,CYC1,DCC,DCLK1,DDX39A,DDX3Y,DIDO1,DLAT,DLG4,DLGAP3,GJA1,GSTP1,HAPLN2,HNRNPH2,HNRNPR,IARS,IGSF8,ITSN1,KIF5C,MAP1B,MAP4,MARS,MPP6,MTHFD1L,NDUFS4,PACSIN1,PFKL,PI4KA,PITPNM1,PLCL1,PRKCA,PTK2B,PTPRS,PTPRZ1,RAC3,RHEB,ROCK2,RPS6,RTCB,RYR2,SLC27A4,SRCIN1,SRGAP2,STRN,STUB1,SYNGAP1,TNR,TUBAL3,TUBB2A,TUBB2B,USO1,USP14,VCAN,VWA8,WASF1
Arrest in G2/M phase transition of tumor cell lines	0.00182	3	DCC,RPL7A,RPS6
Relapsed Waldenström macroglobulinemia	0.00182	3	PSMD1,TUBB2A,TUBB4B
Aminoacylation of tRNA	0.00182	3	IARS,MARS,SARS
Neurological signs	0.00184	16	AK1,ARHGEF7,CYC1,FKBP4,GIT1,GJA1,HNRNPU,KCNAB2,PPIA,PRKCB,PTK2B,ROCK2,UCHL1,UQCR10,VCAN,WASF1
Contractility of fibroblasts	0.00188	2	CNTNAP1,VCAN
Phosphorylation of nucleoside diphosphates	0.00188	2	AK1,CMPK1
Advanced gastroesophageal cancer	0.00188	4	GSTP1,MAP4,TUBB2A,TUBB4B
Formation of membrane ruffles	0.00188	4	ARHGEF7,ASAP1,RAC1,WASF1
Colon adenocarcinoma	0.00191	63	ACTR3B,ANK1,AP2A2,ARHGEF33,ARHGEF7,ATP2A3,CLCC1,CNTN1,CNTNAP1,CSNK1A1,CYC1,DCC,DCLK1,DDX39A,DDX3Y,DIDO1,DLAT,DLG4,DLGAP3,GJA1,HAPLN2,HNRNPH2,HNRNPR,IARS,IGSF8,ITSN1,KIF5C,MAP1B,MAP4,MARS,MPP6,MTHFD1L,NDUFS4,PACSIN1,PFKL,PI4KA,PITPNM1,PLCL1,PRKCA,PTK2B,PTPRS,PTPRZ1,RAC3,RHEB,ROCK2,RPS6,RTCB,RYR2,SLC27A4,SRCIN1,SRGAP2,STRN,STUB1,SYNGAP1,TNR,TUBAL3,TUBB2A,TUBB2B,USO1,USP14,VCAN,VWA8,WASF1
Myelination	0.00197	7	CNTN1,CNTNAP1,DCC,MAP1B,MLC1,PTPRZ1,RAC1
Long term depression of synapse	0.00198	4	MAP1B,RAC1,SRCIN1,WASF1
Testicular seminoma	0.00199	3	RAC1,TUBB2A,TUBB4B
Lip cancer	0.00199	3	ANKRD17,TUBB2A,TUBB4B
Core body temperature	0.00199	3	KCNAB2,PLCL1,PRKCB
Size of body	0.00205	19	CNTN1,CSNK2A1,DBNL,DLGAP3,FKBP4,GIT1,HNRNPD,ITSN1,KCNAB2,MAP1B,NDUFS4,PACSIN1,PRKAR2B,PTPRS,SH3GL2,SLC27A4,STUB1,SYNGAP1,WASF1
Body temperature	0.00205	5	KCNAB2,NDUFS4,PLCL1,PRKAR2B,PRKCB
Cell survival	0.00206	29	AK1,ANKS1B,CAMK2G,CSNK1A1,CSNK2A1,DCC,DNM2,EPS15L1,GIT1,GJA1,GLUD1,GSTP1,HAPLN1,HNRNPU,PPIA,PRKACB,PRKCA,PRKCB,PTK2B,PTPRZ1,RAC1,RHEB,RPS6KA1,RYR2,STAM,TUBB,UCHL1,USP14,VCAN
Pervasive developmental disorder	0.00207	7	ANK1,CAMK2G,CNTNAP1,KIF2A,RAB6B,RPN2,RYR2
Polymerization of filaments	0.00209	6	FKBP4,MAP1B,PTK2B,RAC1,TUBB,WASF1
Amyloidosis	0.00211	15	HNRNPU,IGSF8,PRKACB,PRKAR2B,PRKCA,PRKCB,PSMD1,PTPRZ1,ROCK2,RYR2,SH3GL2,STUB1,TUBB,UCHL1,WASF1
Outgrowth of axons	0.00212	5	DCC,KIF2A,MAP1B,PTPRS,RAC1
Disassembly of filaments	0.00212	5	KIF2A,MAP1A,MAP1B,RAC1,ROCK2
Neural tube defect	0.00215	6	CSNK2A1,MTHFD1,MTHFD1L,PRKACB,PTPRS,SEC24B
Hereditary spastic paraplegia	0.00219	4	ATL1,CCT5,MARS,UCHL1
Clathrin mediated endocytosis	0.00219	4	AP2A2,AP2S1,DNM2,RAC1
Gastrulation	0.00219	4	DLD,MTCH2,RAC1,RPS6
Morphology of neuroglia	0.00222	6	CNTNAP1,GJA1,MAP1B,MLC1,PTPRZ1,SNX27
B-cell non-Hodgkin lymphoma	0.00222	18	CLCC1,DCC,GIT1,MTHFD1L,PRKCA,PRKCB,PSMD1,PTK2B,PTPRZ1,RAC1,RHEB,ROCK2,RYR2,SARS,STRN,TOLLIP,TUBB2A,TUBB4B
Polymerization of microtubules	0.0023	4	FKBP4,MAP1B,RAC1,TUBB
Quantity of synapse	0.0023	4	ARHGEF7,BSN,DLGAP3,GIT1
Genitourinary carcinoma	0.00231	86	AAK1,ACTR1A,ANK1,ANKRD17,ANKS1B,AP2A2,ARHGEF33,ARHGEF7,ASAP1,ATL1,ATP2A3,BSN,C1QC,CAMK2G,CCT5,CNTN1,CNTNAP1,CSNK2A1,DCC,DCLK1,DDX39A,DIDO1,DLGAP3,DLST,EIF2S2,GJA1,GSTP1,HAPLN1,HAPLN4,HNRNPR,HNRNPU,HSD17B12,HSPA4L,IGSF8,ITSN1,KCNAB2,KHDRBS2,KIF5C,MAP1A,MAP1B,MAP4,MCCC1,MTHFD1L,NDUFA9,PDHX,PFKL,PI4KA,PITPNM1,PITPNM2,PLCL1,PRDX5,PRKACB,PRKCA,PRKCB,PSMD1,PTK2B,PTPRS,PTPRZ1,RAB11FIP3,RHEB,RPS6KA1,RRAS…
Synthesis of L-glutamic acid	0.00234	2	GLUD1,VCAN
Size of lysosome	0.00234	2	DNM2,KIF2A
Liver tumor	0.00234	102	AAK1,ACTR1A,ACTR3B,ADPRH,AK1,ANK1,ANKRD17,ANKS1B,AP2A2,ARHGEF33,ARHGEF7,ATL1,ATP2A3,BSN,BTBD17,C1QA,C1QC,CAMK2G,CCAR2,CCT5,CLCC1,CNTN1,CNTNAP1,CSNK2A1,DCC,DCLK1,DCTN4,DIDO1,DLAT,DLD,DLG4,DLGAP3,DNM2,DUSP3,EFR3B,EIF2S2,EPS15L1,GJA1,GLUD1,GSTP1,HAPLN1,HAPLN2,HNRNPD,HNRNPU,IARS,IGSF8,ITSN1,KCNAB2,KHDRBS2,KIF5C,LCMT1,MAP1A,MAP1B,MAP4,MARS,MPP6,MTCH2,MTHFD1,MTHFD1L,NDUFB4,PACSIN1,PDHX,PFKL,PI4KA,PITPN…
Organization of actin	0.00235	3	PTK2B,RAC1,ROCK2
Invasion of carcinoma cell lines	0.00235	8	ASAP1,CSNK2A1,GIT1,MAP4,PTK2B,RAC1,RPS6KA1,VCAN
Colorectal cancer	0.00235	73	ACTR3B,ANK1,AP2A2,AP3M2,ARHGEF33,ARHGEF7,ATP2A3,CCT4,CCT5,CLCC1,CNTN1,CNTNAP1,CSNK1A1,CYC1,DCC,DCLK1,DDX39A,DDX3Y,DIDO1,DLAT,DLG4,DLGAP3,GJA1,GSTP1,HAPLN2,HNRNPH2,HNRNPR,IARS,IGSF8,ITSN1,KIF5C,MAP1B,MAP4,MARS,MPP6,MTHFD1L,NDUFS4,PACSIN1,PFKL,PI4KA,PITPNM1,PLCL1,PPIA,PRDX5,PRKCA,PRKCB,PTK2B,PTPRS,PTPRZ1,RAC1,RAC3,RHEB,ROCK2,RPS6,RTCB,RYR2,SLC27A4,SRCIN1,SRGAP2,STRN,STUB1,SYNGAP1,TNR,TUBAL3,TUBB,TU…
Ewing sarcoma	0.00236	5	BSN,CSNK2A1,PRKCB,TUBB2A,TUBB4B
Malignant neoplasm of retroperitoneum	0.0024	48	AAK1,ANK1,ARHGEF33,ARHGEF7,ASAP1,CNTN1,CSNK2A1,DCC,DCLK1,DCTN4,DIDO1,DLD,DLGAP3,DLST,EPS15L1,GJA1,GSTP1,HAPLN1,HNRNPU,ITSN1,MAP1B,MAP4,MCCC1,MPP6,PITPNM1,PITPNM2,PLCL1,PMM1,PPIA,PRKACB,PRKCA,PRKCB,PSMD1,PTPRS,PTPRZ1,RHEB,RPL6,RYR2,SEC24B,SRCIN1,STUB1,TNR,TOLLIP,TUBB,TUBB2A,TUBB4B,VCAN,XPNPEP1
Morphology of brain cells	0.00241	6	C1QA,CNTN1,MAP1A,MAP1B,SYNCRIP,SYNGAP1
Collapse of growth cone	0.00242	4	DCC,RAC1,ROCK2,RRAS
Cell movement of cervical cancer cell lines	0.00244	5	GIT1,KIF2A,RAC1,SNX27,UCHL1
Apoptosis of cervical cancer cell lines	0.00262	9	CCAR2,CCT4,CSNK2A1,DCC,DNM2,LCMT1,PPIA,RAC1,UCHL1
Phosphorylation of L-amino acid	0.00266	7	CNTN1,CSNK2A1,PRKCA,PRKCB,PTK2B,PTPRZ1,ROCK2
Long-term potentiation of hippocampus	0.0027	5	AP3M2,DLG4,OMG,PTK2B,TNR
Interphase	0.00271	17	ACTR1A,AP2A2,CAMK2G,CSNK2A1,DCC,GJA1,LCMT1,MTCH2,OMG,PRKAR2B,PRKCA,PTK2B,RAC1,RPL7A,RPS6,TUBB,TUBB4B
Cell cycle progression	0.00274	22	AK1,ANKRD17,CAMK2G,CCT4,CSNK1A1,CSNK2A1,DCLK1,DUSP3,GJA1,HNRNPU,KIF2A,MAP4,PRKAR2B,PRKCA,PRKCB,PTK2B,RAC1,RHEB,ROCK2,RPS6,TUBB,VCAN
Migration of cortical neurons	0.00275	3	DCLK1,PTPRZ1,RAC1
Liver lesion	0.00284	103	AAK1,ACTR1A,ACTR3B,ADPRH,AK1,ANK1,ANKRD17,ANKS1B,AP2A2,ARHGEF33,ARHGEF7,ATL1,ATP2A3,BSN,BTBD17,C1QA,C1QC,CAMK2G,CCAR2,CCT5,CLCC1,CNTN1,CNTNAP1,CSNK2A1,DCC,DCLK1,DCTN4,DIDO1,DLAT,DLD,DLG4,DLGAP3,DNM2,DUSP3,EFR3B,EIF2S2,EPS15L1,GJA1,GLUD1,GSTP1,HAPLN1,HAPLN2,HNRNPD,HNRNPU,IARS,IGSF8,ITSN1,KCNAB2,KHDRBS2,KIF5C,LCMT1,MAP1A,MAP1B,MAP4,MARS,MPP6,MTCH2,MTHFD1,MTHFD1L,NDUFB4,PACSIN1,PDHX,PFKL,PI4KA,PITPN…
Retraction of filaments	0.00284	2	KIF2A,RAC1
Lethal congenital contractural syndrome	0.00284	2	CNTNAP1,DNM2
Movement of vesicles	0.00284	2	DNM2,WASF1
Hereditary connective tissue disorder	0.00294	14	CNTNAP1,DCC,DNM2,GJA1,MARS,MTHFD1,PI4KA,PTK2B,RAC1,RRAS,SARS,SYNGAP1,TUBB2A,TUBB4B
Leigh syndrome	0.00296	3	DLD,NDUFA9,NDUFS4
Elongation of axons	0.00296	3	MAP1B,OMG,PACSIN1
Degranulation of cells	0.00297	14	AP2A2,ARHGEF7,DBNL,GIT1,GSTP1,KCNAB2,PFKL,PPIA,PPM1F,PSMD1,RAC1,TOLLIP,TUBB,TUBB4B
Formation of brain	0.00297	13	CNTN1,CSNK2A1,DCLK1,DLG4,KHDRBS2,MAP1B,NDUFS4,PITPNM1,PTPRS,RAC1,RAC3,SEC24B,STAM
Cell spreading of tumor cell lines	0.00299	5	GIT1,PRKCB,PTK2B,RAC1,UCHL1
Cell death of kidney cell lines	0.00299	9	AAK1,DCC,DLST,GSTP1,PRKCA,PRKCB,PTK2B,RAC1,STUB1
Advanced malignant tumor	0.00303	22	ASAP1,CSNK1A1,DCC,GIT1,GJA1,GSTP1,MAP4,NDUFB4,PPIA,PSMD1,PTK2B,PTPRZ1,RAC1,RPS11,RPS6,RPS6KA1,RRAS,SH3GL2,TUBB,TUBB2A,TUBB4B,VCAN
Untreated mantle cell lymphoma	0.00318	3	PSMD1,TUBB2A,TUBB4B
Transport of molecule	0.00321	30	ACTR1A,AK1,ANK1,AP2A2,ATP2A3,CAMK2G,CLCC1,CNTN1,DDX39A,DNM2,FKBP4,GJA1,HNRNPD,KIF5C,MAP1B,MLC1,PITPNM1,PLCL1,PPIA,PRKCA,PRKCB,PTK2B,RAB11FIP3,RAC1,RYR2,SLC27A4,SNX27,SRCIN1,TNR,USO1
Abnormality of cerebral cortex	0.00324	8	AP3M2,C1QA,GJA1,KIF2A,MAP1B,SH3GL2,SYNGAP1,TNR
Formation of mitotic spindle	0.00333	4	CAMK2G,DCLK1,KIF2A,TUBB
Adhesion of breast cancer cell lines	0.00333	4	GIT1,PRKCA,RAB21,ROCK2
Rearrangement of cytoskeleton	0.00333	4	ITSN1,PACSIN1,PTK2B,RAC1
Size of cells	0.00334	13	AK1,DLG4,DNM2,GLUD1,KIF2A,PACSIN1,PRKCA,RAB1B,RAC1,RHEB,RPS6,RPS6KA1,SLC27A4
Formation of filaments	0.00334	11	CNTNAP1,FKBP4,MAP1A,MAP1B,PITPNM1,PPM1F,PTK2B,RAC1,ROCK2,TUBB,WASF1
Alzheimer disease	0.00334	14	HNRNPU,IGSF8,PRKACB,PRKAR2B,PRKCA,PRKCB,PTPRZ1,ROCK2,RYR2,SH3GL2,STUB1,TUBB,UCHL1,WASF1
Hypertrophy of cardiac muscle	0.00338	6	PPIA,PRKCA,PRKCB,RAC1,ROCK2,RYR2
Transport of divalent cations	0.00338	6	ATP2A3,CAMK2G,FKBP4,GJA1,PRKCB,RYR2
Morphology of sarcoplasmic reticulum	0.0034	2	RYR2,STUB1
Transendothelial migration of leukemia cell lines	0.0034	2	PTK2B,RAC1
Instability of microtubules	0.0034	2	KIF5C,MAP4
Non-cyclic neutropenia	0.00341	3	DNM2,TUBB2A,TUBB4B
Relapsed mantle cell lymphoma	0.00341	3	PSMD1,TUBB2A,TUBB4B
Endometrial carcinoma	0.00346	45	AAK1,ANK1,ANKS1B,ARHGEF33,ATL1,ATP2A3,BSN,C1QC,CCT5,CNTN1,CSNK2A1,DCC,DCLK1,DIDO1,DLST,EIF2S2,HNRNPU,HSPA4L,ITSN1,KCNAB2,KHDRBS2,KIF5C,MAP1A,MAP1B,MTHFD1L,NDUFA9,PDHX,PI4KA,PLCL1,PRKCA,PTPRS,PTPRZ1,RHEB,RYR2,SH3GL2,SLC27A4,SNX27,TMEM11,TNR,TPRG1L,TUBB2A,TUBB2B,TUBB4B,VCAN,VWA8
Migration of melanoma cell lines	0.0035	5	DIDO1,PLCL1,PRKCA,RAC1,VCAN
Breast or ovarian cancer	0.00355	58	AK1,ANK1,ANKS1B,AP3M2,ARHGEF33,ARHGEF7,ASAP1,BSN,CCT5,CNTN1,CNTNAP1,DCLK1,DDX39A,DIDO1,EIF2S2,GLUD1,GSTP1,HAPLN2,HNRNPR,HSD17B12,IGSF8,ITSN1,MAP1A,MAP4,MCCC1,MPP6,MTCH2,PI4KA,PPM1F,PRDX5,PRKACB,PRKCA,PRKCB,PTPRZ1,RAB11FIP3,RPL6,RPS6KA1,RRAS,Rrbp1,RTCB,RYR2,SH3GL2,SLC27A4,SNX27,SRCIN1,SRGAP2,SYNGAP1,TNR,TUBAL3,TUBB,TUBB2A,TUBB4B,UCHL1,USO1,USP14,VCAN,WASF1,WDR37
Shape change of tumor cell lines	0.00355	6	GIT1,PRKCB,PTK2B,RAC1,ROCK2,UCHL1
Advanced malignant solid tumor	0.00361	17	CSNK1A1,GSTP1,MAP4,NDUFB4,PPIA,PSMD1,PTK2B,PTPRZ1,RAC1,RPS11,RPS6,RRAS,SH3GL2,TUBB,TUBB2A,TUBB4B,VCAN
Autosomal dominant neuropathy	0.00363	4	ATL1,DNM2,MARS,UCHL1
Quantity of cellular protrusions	0.00364	6	ARHGEF7,GIT1,MAP1B,PACSIN1,PTPRZ1,RAC1
Stage III-IV mantle cell lymphoma	0.00366	3	PSMD1,TUBB2A,TUBB4B
Internalization by epithelial cell lines	0.00366	3	DNM2,ITSN1,PRKCA
Thickness of skin	0.00366	3	GJA1,GSTP1,SLC27A4
CD20 positive diffuse large B-cell non-Hodgkin lymphoma	0.00366	3	PSMD1,TUBB2A,TUBB4B
Breast or colorectal cancer	0.00373	86	ACTR3B,AK1,ANK1,ANKS1B,AP2A2,AP3M2,ARHGEF33,ARHGEF7,ATP2A3,BSN,CCT4,CCT5,CLCC1,CNTN1,CNTNAP1,CSNK1A1,CYC1,DCC,DCLK1,DDX39A,DDX3Y,DIDO1,DLAT,DLG4,DLGAP3,EIF2S2,GJA1,GLUD1,GSTP1,HAPLN2,HNRNPH2,HNRNPR,IARS,IGSF8,ITSN1,KIF5C,MAP1B,MAP4,MARS,MPP6,MTCH2,MTHFD1L,NDUFS4,PACSIN1,PFKL,PI4KA,PITPNM1,PLCL1,PPIA,PPM1F,PRDX5,PRKACB,PRKCA,PRKCB,PTK2B,PTPRS,PTPRZ1,RAC1,RAC3,RHEB,ROCK2,RPL6,RPS6,RPS6KA1,Rrbp1,RTC…
Formation of filopodia	0.00373	6	DCC,MAP1B,PACSIN1,PTK2B,RAC1,SRGAP2
Viral Infection	0.00381	29	CSNK2A1,DCLK1,DLST,DNM2,DUSP3,GOPC,HNRNPR,HNRNPU,ITPKA,MAP1A,MAP4,PFKL,PI4KA,PMM1,PPIA,PRKCA,PRKCB,PTK2B,RAB1B,RAB6B,RAC1,RPS6,SYNCRIP,TUBAL3,TUBB,TUBB2A,TUBB4B,WASF1,XPNPEP1
Abnormal respiratory rhythm	0.00391	3	GJA1,NDUFS4,SLC27A4
Luminal breast carcinoma	0.00391	3	EIF2S2,TUBB2A,TUBB4B
Assembly of Respiratory chain complex I	0.00391	3	NDUFA9,NDUFB4,NDUFS4
Mitochondrial disorder	0.00391	6	CYC1,DLAT,DLD,NDUFA9,NDUFS4,PDHX
Synthesis of acetyl-coenzyme A	0.00399	2	DLAT,DLD
Infection of fibroblasts	0.00399	2	PRKCA,PRKCB
Macroencephaly	0.00399	2	MLC1,RHEB
Regulation of actin cytoskeleton	0.00399	2	PRKCA,RAC1
Glutamate mediated receptor currents	0.00399	2	DLG4,SYNGAP1
Formation of neovessel	0.00399	2	PTK2B,RAC1
Adhesion of peripheral T lymphocyte	0.00399	2	PTK2B,RAC1
Cell death of fibroblast cell lines	0.00406	11	FKBP4,GSTP1,ITSN1,MTCH2,PRKCA,PRKCB,PTK2B,RAC1,RHEB,STUB1,UCHL1
Cell death of cervical cancer cell lines	0.00417	10	CCAR2,CCT4,CSNK2A1,DCC,DNM2,LCMT1,PPIA,RAC1,TOLLIP,UCHL1
Spina bifida	0.00417	3	MTHFD1,PRKACB,SEC24B
Pretreated lymphoplasmacytoid lymphoma	0.00417	3	PSMD1,TUBB2A,TUBB4B
Synthesis of L-amino acid	0.00417	3	GLUD1,MTHFD1,VCAN
Pretreated Waldenström macroglobulinemia	0.00417	3	PSMD1,TUBB2A,TUBB4B
Proliferation of fibroblast cell lines	0.00427	11	CSNK2A1,ITSN1,PRKAR2B,PRKCA,PTK2B,RAC1,RAC3,RHEB,RPS6,STUB1,VCAN
Cell viability of kidney cell lines	0.00427	4	HNRNPU,PPIA,RAC1,USP14
Ataxia	0.00431	8	CNTN1,CNTNAP1,MAP1A,MAP1B,NDUFS4,PITPNM1,SARS,STUB1
Internalization by embryonic cell lines	0.00445	3	DNM2,ITSN1,PRKCA
Rearrangement of actin cytoskeleton	0.00445	3	PACSIN1,PTK2B,RAC1
Recessive spastic paraplegia	0.00445	3	ATL1,CCT5,UCHL1
Hereditary motor and sensory neuropathy	0.00446	5	ATL1,CCT5,DNM2,MARS,UCHL1
Growth Failure	0.00453	14	ANKRD17,DLD,FKBP4,HNRNPD,IARS,ITSN1,NDUFS4,PTPRS,RHEB,RYR2,SH3GL2,SNX27,STAM,SYNGAP1
Metabolism of RNA	0.00463	4	HNRNPD,HNRNPH2,HNRNPR,HNRNPU
Teratocarcinoma	0.00464	2	TUBB2A,TUBB4B
Lymphosarcoma	0.00464	2	TUBB2A,TUBB4B
Unresectable metastatic liposarcoma	0.00464	2	TUBB2A,TUBB4B
Inoperable pheochromocytoma	0.00464	2	TUBB2A,TUBB4B
Congenital lower extremity deformity	0.00464	2	GJA1,HNRNPU
Abnormal pigmentation of retina	0.00464	2	CSNK2A1,DCC
Metabolism of L-tetrahydrofolic acid	0.00464	2	MTHFD1,MTHFD1L
Interdigitating dendritic cell sarcoma	0.00464	2	TUBB2A,TUBB4B
Formation of focal complexes	0.00464	2	ARHGEF7,RAC1
1p/19q co-deletion pure anaplastic oligodendroglioma	0.00464	2	TUBB2A,TUBB4B
1p/19q co-deletion mixed anaplastic oligodendroglioma	0.00464	2	TUBB2A,TUBB4B
1p/19q co-deletion oligoastrocytoma	0.00464	2	TUBB2A,TUBB4B
Polarization of leukemia cell lines	0.00464	2	IGSF8,RAC1
Letterer-Siwe disease	0.00464	2	TUBB2A,TUBB4B
Ruffling of fibroblast cell lines	0.00464	2	RAC1,RAC3
Advanced testicular carcinoma	0.00464	2	TUBB2A,TUBB4B
Stage IV progressive metastatic non-squamous non-small cell lung cancer	0.00464	2	TUBB2A,TUBB4B
Relapsed bladder cancer	0.00464	2	TUBB2A,TUBB4B
Stage IIIB progressive ALK rearrangement positive non-small cell lung cancer	0.00464	2	TUBB2A,TUBB4B
Metastatic malignant pheochromocytoma	0.00464	2	TUBB2A,TUBB4B
Invasion of cells	0.0047	20	ASAP1,CAMK2G,CSNK2A1,DBNL,DIDO1,DNM2,GIT1,GJA1,KIF2A,MAP4,PPIA,PPM1F,PRKCA,PRKCB,PTK2B,PTPRZ1,RAC1,RAC3,RPS6KA1,VCAN
Shape change of embryonic cell lines	0.00473	3	ASAP1,RAC1,RRAS
Progressive supranuclear palsy	0.00473	3	STUB1,TUBB2A,TUBB4B
Permeability of vascular endothelial cells	0.00503	3	GIT1,PTK2B,RAC1
Bone osteosarcoma	0.00514	5	BSN,CSNK2A1,MAP4,TUBB2A,TUBB4B
Binding of connective tissue cells	0.00517	6	DNM2,PRKCA,PTK2B,RAB21,RAC1,ROCK2
Cell movement of squamous cell carcinoma cell lines	0.00519	4	CSNK2A1,GIT1,MAP4,RAC1
Morphology of hippocampus	0.00528	5	AP3M2,KIF2A,MAP1B,SYNCRIP,TNR
HER2-positive carcinoma of breast	0.00529	6	GLUD1,HAPLN2,PTPRZ1,TUBB2A,TUBB4B,USO1
Anaplastic mixed glioma	0.00533	2	TUBB2A,TUBB4B
Gynandroblastoma	0.00533	2	TUBB2A,TUBB4B
Stage IVA-IVB endometrial mixed carcinoma	0.00533	2	TUBB2A,TUBB4B
Ovarian sex cord tumor with annular tubules	0.00533	2	TUBB2A,TUBB4B
Recurrent uterine endometrioid carcinoma	0.00533	2	TUBB2A,TUBB4B
Joining of tumor cell lines	0.00533	2	GJA1,RAC1
TNM stage T1-4N1-3M0 squamous cell carcinoma of middle third of esophagus	0.00533	2	TUBB2A,TUBB4B
Stage IV HER2 negative invasive breast adenocarcinoma	0.00533	2	TUBB2A,TUBB4B
1p/19q deletion negative anaplastic oligoastrocytoma	0.00533	2	TUBB2A,TUBB4B
Anthracycline resistant metastatic breast cancer	0.00533	2	TUBB2A,TUBB4B
Stage IV HER2 negative hormone receptor positive invasive breast carcinoma	0.00533	2	TUBB2A,TUBB4B
Stage IV HER2 negative hormone receptor positive breast adenocarcinoma	0.00533	2	TUBB2A,TUBB4B
Stage IVA uterine corpus cancer	0.00533	2	TUBB2A,TUBB4B
Stage IIIC uterine corpus cancer	0.00533	2	TUBB2A,TUBB4B
Stage 1C clear cell ovarian adenocarcinoma	0.00533	2	TUBB2A,TUBB4B
Sex cord tumor with annular tubules	0.00533	2	TUBB2A,TUBB4B
Corpus uteri carcinoma	0.00533	2	TUBB2A,TUBB4B
Stage IIA clear-cell ovarian carcinoma	0.00533	2	TUBB2A,TUBB4B
Stage IC high grade serous fallopian tube carcinoma	0.00533	2	TUBB2A,TUBB4B
Stage II uterine corpus cancer	0.00533	2	TUBB2A,TUBB4B
Stage IIA high grade serous fallopian tube carcinoma	0.00533	2	TUBB2A,TUBB4B
Stage IC fallopian tube clear cell adenocarcinoma	0.00533	2	TUBB2A,TUBB4B
Advanced HER2 positive metastatic breast cancer	0.00533	2	TUBB2A,TUBB4B
Relapsed ovarian germ cell tumor	0.00533	2	TUBB2A,TUBB4B
Stage IVB uterine corpus cancer	0.00533	2	TUBB2A,TUBB4B
Stage III endometrioid endometrial adenocarcinoma	0.00533	2	TUBB2A,TUBB4B
Stage IIIC HER2 negative invasive breast adenocarcinoma	0.00533	2	TUBB2A,TUBB4B
Stage I uterine corpus cancer	0.00533	2	TUBB2A,TUBB4B
High-risk cervical cancer	0.00533	2	TUBB2A,TUBB4B
Stage IIIC HER2 negative hormone receptor positive breast adenocarcinoma	0.00533	2	TUBB2A,TUBB4B
High-risk low-grade glioma	0.00533	2	TUBB2A,TUBB4B
1p/19q deletion negative anaplastic oligodendroglioma	0.00533	2	TUBB2A,TUBB4B
TNM stage T4b urothelial transitional cell carcinoma	0.00533	2	TUBB2A,TUBB4B
Stage IIIA uterine corpus cancer	0.00533	2	TUBB2A,TUBB4B
Stage IIA fallopian tube clear cell adenocarcinoma	0.00533	2	TUBB2A,TUBB4B
Abnormal morphology of synaptic vesicles	0.00533	2	AP3M2,PACSIN1
Stage IC poorly differentiated fallopian tube carcinoma	0.00533	2	TUBB2A,TUBB4B
Rhegmatogenous retinal detachment	0.00533	2	TUBB2A,TUBB4B
Metastatic progressive ROS1 mutation positive solid tumor	0.00533	2	TUBB2A,TUBB4B
Production of B lymphocytes	0.00533	2	CCAR2,PTK2B
Stage IIA poorly differentiated ovarian carcinoma	0.00533	2	TUBB2A,TUBB4B
Human papillomavirus positive oropharyngeal squamous cell carcinoma	0.00533	2	TUBB2A,TUBB4B
Stage IVA-IVB advanced endometrial cancer	0.00533	2	TUBB2A,TUBB4B
Length of axons	0.00533	2	DBNL,RAC1
Stage IIA-IIIC postmenopausal breast cancer	0.00533	2	TUBB2A,TUBB4B
Stage IIA poorly differentiated fallopian tube carcinoma	0.00533	2	TUBB2A,TUBB4B
Advanced ovarian granulosa cell tumor	0.00533	2	TUBB2A,TUBB4B
Stage IVA-IVB endometrioid endometrial adenocarcinoma	0.00533	2	TUBB2A,TUBB4B
Anthracycline-resistant taxane-naive metastatic breast cancer	0.00533	2	TUBB2A,TUBB4B
High grade clear-cell ovarian carcinoma	0.00533	2	TUBB2A,TUBB4B
Locally recurrent unresectable HER2-positive breast cancer	0.00533	2	TUBB2A,TUBB4B
Recurrent HER2 positive metastatic breast cancer	0.00533	2	TUBB2A,TUBB4B
Stage IVA-IVB serous endometrial cancer	0.00533	2	TUBB2A,TUBB4B
Poorly differentiated endometrial carcinoma	0.00533	2	TUBB2A,TUBB4B
Stage IIIB uterine corpus cancer	0.00533	2	TUBB2A,TUBB4B
Recurrent endometrial clear cell carcinoma	0.00533	2	TUBB2A,TUBB4B
High-grade serous ovarian carcinoma	0.00534	3	TUBB2A,TUBB4B,VCAN
Memory	0.00535	8	C1QA,CSNK2A1,GJA1,HAPLN1,MAP1A,SRCIN1,SYNGAP1,WASF1
Engulfment of cells	0.0054	11	AP2A2,AP2S1,C1QA,DLGAP3,DNM2,ITSN1,MAP1B,PRKCA,PRKCB,RAC1,WASF1
Autosomal dominant myopathy	0.00541	7	ATL1,DNM2,MARS,RYR2,STUB1,TUBB2A,TUBB4B
Formation of secondary tumor	0.00559	4	CSNK1A1,DCC,TUBB2A,TUBB4B
Abnormal morphology of synapse	0.00559	4	PACSIN1,ROCK2,SH3GL2,TNR
Cell death of tumor cell lines	0.0056	29	AP2A2,CAMK2G,CCAR2,CCT4,CCT5,CSNK1A1,CSNK2A1,DCC,DIDO1,DNM2,EIF2S2,GJA1,GSTP1,ITSN1,LCMT1,PPIA,PRKAR2B,PRKCA,PRKCB,PTK2B,RAC1,RAC3,RPLP0,RPS6KA1,STUB1,TOLLIP,UCHL1,VCAN,WASF1
Metabolism of reactive oxygen species	0.00562	12	DLST,DNM2,GSTP1,ITSN1,PPIA,PRDX5,PRKCA,PRKCB,RAC1,RAC3,RRAS,SH3GL2
Fragmentation of Golgi apparatus	0.00565	3	RAB1B,RAB6B,USO1
Neurodegeneration of Purkinje cells	0.00565	3	MAP1A,NDUFS4,STUB1
Transport of Ca2+	0.00574	5	ATP2A3,CAMK2G,GJA1,PRKCB,RYR2
Quantity of neurites	0.0058	4	MAP1B,PACSIN1,PTPRZ1,RAC1
Spindle cell neoplasm	0.0058	4	DCC,RAC1,TUBB2A,TUBB4B
Density of dendritic spines	0.0058	4	DLG4,PACSIN1,RYR2,UCHL1
Cell spreading	0.0058	8	ASAP1,GIT1,MAP4,PRKCB,PTK2B,RAC1,RAC3,UCHL1
Metastatic solid tumor	0.00585	15	CSNK1A1,GSTP1,MAP4,NDUFB4,PPIA,PSMD1,PTK2B,PTPRZ1,RAC1,RPS11,RPS6,SH3GL2,TUBB,TUBB2A,TUBB4B
ALK rearrangement negative EGFR activating mutation negative non-squamous non-small cell lung cancer	0.00606	2	TUBB2A,TUBB4B
AKT1 mutation positive cancer	0.00606	2	TUBB2A,TUBB4B
AKT1 mutation positive malignant solid tumor	0.00606	2	TUBB2A,TUBB4B
ALK/EML4 fusion negative EGFR sensitizing mutation negative non-small cell lung cancer	0.00606	2	TUBB2A,TUBB4B

## Sheet: Supplementary Data 8b
Supplementary Data 8b. Integrated Analysis of the AIDA-1 Interactome from Ingenuity Pathway Analysis (QIAGEN Bioinformatics).
Top Diseases and Disorders	p-value range	# Molecules
Neurological Disease	5.65E-03 - 2.34E-09	85
Cancer	6.06E-03 - 3.35E-08	154
Organismal Injury and Abnormalities	6.06E-03 - 3.35E-08	156
Developmental Disorder	5.33E-03 - 4.22E-08	45
Gastrointestinal Disease	5.33E-03 - 4.36E-08	147
Top Physiological Systems	p-value range	# Molecules
Nervous System Development and Function	5.80E-03 - 1.56E-15	68
Organismal Development	5.80E-03 - 1.56E-15	62
Tissue Development	5.80E-03 - 1.56E-15	53
Tissue Morphology	5.80E-03 - 3.44E-12	56
Embryonic Development	5.80E-03 - 1.25E-08	41
Top Molecular and Cellular Functions	p-value range	# Molecules
Cell Morphology	5.80E-03 - 1.56E-15	63
Cellular Assembly and Organization	5.80E-03 - 1.56E-15	62
Cellular Development	5.80E-03 - 1.56E-15	47
Cellular Function and Maintenance	5.80E-03 - 1.56E-15	60
Cellular Growth and Proliferation	5.80E-03 - 1.56E-15	46
Top Canonical Pathways	p-value	Overlap
Breast Cancer Regulation by Stathmin1	6e-09	6.2 % 13/211
Axonal Guidance Signaling	8.37e-09	3.9 % 18/457
Gap Junction Signaling	3.34e-08	6.0 % 12/201
Virus Entry via Endocytic Pathways	2e-07	7.8 % 9/116
Opioid Signaling Pathway	3.02e-07	4.9 % 12/246
Top Upstream Regulators	p-value	Molecules
MAPT	1.76e-10	BSN,DLG4,GSTP1,MAP1A,MAP1B,MTHFD1L,NDUFS4,PPIA,PRDX5,SH3GL2,STUB1,TUBB,TUBB2A,TUBB2B,TUBB4B,UCHL1
PSEN1	7.59e-10	C1QA,C1QB,C1QC,DLG4,GJA1,GSTP1,KCNAB2,MTHFD1L,NDUFS4,PPIA,PRDX5,RYR2,SH3GL2,TUBB,TUBB2A,TUBB2B,TUBB4B,UCHL1
RICTOR	1.55e-09	CYC1,NDUFA9,NDUFB4,NDUFS4,PRKCA,PRKCB,PSMD1,RPL17,RPL6,RPL7A,RPLP0,RPS11,RPS6,RPS8,UQCR10
APP	2.17e-07	AK1,CSNK2A1,DLG4,GSTP1,KIF2A,MAP1B,MTHFD1L,NDUFS4,PACSIN1,PPIA,PRDX5,PRKCA,PRKCB,RPS6,SH3GL2,STUB1,TUBB,TUBB2A,TUBB2B,TUBB4B,UCHL1,VCAN,WASF1
PLN	3.84e-06	AK1,PRKCA,PRKCB,RAB21,RRAS,RYR2

## Sheet: Supplementary Data 8c
Supplementary Data 8c. Top Networks in the AIDA-1 interactome identified by Ingenuity Pathway Analysis (QIAGEN Bioinformatics).
Network Rank	Score	Focus Molecules	Molecules in Network	Top Diseases and Functions
1	49	25	AAK1,ANKS1B,AP2S1,c-Src,Calcineurin protein(s),CAMK2G,CaMKII,CNRIP1,CNTN1,CNTNAP1,DIDO1,DLG4,DLGAP3,DUSP3,HAPLN2,ITPKA,KCNAB2,NFAT (complex),Nfat (family),NFkB (complex),NMDA Receptor,PITPNM2,PPIA,PTPase,PTPRS,PTPRZ1,RYR2,SARS,SEC24B,Secretase gamma,SLC27A4,SNX27,sodium channel,SYNGAP1,TNR	[Cell-To-Cell Signaling and Interaction, Cell Morphology, Nervous System Development and Function]
2	49	25	60S ribosomal subunit,AK1,caspase,CD3,CLCC1,CSNK1A1,CSNK2A1,DDX3Y,FKBP4,GLUD1,HNRNPD,HNRNPH2,HNRNPR,HNRNPU,Hsp70,Hsp90,IGSF8,KHDRBS2,KIF2A,MTCH2,p85 (pik3r),PI3K (complex),PLC gamma,PTGR2,Rnr,RPL17,RPL6,RPL7A,RPLP0,RPS8,Rrbp1,RTCB,SYNCRIP,TCR,TOLLIP	[RNA Damage and Repair, Protein Synthesis, RNA Post-Transcriptional Modification]
3	42	22	C1q,C1QA,C1QB,C1QC,CCAR2,Collagen(s),Complement,CYC1,DLAT,GJA1,growth factor,HAPLN1,HSD17B12,IARS,IgG,Igg3,IL1,Immunoglobulin,Jnk,LDL,MARS,MCCC1,Mitochondrial complex 1,MPC2,MTHFD1,NADH dehydrogenase,NDUFA9,NDUFB4,NDUFS4,P-TEFb,PDHX,PRDX5,RPS11,UQCR10,VCAN	[Developmental Disorder, Hereditary Disorder, Immunological Disease]
4	39	21	14-3-3,ACTR1A,ACTR3B,Alpha tubulin,ARHGEF6/7,ARHGEF7,ASAP1,BETA TUBULIN,CCT4,CCT5,Cytoplasmic Dynein,DCTN4,DNA-PK,Dynein,ERK1/2,GIT1,MAP1A,MAP1B,Mapre2,Ngf,Pak,PKC alpha/beta,PPM1F,RAB11FIP3,RAC3,RPS6KA,SRCIN1,STAM,TUBB,TUBB2A,TUBB2B,TUBB4B,tubulin,tubulin (family),WDR37	[Developmental Disorder, Neurological Disease, Organismal Injury and Abnormalities]
5	27	16	Actin,Adaptor protein 2,ANK1,AP2A2,calpain,Ck2,Clathrin,Creb,Cyclin E,DNM2,Dynamin,EFR3B,EPS15L1,ERK,GOPC,Integrin,ITSN1,Lfa-1,MPP6,PACSIN1,PI3K (family),PI4KA,PKC (α,β,γ,δ,ε,ι),Pld,PRKCA,PRKCB,PTK2B,Rac,RAS,Ras homolog,Rock,ROCK2,RRAS,SH3GL2,Sos	[Cellular Assembly and Organization, Nervous System Development and Function, Cell Cycle]
6	23	14	26s Proteasome,Ap1,ATP2A3,Calmodulin,CG,DLD,DLST,FSH,Growth hormone,Gsk3,GSTP1,Histone h3,Histone h4,HSPA4L,Insulin,Lh,MAP4,Mapk,MTORC1,N-cor,Nos,PEPCK,Pka,Pkc(s),PLC,PSMD1,RAB1B,RPN2,STRN,STUB1,Ubiquitin,UCHL1,USO1,USP14,Vegf	[Neurological Disease, Organismal Injury and Abnormalities, Psychological Disorders]
7	21	13	Akt,BCR (complex),BSN,Cofilin,DBNL,DCC,EIF2S2,Eif4g,Erm,F Actin,Fibrinogen,MAP2K1/2,Mek,MTORC2,NCK,p70 S6k,Pdgf (complex),PDGF BB,PFKL,PITPNM1,Pka catalytic subunit,PLCL1,PP1 protein complex group,PP2A,Ppp2c,PRKACB,PRKAR2B,Ptk,Rap1,RHEB,Ribosomal 40s subunit,RPS6,RPS6KA1,Rsk,WASF1	[Nervous System Development and Function, Cancer, Organismal Injury and Abnormalities]
8	17	11	ACOT1,ADPRH,AGTR1,Alyref,ANKRD17,AP3M2,ATL1,C9orf64,CLMN,EP300,GPR137,GPR146,GPR160,HNF4A,IMPA1,MLC1,Msx3,MTHFD1L,NTRK1,p160,PHTF1,PMM1,PPARG,PPARγ ligand-PPARγ-Retinoic acid-RARα,Proinsulin,RARA,SHC1,SLC43A1,SLC6A19,THYN1,TMEM11,TUBA1A,TUBAL3,VN1R1,XPNPEP1	[Hematological System Development and Function, Humoral Immune Response, Lymphoid Tissue Structure and Development]
9	11	8	ABCC6,ATAD1,Atp5e,ATPase,BRCA1,CARNS1,CMPK1,CNRIP1,DDX39A,Ddx3x,DQX1,ENTPD2,KIF5C,LCMT1,LMNA,LOC103692716,Mapre2,mt-Atp8,Myh9l1,NLRP10,Ntp,PLLP,RAB6B,SLC13A3,SLFN11,SLFN13,STAC2,SWSAP1,SYNGR1,TDRD9,TOR1B,UBC,Vwa8,VWA8,ZNF280D	[Nucleic Acid Metabolism, Small Molecule Biochemistry, Energy Production]
10	9	7	5-hydroxytryptophan,ARAP3,ARHGEF19,ARHGEF33,CDC37,Collagen type I,DCLK1,dehydroascorbic acid,Diaph2,DSG3,Focal adhesion kinase,ganglioside GD2,geranylgeraniol,glutamate receptor,HAPLN4,hyaluronic acid,Interferon alpha,LAIR2,miR-149-5p (miRNAs w/seed CUGGCUC),NTN4,OMG,P38 MAPK,RAB21,RAC1,Rho-GTP,RHOA,RNA polymerase II,Sfk,SH3BGRL,SRC (family),SRGAP2,TMPRSS4,Tnf (family),USP17L9P,WISP3	[Cardiovascular System Development and Function, Cell-To-Cell Signaling and Interaction, Hair and Skin Development and Function]
